# Supplementary material for: Mechanisms of Variation in Abdominal Adipose Color Among Male Kazakh Horses Through Non-Coding RNA Sequencing
Source: Biology (Basel). 2025 Sep 17;14(9):1285. doi: 10.3390/biology14091285 (PMC12467213; doi:10.3390/biology14091285)
Supplement: Supplementary file 1 [file biology-14-01285-s001.zip › Table S1.xlsx]

## Sheet: Sheet1
Primer information
Primer information	Primer name	Primer sequence（5'-3')	Fragment length（bp）	Annealing temperature（℃）
ENSECAG00000017858	MSTRG.10101.2-S	GGTGTTACAGCAGTGGCGTTTA	101	60
ATP5PF	MSTRG.10101.2-A	GGTCCTCCTGATGTCTGTCTCTTAG		60
ENSECAG00000035167	MSTRG.15944.1-S	ACATCTCCTGCCAGCTCTTCTT	300	60
	MSTRG.15944.1-A	CATGCTTGGAGTAGCCATCGTA		60
ENSECAG00000035873	MSTRG.8427.1-S	TCCGCAGAAGTTTGTGGCA	196	60
	MSTRG.8427.1-A	CCTCCCAAAGTCTCTGCAAAG		60
ENSECAG00000041414	MSTRG.8841.2-S	AGTTCGCAGGTTAGCGTGGTC	157	60
	MSTRG.8841.2-A	ACACGTTTCCTACAACAGCCCA		60
ENSECAG00000024185	MSTRG.12073.2-S	CAACTTCGCAAGGAGGTGA	131	60
	MSTRG.12073.2-A	AAGGGATTCTTGTCTTCTGGAA		60
ENSECAG00000014847	MSTRG.3870.2-S	ACCTTTACGGCCTGGCTCA	126	60
	MSTRG.3870.2-A	GCTTGGTCACCAGCTTCCTC		60
	eca-miR-133a-RT	CTCAACTGGTGTCGTGGAGTCGGCAATTCAGTTGAG CAGCTGGT		60
	eca-miR-133a-S	ACACTCCAGCTGGG TTTGGTCCCCTTCAAC	66	60
	Universal primers-A	TGGTGTCGTGGAGTCG		60
	eca-miR-200b-RT	CTCAACTGGTGTCGTGGAGTCGGCAATTCAGTTGAG TCATCATT		60
	eca-miR-200b-S	ACACTCCAGCTGGG TAATACTGCCTGGTAA	66	60
	Universal primers-A	TGGTGTCGTGGAGTCG		60
	miR-200-y-RT	CTCAACTGGTGTCGTGGAGTCGGCAATTCAGTTGAG AGTCATCA		60
	miR-200-y-S	ACACTCCAGCTGGG TAATACTGCCTGGTAATG	68	60
	Universal primers-A	TGGTGTCGTGGAGTCG		60

## Sheet: Sheet2
Specimen number	GAPDH	MSTRG.10101.2	MSTRG.15944.1	MSTRG.8427.1	MSTRG.8841.2	MSTRG.12073.2	MSTRG.3870.2	MIR-200B	MIR-200-Y	MIR-133A
ZY	23.0446	24.7995	28.2006	24.1631	22.9776	27.0008	26.39	27.4733	26.3193	24.2287
ZY	22.8379	24.8033	28.2783	24.1597	22.9113	26.6204	26.4015	27.235	25.4448	24.0775
ZY	22.759	24.9091	28.3761	24.1506	22.9093	26.865	26.4063	27.3865	26.3105	24.0482
ZW	21.7236	24.8162	27.0005	22.1921	22.0343	25.1446	25.4782	27.3442	26.9056	24.5731
ZW	21.8065	24.5895	26.481	22.2692	21.9347	25.0361	25.1005	27.4246	26.7973	24.6005
ZW	22.0363	24.8472	26.3574	22.3318	21.881	24.791	24.9547	27.5098	26.4876	24.5388
Specimen number	MSTRG.10101.2	MSTRG.15944.1	MSTRG.8427.1	MSTRG.8841.2	MSTRG.12073.2	MSTRG.3870.2	MIR-200B	MIR-200-Y	MIR-133A
ZY	0.521693	1.5659	1.82564	0.971117	1.75699	1.14586	0.334052	0.213773	0.292082
ZW	1	1	1	1	1	1	1	1	1
