# Supplementary material for: Mechanisms of Variation in Abdominal Adipose Color Among Male Kazakh Horses Through Non-Coding RNA Sequencing
Source: Biology (Basel). 2025 Sep 17;14(9):1285. doi: 10.3390/biology14091285 (PMC12467213; doi:10.3390/biology14091285)
Supplement: Supplementary file 1 [file biology-14-01285-s001.zip › Table S2.xlsx]

## Sheet: LncRNA
Sample	RawData(bp)	CleanData(bp)	Q20(%)	Q30(%)	GC(%)	Total_Mapped(%)
W-1	12637839000	12522363847	0.9892	0.9692	0.5481	78091830 (95.02%)
W-2	17299745100	17162782019	0.9845	0.9581	0.5342	107219913 (94.54%)
W-3	14285946900	14181114831	0.9855	0.9604	0.5484	87533337 (94.95%)
W-4	12145794300	12056755029	0.9861	0.9622	0.5616	75673741 (95.50%)
W-5	12644061300	12552618187	0.9836	0.9555	0.5452	77227815 (95.00%)
W-6	11540035800	11457912496	0.9859	0.9616	0.5578	72424749 (95.94%)
W-7	11455042500	11373002814	0.9847	0.9588	0.5357	70893155 (95.05%)
W-8	14044317900	13933186788	0.9856	0.9603	0.5584	86586317 (95.08%)
Y-1	10975815600	10875583047	0.9871	0.9647	0.5507	68379134 (94.72%)
Y-2	10866777000	10773562573	0.9865	0.9626	0.5607	67933450 (96.37%)
Y-3	13922185500	13821954269	0.9847	0.9589	0.5513	86042447 (95.24%)
Y-4	11770200300	11708626313	0.9851	0.9595	0.5328	72522751 (94.50%)
Y-5	11931438600	11850387891	0.9837	0.9542	0.555	74101502 (94.88%)
Y-6	14207429400	14113543852	0.9841	0.9555	0.5618	88287229 (95.22%)
Y-7	12330672600	12246614763	0.9827	0.952	0.5549	76661099 (95.62%)
Y-8	12020135100	11936764174	0.981	0.9481	0.5634	74999775 (95.00%)

## Sheet: miRNA
Sample	clean_reads	high_quality	3'adapter_null	insert_null	clean_tags
W-1	14261588 (100%)	12849471 (90.0985%)	162892 (1.2677%)	20502 (0.1596%)	12542523 (87.9462%)
W-2	14770491 (100%)	13096922 (88.6695%)	244050 (1.8634%)	33300 (0.2543%)	12627999 (85.4948%)
W-3	15307552 (100%)	13767249 (89.9376%)	213534 (1.5510%)	20093 (0.1459%)	13219270 (86.3578%)
W-4	12694203 (100%)	12043900 (94.8772%)	67234 (0.5582%)	25397 (0.2109%)	11750136 (92.5630%)
W-5	14001414 (100%)	12808675 (91.4813%)	120592 (0.9415%)	15626 (0.1220%)	12530718 (89.4961%)
W-6	17215406 (100%)	15576536 (90.4802%)	154070 (0.9891%)	32147 (0.2064%)	15260182 (88.6426%)
W-7	17588230 (100%)	15305679 (87.0223%)	208790 (1.3641%)	46300 (0.3025%)	14791487 (84.0988%)
W-8	14037909 (100%)	12763565 (90.9221%)	107923 (0.8456%)	21777 (0.1706%)	12426494 (88.5210%)
Y-1	15916199 (100%)	14119557 (88.7119%)	361785 (2.5623%)	24231 (0.1716%)	13561834 (85.2077%)
Y-2	14533855 (100%)	9604217 (66.0817%)	243269 (2.5329%)	25196 (0.2623%)	9059975 (62.3370%)
Y-3	14919008 (100%)	13617877 (91.2787%)	158285 (1.1623%)	31262 (0.2296%)	13307249 (89.1966%)
Y-4	12736911 (100%)	11652707 (91.4877%)	121359 (1.0415%)	13980 (0.1200%)	11349638 (89.1082%)
Y-5	15281559 (100%)	13844680 (90.5973%)	179922 (1.2996%)	26603 (0.1922%)	13425354 (87.8533%)
Y-6	16566275 (100%)	15190380 (91.6946%)	207938 (1.3689%)	26828 (0.1766%)	14764763 (89.1254%)
Y-7	14480110 (100%)	13340196 (92.1277%)	119643 (0.8969%)	21860 (0.1639%)	13011467 (89.8575%)
Y-8	17819503 (100%)	16485928 (92.5162%)	124720 (0.7565%)	26497 (0.1607%)	15998969 (89.7835%)

## Sheet: circRNA
Sample	RawData(bp)	CleanData(bp)	Q20(%)	Q30(%)	GC(%)	Total_Mapped(%)
W-1	12637839000	12522363847	0.9892	0.9692	0.5481	78091830 (95.02%)
W-2	17299745100	17162782019	0.9845	0.9581	0.5342	107219913 (94.54%)
W-3	14285946900	14181114831	0.9855	0.9604	0.5484	87533337 (94.95%)
W-4	12145794300	12056755029	0.9861	0.9622	0.5616	75673741 (95.50%)
W-5	12644061300	12552618187	0.9836	0.9555	0.5452	77227815 (95.00%)
W-6	11540035800	11457912496	0.9859	0.9616	0.5578	72424749 (95.94%)
W-7	11455042500	11373002814	0.9847	0.9588	0.5357	70893155 (95.05%)
W-8	14044317900	13933186788	0.9856	0.9603	0.5584	86586317 (95.08%)
Y-1	10975815600	10875583047	0.9871	0.9647	0.5507	68379134 (94.72%)
Y-2	10866777000	10773562573	0.9865	0.9626	0.5607	67933450 (96.37%)
Y-3	13922185500	13821954269	0.9847	0.9589	0.5513	86042447 (95.24%)
Y-4	11770200300	11708626313	0.9851	0.9595	0.5328	72522751 (94.50%)
Y-5	11931438600	11850387891	0.9837	0.9542	0.555	74101502 (94.88%)
Y-6	14207429400	14113543852	0.9841	0.9555	0.5618	88287229 (95.22%)
Y-7	12330672600	12246614763	0.9827	0.952	0.5549	76661099 (95.62%)
Y-8	12020135100	11936764174	0.981	0.9481	0.5634	74999775 (95.00%)
