# Supplementary material for: Mechanisms of Variation in Abdominal Adipose Color Among Male Kazakh Horses Through Non-Coding RNA Sequencing
Source: Biology (Basel). 2025 Sep 17;14(9):1285. doi: 10.3390/biology14091285 (PMC12467213; doi:10.3390/biology14091285)
Supplement: Supplementary file 1 [file biology-14-01285-s001.zip › Table S3.xlsx]

## Sheet: LncRNA
id	W-1_count	W-2_count	W-3_count	W-4_count	W-5_count	W-6_count	W-7_count	W-8_count	Y-1_count	Y-2_count	Y-3_count	Y-4_count	Y-5_count	Y-6_count	Y-7_count	Y-8_count	W-1_fpkm	W-2_fpkm	W-3_fpkm	W-4_fpkm	W-5_fpkm	W-6_fpkm	W-7_fpkm	W-8_fpkm	Y-1_fpkm	Y-2_fpkm	Y-3_fpkm	Y-4_fpkm	Y-5_fpkm	Y-6_fpkm	Y-7_fpkm	Y-8_fpkm	Group-W_mean	Group-Y_mean	log2(fc)	PValue	FDR
MSTRG.16529.5	307	238	287	316	221	350	350	387	167	140	193	189	189	159	195	145	7.334	3.819	6.109	7.809	5.493	10.216	8.973	8.822	4.38	4.354	4.648	4.154	4.886	3.636	4.875	3.897	7.32188	4.35375	-0.749955	1.3772268372889e-07	0.00058463279242914
MSTRG.11695.1	481	415	603	95	89	55	42	53	18	30	12	21	22	54	95	17	4.885	2.831	5.455	0.998	0.935	0.677	0.455	0.513	0.205	0.396	0.123	0.193	0.238	0.526	1.012	0.192	2.09362	0.360625	-2.53743	4.85110347604133e-06	0.0102964671278977
MSTRG.9050.1	11	32	2	125	3	0	0	1	0	0	0	0	0	0	1	0	0.422	0.824	0.068	4.955	0.12	0	0	0.037	0	0	0	0	0	0	0.04	0	0.80325	0.005	-7.32778	7.33310046547424e-06	0.0103763371586461
MSTRG.3492.3	2185	2041	2472	1229	2191	1238	1216	2354	1027	897	1064	1073	879	1283	757	1044	56.808	35.653	57.268	33.046	59.285	39.323	33.938	58.4	29.317	30.367	27.894	25.664	24.725	31.935	20.607	30.535	46.7151	27.6305	-0.757628	1.49031368154074e-05	0.0158159539453511
MSTRG.4587.1	628	261	716	247	419	244	456	379	119	181	294	199	147	147	228	130	34.621	9.666	35.173	14.085	24.032	16.436	26.977	19.937	7.202	12.989	16.338	10.094	8.77	7.758	13.154	8.062	22.6159	10.5459	-1.10066	2.49483501976637e-05	0.0211811493178165
MSTRG.12155.1	178	89	222	225	88	43	121	45	58	11	22	48	49	48	64	35	7.152	2.402	7.948	9.351	3.679	2.111	5.217	1.725	2.558	0.575	0.891	1.774	2.13	1.846	2.691	1.582	4.94813	1.75588	-1.49469	0.000128407577785682	0.0758734777487547
MSTRG.2999.1	1285	355	1682	282	429	431	777	458	228	253	320	347	222	171	396	210	56.935	10.566	66.408	12.925	19.776	23.333	36.945	19.363	11.091	14.593	14.292	14.147	10.644	7.253	18.361	10.467	30.7814	12.606	-1.28795	0.000155080681738458	0.0758734777487547
MSTRG.1927.1	287	289	336	134	446	243	397	201	147	116	196	209	127	130	155	80	13.206	8.933	13.777	6.378	21.352	13.662	19.604	8.825	7.426	6.948	9.091	8.849	6.324	5.726	7.464	4.141	13.2171	6.99613	-0.91778	0.000170713188029548	0.0758734777487547
ENSECAT00000077193	63	29	66	2	18	4	5	9	5	0	1	3	3	1	11	3	3.261	1.02	3.028	0.09	0.985	0.272	0.286	0.447	0.265	0	0.057	0.157	0.155	0.059	0.58	0.167	1.17362	0.18	-2.7049	0.000176968708198919	0.0758734777487547
MSTRG.10101.2	286	452	338	239	312	263	228	310	146	115	176	226	176	248	194	122	24.141	25.621	25.376	20.872	27.358	27.114	20.675	24.912	13.486	12.654	14.971	17.509	16.081	20.056	17.082	11.611	24.5086	15.4313	-0.667435	0.000183434353589551	0.0758734777487547
MSTRG.4042.1	175	158	188	89	190	145	119	183	101	79	100	121	91	101	89	83	3.272	1.985	3.133	1.722	3.697	3.313	2.388	3.265	2.074	1.923	1.885	2.082	1.841	1.808	1.742	1.746	2.84687	1.88763	-0.592807	0.00019660971854801	0.0758734777487547
ENSECAT00000050554	20	31	33	21	13	17	29	22	10	7	14	9	3	16	11	9	0.344	0.358	0.505	0.373	0.232	0.357	0.535	0.361	0.189	0.157	0.243	0.142	0.056	0.263	0.198	0.174	0.383125	0.17775	-1.10797	0.000221488342814847	0.0783515012707523
MSTRG.5312.3	1516	1668	1832	1205	1301	1179	1429	1704	982	978	1092	1271	1150	917	1045	845	17.826	13.177	19.202	14.655	15.919	16.941	18.03	19.122	12.677	14.977	12.949	13.749	14.636	10.327	12.859	11.179	16.859	12.9191	-0.384011	0.000255792384771583	0.0835260517965669
MSTRG.11193.1	47	42	64	19	55	36	32	62	29	13	31	23	23	17	11	19	1.228	0.737	1.49	0.514	1.495	1.149	0.897	1.546	0.832	0.442	0.817	0.553	0.65	0.425	0.301	0.559	1.132	0.572375	-0.983841	0.000322792017005199	0.0919779686473835
MSTRG.9691.1	121	109	129	59	106	86	143	131	55	68	50	34	54	74	96	39	2.408	1.457	2.286	1.203	2.2	2.086	3.048	2.484	1.188	1.757	1.008	0.62	1.16	1.406	2.001	0.871	2.1465	1.25137	-0.778472	0.000325010489920083	0.0919779686473835
MSTRG.15944.1	1903	1520	2182	1180	2173	2320	2549	3640	1093	1478	1021	820	1540	1283	720	1498	22.912	12.294	23.409	14.696	27.22	34.129	32.94	41.816	14.452	23.165	12.392	9.084	20.059	14.787	9.072	20.289	26.177	15.4125	-0.764199	0.000351944299993605	0.0933752220920534
MSTRG.11590.1	48	10	39	8	6	7	140	7	1	12	6	3	0	7	9	4	0.733	0.103	0.531	0.126	0.095	0.131	2.294	0.102	0.017	0.239	0.092	0.042	0	0.102	0.144	0.069	0.514375	0.088125	-2.5452	0.000383204952344447	0.095688530747187
MSTRG.8927.1	172	166	203	158	173	133	153	201	104	82	135	139	98	85	145	104	3.11	2.016	3.271	2.955	3.254	2.938	2.969	3.468	2.064	1.93	2.461	2.312	1.917	1.471	2.744	2.115	2.99763	2.12675	-0.495169	0.0004791981454504	0.107235166216475
ENSECAT00000045619	17	6	18	2	0	1	5	0	0	0	0	0	0	0	1	1	0.8	0.19	0.754	0.097	0	0.057	0.252	0	0	0	0	0	0	0	0.049	0.053	0.26875	0.01275	-4.3977	0.000479968941840525	0.107235166216475
MSTRG.15783.1	7	38	5	59	3	0	0	4	0	0	0	4	0	1	1	0	0.271	0.988	0.172	2.363	0.121	0	0	0.148	0	0	0	0.142	0	0.037	0.041	0	0.507875	0.0275	-4.20697	0.000512127912721091	0.108699149475051
MSTRG.6954.2	46	108	52	69	68	50	44	92	35	33	40	30	35	53	29	37	4.034	6.376	4.057	6.214	6.236	5.386	4.176	7.643	3.383	3.743	3.5	2.415	3.28	4.414	2.674	3.664	5.51525	3.38413	-0.704643	0.000584183092163134	0.115188767898204
MSTRG.13291.1	183	115	215	58	151	106	154	155	65	67	91	86	64	66	93	22	2.981	1.258	3.12	0.977	2.559	2.11	2.692	2.409	1.162	1.421	1.494	1.289	1.128	1.029	1.585	0.403	2.26325	1.18887	-0.928799	0.000612659306215302	0.115188767898204
MSTRG.5402.1	45	18	74	31	33	41	31	60	12	22	32	22	15	16	15	22	3.373	0.906	4.942	2.403	2.573	3.755	2.493	4.291	0.987	2.146	2.418	1.517	1.217	1.148	1.176	1.855	3.092	1.558	-0.988845	0.000624108754218773	0.115188767898204
MSTRG.7546.5	8	22	15	24	16	27	19	32	27	14	28	89	90	144	29	44	0.322	0.629	0.554	1.064	0.691	1.414	0.861	1.293	1.264	0.749	1.204	3.49	4.144	5.85	1.301	2.084	0.8535	2.51075	1.55665532559378	0.000862940505636751	0.138539082960763
MSTRG.7320.3	18	60	24	59	37	36	25	25	15	13	12	23	29	11	16	10	1.317	2.942	1.594	4.486	2.849	3.25	1.943	1.754	1.248	1.287	0.888	1.525	2.31	0.792	1.258	0.838	2.51688	1.26825	-0.988794	0.000924811125494419	0.138539082960763
MSTRG.2742.2	119	53	151	41	28	58	98	67	24	42	17	30	38	24	26	0	4.815	1.447	5.451	1.7	1.173	2.867	4.256	2.589	1.088	2.19	0.712	1.131	1.662	0.917	1.085	0.018	3.03725	1.10038	-1.46477	0.00094846583632592	0.138539082960763
ENSECAT00000071827	4	10	7	34	0	0	1	0	1	0	0	0	0	0	0	0	0.2	0.335	0.311	1.755	0	0	0.054	0	0.055	0	0	0	0	0	0	0	0.331875	0.006875	-5.59314	0.000951047187742407	0.138539082960763
MSTRG.14164.1	9	10	20	6	5	7	10	10	5	3	2	6	2	2	4	2	0.827	0.617	1.637	0.57	0.478	0.786	0.986	0.877	0.504	0.359	0.185	0.507	0.199	0.176	0.385	0.207	0.84725	0.31525	-1.42629	0.000951404686355076	0.138539082960763
MSTRG.10991.1	63	146	85	214	100	90	105	111	249	219	333	221	98	336	115	304	4.509	7.02	5.421	15.845	7.447	7.871	8.065	7.581	19.567	20.406	24.027	14.555	7.591	23.022	8.614	24.478	7.96988	17.7825	1.15782916135125	0.000975478786973247	0.138539082960763
MSTRG.3563.1	294	257	304	285	241	226	217	318	187	185	230	167	173	210	230	177	7.04	4.134	6.479	7.065	6.012	6.603	5.583	7.269	4.914	5.753	5.543	3.671	4.475	4.805	5.762	4.762	6.27313	4.96063	-0.338662	0.00097907479124214	0.138539082960763
MSTRG.5269.1	24	8	31	12	2	0	16	10	1	0	3	1	2	7	0	3	2.82	0.631	3.245	1.458	0.244	0	2.017	1.121	0.129	0	0.355	0.108	0.254	0.787	0	0.396	1.442	0.253625	-2.5073	0.00106415919667708	0.144592939465813
MSTRG.10315.2	14	14	33	3	15	33	49	19	13	6	5	10	4	8	9	8	0.625	0.41	1.309	0.144	0.698	1.802	2.332	0.832	0.662	0.349	0.235	0.411	0.194	0.357	0.44	0.402	1.019	0.38125	-1.41834	0.00108998211140307	0.144592939465813
MSTRG.11695.2	234	120	292	34	42	12	11	0	12	12	17	7	2	4	53	7	7.802	2.701	8.697	1.187	1.464	0.495	0.396	0	0.437	0.516	0.568	0.216	0.055	0.117	1.836	0.275	2.84275	0.5025	-2.50009	0.00113095800656773	0.145482325390303
MSTRG.10704.1	306	500	328	250	320	201	266	570	139	184	317	151	210	225	169	106	4.75	5.218	4.539	4.021	5.166	3.812	4.439	8.44	2.37	3.729	4.962	2.161	3.524	3.35	2.746	1.852	5.04812	3.08675	-0.709659	0.0014430336434533	0.177934141253459
MSTRG.10720.1	5	5	9	34	1	0	0	0	1	0	0	0	0	0	1	0	0.401	0.27	0.644	2.824	0.084	0	0	0	0.088	0	0	0	0	0	0.084	0	0.527875	0.0215	-4.61779	0.00146706594673052	0.177934141253459
MSTRG.15959.1	1	5	4	16	0	0	0	1	110	171	0	0	0	1	470	253	0.036	0.119	0.127	0.598	0	0	0	0.034	4.305	7.934	0	0	0	0.034	17.493	10.129	0.11425	4.98688	5.44786997075819	0.00151785225368933	0.178980078247534
MSTRG.10834.1	9	6	2	33	0	1	0	0	0	0	0	0	0	0	0	1	0.431	0.193	0.085	1.634	0	0.058	0	0	0	0	0	0	0	0	0	0.054	0.300125	0.00675	-5.47453	0.00159129610902924	0.182568972508896
MSTRG.7028.1	49	7	88	3	17	10	17	20	3	6	9	9	0	0	14	1	1.591	0.153	2.546	0.101	0.574	0.397	0.592	0.62	0.107	0.254	0.295	0.269	0	0	0.476	0.037	0.82175	0.17975	-2.19271	0.00205385769034611	0.229437523566296
MSTRG.3210.1	121	127	172	33	219	46	46	171	44	35	84	62	12	18	60	43	1.419	1	1.797	0.4	2.672	0.659	0.579	1.913	0.566	0.534	0.993	0.669	0.152	0.202	0.736	0.567	1.30488	0.552375	-1.24019	0.00215341431698016	0.234390866040533
MSTRG.4516.2	100	183	139	55	78	81	218	75	62	68	62	97	54	36	51	51	4.77	5.887	5.937	2.73	3.888	4.737	11.164	3.424	3.246	4.222	3.004	4.278	2.812	1.663	2.536	2.753	5.31712	3.06425	-0.795112	0.002429350971393	0.25611288748847
MSTRG.10396.1	141	8	144	0	17	19	16	12	8	7	15	7	9	10	16	2	18.888	0.72	17.189	0	2.369	3.11	2.3	1.534	1.177	1.221	2.026	0.863	1.305	1.282	2.243	0.301	5.76375	1.30225	-2.146	0.00247364626313952	0.25611288748847
MSTRG.15883.1	129	178	190	80	86	73	103	164	79	76	100	74	66	52	52	87	2.329	2.163	3.06	1.497	1.618	1.612	2	2.836	1.565	1.797	1.822	1.232	1.288	0.892	0.98	1.767	2.13937	1.41787	-0.593459	0.00274093916011232	0.277030636539924
MSTRG.15534.1	134	201	203	250	150	88	110	168	99	89	113	100	93	97	141	78	4.6	4.636	6.21	8.878	5.358	3.691	4.053	5.504	3.731	3.978	3.911	3.159	3.455	3.188	5.066	3.012	5.36625	3.6875	-0.541271	0.00288822809599647	0.281689987581106
MSTRG.7122.1	476	450	582	291	525	347	335	476	247	180	404	354	189	241	319	281	39.899	25.339	43.47	25.231	45.785	35.539	30.134	38.072	22.73	19.641	34.136	27.303	17.144	19.338	27.982	26.496	35.4336	24.3463	-0.541419	0.00299164863094009	0.281689987581106
MSTRG.15952.1	99	129	103	53	75	72	144	114	51	67	78	62	38	60	76	44	1.985	1.737	1.84	1.099	1.564	1.764	3.098	2.181	1.122	1.748	1.576	1.144	0.824	1.151	1.594	0.992	1.9085	1.26887	-0.588889	0.00308142017416281	0.281689987581106
MSTRG.11838.2	181	0	174	21	109	114	46	107	7	40	15	33	5	0	28	0	14.922	0	12.738	1.76	9.377	11.5	4.067	8.448	0.671	4.316	1.278	2.504	0.446	0	2.374	0	7.8515	1.44863	-2.43828	0.00316417626145824	0.281689987581106
MSTRG.346.1	2	57	1	11	4	22	4	12	0	1	9	0	0	4	0	0	0.359	6.882	0.16	2.045	0.748	4.831	0.771	2.058	0	0.234	1.631	0	0	0.688	0	0	2.23175	0.319125	-2.80598	0.0032236044966195	0.281689987581106
MSTRG.8874.1	11	9	6	19	4	18	20	32	37	53	21	61	32	21	35	17	0.573	0.315	0.278	1.023	0.217	1.145	1.118	1.59	2.115	3.593	1.102	2.923	1.803	1.047	1.907	0.996	0.782375	1.93575	1.30696046587125	0.00329019927002582	0.281689987581106
MSTRG.9546.2	421	523	379	264	825	280	209	880	123	233	505	162	259	182	77	79	3.09	2.576	2.473	1.999	6.292	2.51	1.647	6.153	0.993	2.222	3.731	1.093	2.054	1.278	0.591	0.653	3.3425	1.57688	-1.08386	0.00329444560593714	0.281689987581106
MSTRG.5931.1	77	20	91	34	32	61	42	17	27	24	16	26	13	7	36	13	3.144	0.549	3.311	1.436	1.36	3.044	1.841	0.662	1.21	1.276	0.659	0.977	0.574	0.274	1.538	0.597	1.91837	0.888125	-1.11105	0.00331790326950655	0.281689987581106
MSTRG.12430.1	27	2	21	1	1	4	6	0	1	0	0	1	0	3	2	1	2.774	0.138	1.923	0.106	0.107	0.502	0.662	0	0.113	0	0	0.095	0	0.295	0.215	0.116	0.7765	0.10425	-2.89694	0.00352322490553054	0.288668806529503
MSTRG.12114.1	93	439	127	30	114	123	111	57	37	27	38	80	36	123	28	8	1.4	4.439	1.703	0.467	1.785	2.262	1.793	0.819	0.611	0.529	0.577	1.108	0.586	1.772	0.441	0.135	1.8335	0.719875	-1.34878	0.0035361078773932	0.288668806529503
MSTRG.4524.2	123	86	124	86	101	125	94	172	74	61	32	61	69	59	72	121	8.234	3.873	7.423	5.938	7.032	10.263	6.753	10.988	5.433	5.339	2.175	3.747	5.033	3.771	5.059	9.1	7.563	4.95712	-0.609455	0.00376267633869561	0.301369076561563
MSTRG.16314.1	159	100	165	53	126	57	147	82	54	72	111	51	53	29	58	35	1.757	0.743	1.625	0.606	1.449	0.77	1.744	0.865	0.655	1.036	1.237	0.519	0.634	0.307	0.671	0.435	1.19487	0.68675	-0.799003	0.00392105372969854	0.308238390417969
MSTRG.2903.1	73	128	79	128	92	79	178	177	61	37	60	40	65	104	58	98	7.54	8.895	7.295	13.756	9.938	9.993	19.769	17.527	6.948	4.958	6.207	3.785	7.279	10.275	6.247	11.352	11.8391	7.13138	-0.73131	0.00399389639884831	0.308256185692929
MSTRG.10749.2	64	9	33	4	11	20	59	53	0	9	4	6	0	17	18	0	2.079	0.19	0.967	0.123	0.386	0.806	2.086	1.656	0	0.398	0.133	0.18	0	0.537	0.616	0	1.03662	0.233	-2.15349	0.0044493973994674	0.333302806264978
ENSECAT00000054715	0	1	0	0	0	0	0	0	6	0	5	0	0	33	0	4	0	0.01	0	0	0	0	0	0	0.186	0	0.142	0	0	0.878	0	0.125	0.00125	0.166375	7.05636676102453	0.00447544404172055	0.333302806264978
MSTRG.10123.1	40	14	47	20	3	0	41	13	7	11	4	2	3	2	6	13	3.168	0.745	3.317	1.638	0.247	0	3.484	0.982	0.609	1.134	0.319	0.146	0.257	0.152	0.497	1.158	1.69762	0.534	-1.66861	0.00479262995713609	0.344275353291719
MSTRG.10676.3	122	97	113	44	49	73	69	69	27	56	58	57	29	66	19	23	8.337	4.453	6.881	3.11	3.484	6.095	5.06	4.499	2.026	4.982	3.995	3.584	2.145	4.317	1.359	1.768	5.23987	3.022	-0.794029	0.00481662189270979	0.344275353291719
MSTRG.8427.1	748	3798	885	2571	3520	2496	929	1289	952	1088	553	828	573	1288	1367	1209	8.037	27.413	8.472	28.58	39.35	32.763	10.712	13.214	11.228	15.215	5.989	8.185	6.662	13.247	15.37	14.619	21.0676	11.3144	-0.896871	0.004948570096602	0.344275353291719
MSTRG.10674.1	347	363	313	268	180	326	201	203	241	247	145	84	109	120	178	196	56.042	39.383	45.045	44.772	30.245	64.331	34.836	31.284	42.732	51.93	23.606	12.483	19.05	18.552	30.084	35.609	43.2422	29.2557	-0.563721	0.00510890634258237	0.344275353291719
MSTRG.13627.1	98	93	103	62	35	81	202	55	33	46	63	48	48	50	63	46	2.609	1.665	2.446	1.709	0.971	2.638	5.778	1.402	0.966	1.596	1.693	1.177	1.385	1.276	1.757	1.379	2.40225	1.40362	-0.775229	0.005223810339058	0.344275353291719
MSTRG.802.1	35	24	26	5	11	0	11	10	8	0	4	5	2	9	3	2	2.21	1.018	1.463	0.327	0.723	0	0.745	0.603	0.555	0	0.255	0.29	0.137	0.544	0.198	0.142	0.886125	0.265125	-1.74084	0.00527243096166873	0.344275353291719
MSTRG.16373.7	649	556	717	270	601	353	361	617	270	220	484	407	268	343	298	270	43.149	24.833	42.422	18.582	41.528	28.664	25.751	39.1	19.68	19.048	32.395	24.849	19.252	21.824	20.689	20.155	33.0036	22.2365	-0.569695	0.00528211965450611	0.344275353291719
MSTRG.1718.1	28	150	55	60	104	56	54	166	44	48	51	46	24	47	21	53	0.811	2.918	1.419	1.797	3.133	1.981	1.678	4.587	1.399	1.809	1.489	1.226	0.752	1.303	0.636	1.726	2.2905	1.2925	-0.825498	0.00568821168813501	0.344275353291719
MSTRG.5620.1	11	10	21	37	4	13	5	2	7	6	4	5	2	5	4	1	0.743	0.454	1.264	2.585	0.281	1.073	0.362	0.129	0.519	0.527	0.272	0.311	0.146	0.323	0.283	0.076	0.861375	0.307125	-1.48782	0.00570525944099525	0.344275353291719
MSTRG.14322.6	165	153	243	182	122	252	206	100	266	305	485	367	293	167	398	151	3.322	2.067	4.343	3.781	2.546	6.174	4.44	1.926	5.864	7.985	9.828	6.788	6.378	3.206	8.367	3.404	3.57488	6.4775	0.857544313278798	0.00572622365755359	0.344275353291719
MSTRG.9984.2	12	120	20	75	34	19	24	33	176	43	81	201	117	63	23	199	0.171	1.164	0.265	1.123	0.52	0.339	0.373	0.463	2.804	0.813	1.191	2.688	1.842	0.869	0.342	3.24	0.55225	1.72362	1.64205251032287	0.00595498246181331	0.344275353291719
MSTRG.647.1	18	55	34	9	84	12	16	36	12	4	17	26	17	9	12	7	0.77	1.581	1.296	0.398	3.739	0.627	0.735	1.47	0.564	0.223	0.733	1.024	0.787	0.369	0.537	0.337	1.327	0.57175	-1.21471	0.00606216120855314	0.344275353291719
ENSECAT00000042453	11	13	22	4	14	8	14	3	1	2	9	3	3	9	1	3	0.518	0.411	0.923	0.195	0.686	0.46	0.707	0.135	0.052	0.123	0.427	0.13	0.153	0.406	0.049	0.159	0.504375	0.187375	-1.42857	0.00611186857969031	0.344275353291719
ENSECAT00000069308	22	39	34	40	31	23	16	29	14	13	18	21	12	24	23	12	0.734	0.874	1.01	1.38	1.076	0.937	0.573	0.923	0.513	0.564	0.605	0.644	0.433	0.766	0.803	0.45	0.938375	0.59725	-0.65183	0.00616000884594529	0.344275353291719
ENSECAT00000078122	15	15	11	13	13	4	7	3	2	6	10	4	1	3	2	1	0.383	0.257	0.25	0.343	0.345	0.125	0.192	0.073	0.056	0.199	0.257	0.094	0.028	0.073	0.053	0.029	0.246	0.098625	-1.31863	0.00624958346010563	0.344275353291719
MSTRG.9989.1	350	253	407	125	234	201	146	338	123	143	243	170	154	165	106	114	8.97	4.356	9.295	3.314	6.253	6.295	4.016	8.266	3.461	4.771	6.278	4.009	4.271	4.048	2.843	3.282	6.34563	4.12038	-0.622987	0.00627096603991604	0.344275353291719
MSTRG.4244.1	42	8	37	15	10	9	2	5	2	7	1	3	7	5	12	1	1.581	0.202	1.241	0.584	0.392	0.414	0.081	0.18	0.083	0.343	0.038	0.104	0.285	0.18	0.473	0.042	0.584375	0.1935	-1.59456	0.00644462025004606	0.344275353291719
MSTRG.13130.1	26069	18341	31290	18162	24603	18056	18015	27583	11544	14078	19535	14704	15515	13701	23503	10761	499.206	235.943	533.918	359.752	490.169	422.466	370.206	504.009	242.693	350.948	377.088	259.08	321.504	251.147	470.989	231.808	426.959	313.157	-0.44721	0.0064875267964311	0.344275353291719
MSTRG.3504.1	295	300	331	84	232	129	254	411	114	100	319	147	82	46	39	66	2.156	1.473	2.156	0.635	1.764	1.152	1.992	2.866	0.915	0.951	2.35	0.989	0.649	0.322	0.298	0.543	1.77425	0.877125	-1.01635	0.00652856318967594	0.344275353291719
MSTRG.5700.1	1	6	4	21	0	1	0	0	0	0	0	0	0	0	1	0	0.11	0.444	0.392	2.39	0	0.134	0	0	0	0	0	0	0	0	0.115	0	0.43375	0.014375	-4.91523	0.00667786651808352	0.344275353291719
MSTRG.7375.1	29	8	36	5	22	22	7	19	7	5	8	15	6	10	8	2	1.933	0.358	2.139	0.345	1.526	1.792	0.501	1.209	0.512	0.434	0.538	0.92	0.433	0.638	0.558	0.15	1.22538	0.522875	-1.22869	0.00675093446929488	0.344275353291719
MSTRG.15385.1	9	23	0	14	60	20	12	242	16	13	8	10	14	9	5	19	0.131	0.225	0	0.211	0.909	0.356	0.188	3.364	0.256	0.247	0.117	0.134	0.221	0.125	0.076	0.311	0.673	0.185875	-1.85627	0.0067696723383321	0.344275353291719
ENSECAT00000070851	9	12	13	4	0	0	0	0	0	0	0	0	0	0	0	0	0.534	0.478	0.687	0.245	0	0	0	0	0	0	0	0	0	0	0	0	0.243	0.001	-7.92481	0.0067710012189315	0.344275353291719
MSTRG.13457.2	43	64	68	36	33	34	57	17	22	22	28	37	21	28	25	21	3.145	3.144	4.431	2.723	2.511	3.038	4.473	1.186	1.766	2.094	2.064	2.49	1.662	1.96	1.913	1.728	3.08137	1.95962	-0.652997	0.00679352690905257	0.344275353291719
MSTRG.8541.1	60	130	73	61	80	97	74	65	30	52	90	47	39	55	36	44	1.695	2.466	1.837	1.782	2.351	3.347	2.243	1.752	0.93	1.912	2.562	1.221	1.192	1.487	1.064	1.398	2.18412	1.47075	-0.570503	0.0068722361720156	0.344275353291719
ENSECAT00000072089	11	2	5	8	39	3	6	7	5	5	4	3	1	3	2	0	0.449	0.055	0.182	0.338	1.657	0.15	0.263	0.273	0.224	0.266	0.165	0.113	0.044	0.117	0.085	0	0.420875	0.12675	-1.73141	0.00694528188905503	0.344275353291719
MSTRG.3092.1	62	147	55	72	79	45	29	27	123	116	186	143	51	121	138	109	7.452	11.869	5.891	8.952	9.879	6.609	3.741	3.097	16.231	18.15	22.536	15.815	6.634	13.922	17.358	14.738	7.18625	15.673	1.12497032460934	0.0069798689249408	0.344275353291719
MSTRG.13786.1	122	115	172	53	51	106	139	86	66	80	33	46	48	57	50	99	2.659	1.683	3.34	1.195	1.156	2.822	3.251	1.788	1.579	2.269	0.725	0.922	1.132	1.189	1.14	2.427	2.23675	1.42287	-0.652595	0.00698734417001622	0.344275353291719
MSTRG.8704.1	26	35	15	17	35	24	12	19	12	14	14	11	13	18	4	12	1.509	1.364	0.776	1.02	2.113	1.702	0.747	1.052	0.765	1.058	0.819	0.587	0.816	1	0.243	0.783	1.28537	0.758875	-0.760255	0.0069897745157682	0.344275353291719
ENSECAT00000064783	25	1	19	6	12	3	3	15	2	8	5	1	2	3	0	0	0.626	0.017	0.424	0.155	0.312	0.092	0.081	0.358	0.055	0.261	0.126	0.023	0.054	0.072	0	0	0.258125	0.073875	-1.80491	0.00708412475584312	0.344275353291719
MSTRG.5726.1	3	7	7	24	0	0	0	0	0	1	0	0	1	0	0	0	0.369	0.579	0.767	3.054	0	0	0	0	0	0.16	0	0	0.133	0	0	0	0.596125	0.036625	-4.02471	0.00717641016321681	0.344275353291719
MSTRG.4462.1	27	59	50	45	43	29	26	24	24	21	28	27	18	30	19	16	2.029	2.978	3.348	3.498	3.362	2.663	2.097	1.721	1.98	2.054	2.121	1.867	1.464	2.158	1.494	1.352	2.712	1.81125	-0.582371	0.0072524972871441	0.344275353291719
ENSECAT00000070110	24	41	33	25	15	9	40	6	17	9	5	11	15	13	5	12	0.438	0.503	0.537	0.472	0.285	0.201	0.784	0.105	0.341	0.214	0.092	0.185	0.296	0.227	0.096	0.246	0.415625	0.212125	-0.970368	0.00729912409805765	0.344275353291719
MSTRG.12073.2	784	1649	749	475	1907	1096	1217	1156	545	429	1186	461	468	624	847	563	43.546	61.539	37.101	27.324	110.249	74.376	72.566	61.266	33.238	30.993	66.395	23.566	28.114	33.178	49.219	35.157	60.9959	37.4825	-0.702494	0.00752353142641311	0.350260332686457
MSTRG.1224.2	124	102	84	38	74	41	48	50	40	56	39	55	40	28	33	35	5.314	2.939	3.196	1.678	3.308	2.17	2.194	2.042	1.877	3.148	1.688	2.184	1.852	1.169	1.493	1.677	2.85513	1.886	-0.598224	0.00759103665657338	0.350260332686457
MSTRG.12200.1	2	2	4	5	2	2	0	9	0	0	0	0	3	0	0	0	0.116	0.071	0.187	0.294	0.103	0.114	0	0.493	0	0	0	0	0.169	0	0	0	0.17225	0.021125	-3.02748	0.00782912106273596	0.35148799835734
MSTRG.13139.1	324	654	315	280	292	312	413	311	203	223	331	295	199	198	253	253	9.208	12.461	7.977	8.227	8.617	10.811	12.581	8.427	6.312	8.249	9.474	7.707	6.106	5.379	7.518	8.071	9.78862	7.352	-0.412969	0.00783217302562006	0.35148799835734
ENSECAT00000072562	12	29	15	7	14	5	17	14	5	4	12	6	3	7	10	1	0.403	0.654	0.449	0.243	0.489	0.205	0.612	0.448	0.184	0.175	0.406	0.185	0.109	0.225	0.351	0.038	0.437875	0.209125	-1.06615	0.00786604472177792	0.35148799835734
MSTRG.8841.2	1833	1046	2064	835	1541	945	1234	942	861	481	958	1135	552	577	1144	697	156.88	60.146	157.403	73.881	137.221	98.838	113.351	76.925	80.869	53.546	82.609	89.344	51.119	47.236	102.474	67.139	109.331	71.792	-0.606803	0.00802055129206937	0.354658752446192
MSTRG.5503.2	16	6	8	27	7	5	3	1	5	2	0	4	3	3	1	4	2.235	0.564	0.997	3.968	0.984	0.854	0.488	0.133	0.768	0.364	0	0.515	0.454	0.427	0.189	0.629	1.27788	0.41825	-1.61131	0.00824362605008786	0.360764871985804
ENSECAT00000048472	18	34	10	12	23	50	7	15	10	5	12	10	8	8	10	15	0.683	0.867	0.338	0.471	0.908	2.318	0.285	0.543	0.417	0.247	0.459	0.349	0.328	0.291	0.397	0.64	0.801625	0.391	-1.03576	0.00843541877843978	0.365391354229356
MSTRG.3103.2	7	20	18	31	3	20	14	59	0	1	19	0	0	7	8	0	0.508	0.971	1.206	2.365	0.247	1.847	1.112	4.148	0	0.137	1.437	0	0	0.512	0.652	0	1.5505	0.34225	-2.17961	0.00853922278146427	0.366151522296119
MSTRG.8755.1	88	258	131	95	57	115	141	99	59	65	83	66	74	99	89	53	1.765	3.477	2.342	1.971	1.19	2.819	3.035	1.895	1.299	1.697	1.678	1.218	1.606	1.901	1.868	1.196	2.31175	1.55787	-0.569406	0.00882805295587117	0.373253779050271
MSTRG.1969.1	25	0	31	5	10	4	1	5	3	3	6	2	1	0	2	2	2.036	0	2.25	0.421	0.847	0.398	0.087	0.389	0.268	0.318	0.493	0.15	0.088	0	0.17	0.183	0.8035	0.20875	-1.94452	0.00888071417763895	0.373253779050271
ENSECAT00000058406	15	13	24	8	27	14	14	14	7	7	12	12	9	7	8	8	0.541	0.315	0.771	0.298	1.019	0.616	0.541	0.481	0.277	0.328	0.436	0.398	0.351	0.241	0.302	0.324	0.57275	0.332125	-0.786179	0.00899319295409595	0.374275530295464
ENSECAT00000031569	10	2	2	0	5	2	3	0	0	0	0	2	0	0	0	0	0.335	0.045	0.06	0	0.175	0.082	0.108	0	0	0	0	0.062	0	0	0	0	0.100625	0.00775	-3.69865	0.00934051926504466	0.384677137938457
ENSECAT00000066363	17	24	14	9	18	23	11	20	4	3	8	5	14	5	14	14	0.834	0.794	0.611	0.482	0.919	1.383	0.57	0.947	0.23	0.215	0.419	0.243	0.754	0.256	0.714	0.76	0.8175	0.448875	-0.864905	0.0094243633322967	0.384677137938457
MSTRG.15786.1	175	232	178	106	190	113	195	74	73	108	117	155	82	89	94	54	2.876	2.56	2.603	1.801	3.247	2.273	3.441	1.163	1.316	2.31	1.937	2.342	1.457	1.395	1.616	0.998	2.4955	1.67138	-0.578293	0.00996062144880732	0.4024301743567
ENSECAT00000076320	210	157	197	92	251	142	220	286	90	114	208	92	141	81	132	111	2.735	1.37	2.289	1.244	3.403	2.257	3.08	3.552	1.281	1.94	2.734	1.1	1.984	1.016	1.797	1.624	2.49125	1.6845	-0.564549	0.0100489042359977	0.4024301743567
MSTRG.4993.1	39	55	25	72	37	35	38	46	25	12	20	24	20	51	28	21	3.454	3.256	1.96	6.611	3.396	3.811	3.628	3.918	2.471	1.408	1.832	1.985	1.955	4.381	2.619	2.073	3.75425	2.3405	-0.681708	0.0101586088530591	0.403021444684448
MSTRG.5955.1	17	117	16	31	14	13	18	35	97	59	146	129	14	37	60	121	0.275	1.27	0.23	0.518	0.235	0.257	0.312	0.54	1.72	1.241	2.378	1.918	0.245	0.572	1.014	2.199	0.454625	1.41088	1.63384124862742	0.0102802624605597	0.404071427269223
ENSECAT00000078311	6	9	2	17	0	0	0	0	0	0	1	0	0	0	0	0	0.114	0.115	0.034	0.335	0	0	0	0	0	0	0.019	0	0	0	0	0	0.07475	0.002375	-4.97607	0.0104459284430043	0.406816204041775
MSTRG.11949.1	64	176	53	24	23	18	40	6	9	31	23	10	25	29	4	1	2.174	4.016	1.604	0.843	0.813	0.747	1.458	0.194	0.336	1.371	0.787	0.313	0.919	0.943	0.142	0.038	1.48113	0.606125	-1.28901	0.0106347190470929	0.410403475953721
MSTRG.4516.1	100	333	115	68	232	203	406	276	123	141	151	149	76	93	111	102	0.975	2.174	0.994	0.682	2.346	2.412	4.243	2.561	1.315	1.788	1.478	1.331	0.796	0.863	1.133	1.114	2.04838	1.22725	-0.739051	0.0108396250250519	0.414542416498607
MSTRG.7189.5	5	20	13	24	53	42	7	210	7	13	37	21	4	0	6	12	0.15	0.388	0.333	0.704	1.584	1.476	0.224	5.762	0.225	0.488	1.072	0.556	0.124	0	0.181	0.391	1.32763	0.379625	-1.8062	0.0113393702264309	0.429782380457136
MSTRG.15959.2	0	0	0	12	0	0	2	0	68	98	1	0	0	0	189	114	0	0	0	0.431	0	0	0.076	0	2.639	4.51	0.036	0	0	0	7.018	4.543	0.063375	2.34325	5.20845323037857	0.0127015429010463	0.466992222492038
ENSECAT00000069611	6	0	18	0	0	2	5	1	0	0	0	0	0	0	0	2	0.279	0	0.746	0	0	0.114	0.25	0.044	0	0	0	0	0	0	0	0.105	0.179125	0.013125	-3.77058	0.0127296726000039	0.466992222492038
MSTRG.8305.2	278	1589	426	151	1200	231	488	927	366	233	317	309	400	74	222	445	5.536	21.257	7.56	3.111	24.863	5.621	10.429	17.615	8.002	6.04	6.364	5.662	8.62	1.411	4.626	9.969	11.999	6.33675	-0.921099	0.0127548208389805	0.466992222492038
MSTRG.9557.1	51	24	69	15	30	26	38	29	21	14	22	18	14	22	34	12	3.088	0.976	3.722	0.939	1.89	1.923	2.469	1.675	1.396	1.103	1.343	1.003	0.917	1.275	2.154	0.817	2.08525	1.251	-0.737139	0.0129398345455118	0.466992222492038
MSTRG.551.1	198	15	183	19	48	162	451	97	22	78	150	46	22	15	47	12	1.645	0.084	1.354	0.163	0.415	1.644	4.02	0.769	0.201	0.843	1.256	0.352	0.198	0.119	0.409	0.112	1.26175	0.43625	-1.5322	0.0129875490080666	0.466992222492038
MSTRG.3303.1	161	113	190	85	159	59	82	108	76	76	73	89	58	80	84	89	12.357	5.826	12.994	6.748	12.697	5.533	6.754	7.91	6.404	7.593	5.648	6.285	4.817	5.878	6.747	7.684	8.85238	6.382	-0.472056	0.01303311232619	0.466992222492038
MSTRG.3059.1	103	115	137	121	69	92	106	73	61	50	64	115	88	56	58	59	4.387	3.291	5.2	5.331	3.058	4.788	4.845	2.967	2.853	2.772	2.748	4.507	4.056	2.283	2.585	2.827	4.23337	3.07888	-0.459405	0.0131681661687417	0.466992222492038
MSTRG.1787.2	15	27	16	41	26	5	7	23	4	5	9	3	4	17	16	11	1.781	2.153	1.646	4.975	3.171	0.725	0.892	2.555	0.521	0.773	1.064	0.328	0.514	1.953	1.988	1.469	2.23725	1.07625	-1.05571	0.0132516215420062	0.466992222492038
MSTRG.8548.2	1	2	0	0	0	0	2	0	1	3	0	5	8	19	2	0	0.12	0.161	0	0	0	0	0.258	0	0.132	0.469	0	0.553	1.041	2.186	0.265	0	0.067375	0.58075	3.1076319760563	0.0133112035150852	0.466992222492038
MSTRG.14919.3	92	59	100	13	37	62	42	46	24	32	28	41	29	22	49	13	8.359	3.601	8.096	1.222	3.498	6.883	4.095	3.988	2.394	3.785	2.565	3.428	2.851	1.914	4.659	1.329	4.96775	2.86563	-0.793743	0.0134224338095176	0.467034684601658
MSTRG.16416.5	5	17	18	10	0	2	0	1	0	0	0	1	1	0	5	0	0.58	1.325	1.862	1.201	0	0.284	0	0.111	0	0	0	0.107	0.126	0	0.607	0	0.670375	0.105	-2.67458	0.0141713929082745	0.488324402277125
ENSECAT00000071188	14	15	22	10	4	2	1	5	5	4	4	2	1	6	0	1	0.521	0.375	0.73	0.385	0.155	0.091	0.04	0.178	0.206	0.195	0.15	0.069	0.04	0.214	0	0.042	0.309375	0.1145	-1.43401	0.0143079231421468	0.488324402277125
MSTRG.12073.3	205	329	288	232	390	568	334	413	88	63	226	269	178	250	339	64	15.774	17.056	19.768	18.474	31.258	53.512	27.597	30.371	7.474	6.273	17.562	19.061	14.829	18.456	27.348	5.556	26.7263	14.5699	-0.875269	0.0143793993603394	0.488324402277125
ENSECAT00000071200	7	18	6	15	2	2	2	10	0	8	2	4	0	0	1	1	0.26	0.449	0.199	0.576	0.077	0.091	0.08	0.354	0	0.387	0.075	0.137	0	0	0.039	0.042	0.26075	0.085	-1.61713	0.0146001055178316	0.491884507326945
MSTRG.15217.1	284	328	358	277	366	253	303	387	229	228	189	264	254	270	323	228	7.637	5.925	8.579	7.705	10.24	8.313	8.744	9.931	6.761	7.982	5.123	6.532	7.392	6.951	9.09	6.897	8.38425	7.091	-0.241693	0.0148403226189941	0.496040704863228
ENSECAT00000069278	36	22	32	11	14	6	18	20	6	11	4	19	6	2	18	5	1.343	0.551	1.064	0.424	0.543	0.273	0.721	0.712	0.246	0.534	0.15	0.652	0.242	0.071	0.703	0.21	0.703875	0.351	-1.00385	0.015037990818355	0.497703531230367
MSTRG.11815.1	6	182	10	144	154	63	186	77	206	294	237	197	107	179	560	275	0.092	1.757	0.131	2.138	2.305	1.114	2.866	1.062	3.244	5.499	3.441	2.606	1.669	2.46	8.422	4.448	1.43312	3.97363	1.47129127880373	0.0151934779274754	0.497703531230367
MSTRG.1787.1	25	61	34	109	39	66	45	60	30	34	31	30	24	36	49	32	1.361	2.231	1.671	6.166	2.227	4.391	2.629	3.14	1.793	2.41	1.707	1.503	1.414	1.866	2.792	1.96	2.977	1.93063	-0.624791	0.0152418042544046	0.497703531230367
ENSECAT00000068824	9	4	5	20	6	5	3	11	4	2	1	3	6	4	1	4	0.403	0.12	0.199	0.926	0.279	0.273	0.144	0.47	0.197	0.117	0.045	0.124	0.291	0.171	0.047	0.201	0.35175	0.149125	-1.23803	0.0154064608845291	0.498124490092894
MSTRG.9354.1	80	125	65	91	125	71	351	79	73	66	57	70	54	97	74	62	1.94	2.037	1.405	2.283	3.154	2.104	9.135	1.828	1.944	2.084	1.394	1.562	1.417	2.252	1.878	1.692	2.98575	1.77788	-0.747939	0.0154893834375176	0.498124490092894
ENSECAT00000003931	225	141	200	80	62	119	164	265	96	59	42	83	29	91	148	129	5.198	2.186	4.116	1.921	1.488	3.371	4.079	5.851	2.427	1.776	0.981	1.758	0.738	2.024	3.584	3.364	3.52625	2.0815	-0.760511	0.0161049032292477	0.514024918858319
MSTRG.5416.1	178	85	216	13	148	78	138	131	43	43	117	81	32	17	82	9	7.119	2.281	7.706	0.543	6.162	3.795	5.915	5.016	1.889	2.245	4.716	2.973	1.391	0.643	3.443	0.395	4.81712	2.21188	-1.1229	0.0165081564270551	0.522963612185441
ENSECAT00000068165	106	97	125	13	35	61	158	60	52	12	94	39	20	22	18	37	1.952	1.2	2.051	0.248	0.67	1.372	3.122	1.054	1.051	0.288	1.745	0.661	0.398	0.388	0.347	0.766	1.45863	0.7055	-1.04789	0.0166476944980876	0.5234775047732
MSTRG.15750.3	51	131	46	61	112	27	60	94	18	27	86	18	28	51	50	22	3.301	5.721	2.671	4.088	7.579	2.149	4.195	5.844	1.306	2.306	5.648	1.079	1.974	3.181	3.376	1.612	4.4435	2.56025	-0.795412	0.0170303569322768	0.526418970846025
ENSECAT00000039501	10	0	5	8	0	4	0	0	0	0	0	0	0	0	0	0	0.19	0	0.087	0.154	0	0.093	0	0	0	0	0	0	0	0	0	0	0.0655	0.001	-6.03342	0.0170725809108436	0.526418970846025
MSTRG.16162.1	85	46	76	12	15	22	35	14	8	22	23	17	16	15	29	16	11.548	4.198	9.201	1.686	2.12	3.652	5.103	1.815	1.193	3.891	3.15	2.125	2.352	1.951	4.123	2.445	4.91538	2.65375	-0.889269	0.0172101538492669	0.526418970846025
MSTRG.4524.1	121	113	119	97	101	156	154	143	80	65	65	38	54	82	134	132	7.67	4.806	6.696	6.376	6.663	12.044	10.473	8.649	5.573	5.342	4.137	2.227	3.672	4.984	8.872	9.423	7.92213	5.52875	-0.518934	0.0172372760771726	0.526418970846025
MSTRG.402.1	32	9	27	27	17	28	52	15	15	15	15	9	15	22	8	16	1.973	0.373	1.483	1.722	1.09	2.109	3.44	0.882	1.015	1.204	0.932	0.511	1.001	1.298	0.516	1.11	1.634	0.948375	-0.784878	0.0179725517148566	0.543421917999032
MSTRG.6232.3	1154	580	1280	614	867	861	612	814	470	492	384	479	466	561	990	697	58.627	19.787	57.916	32.26	45.815	53.406	33.329	39.443	26.178	32.518	19.665	22.402	25.59	27.255	52.596	39.826	42.5729	30.7538	-0.469172	0.0180500566402505	0.543421917999032
ENSECAT00000053893	13	46	12	8	16	35	29	29	8	7	5	4	18	26	12	9	0.31	0.736	0.255	0.197	0.397	1.019	0.742	0.659	0.209	0.217	0.12	0.088	0.464	0.593	0.299	0.241	0.539375	0.278875	-0.95167	0.0191338871183986	0.571995428292973
MSTRG.1224.1	205	49	157	58	126	97	84	53	63	80	40	94	48	63	56	27	14.96	2.4	10.229	4.388	9.552	8.609	6.601	3.696	5.056	7.559	2.938	6.285	3.797	4.366	4.253	2.235	7.55438	4.56112	-0.727923	0.0195088886046906	0.57912749739099
ENSECAT00000035493	3	12	4	13	0	2	0	1	0	2	1	0	2	1	0	0	0.081	0.218	0.096	0.363	0	0.066	0	0.026	0	0.07	0.027	0	0.058	0.026	0	0	0.10625	0.022625	-2.23147	0.0197805939012888	0.583115424381744
MSTRG.3912.2	319	297	368	141	345	189	110	258	161	110	171	189	136	131	263	125	13.283	8.316	13.672	6.091	14.94	9.639	4.917	10.254	7.363	5.939	7.182	7.244	6.127	5.24	11.478	5.837	10.139	7.05125	-0.523964	0.0203323119900519	0.591954917776418
MSTRG.14725.1	12	31	11	6	6	2	5	12	1	2	0	8	5	1	10	2	1.207	2.095	0.986	0.624	0.628	0.246	0.54	1.152	0.11	0.262	0	0.74	0.544	0.096	1.053	0.226	0.93475	0.378875	-1.30286	0.0203593446396601	0.591954917776418
MSTRG.60.6	68	32	45	109	33	33	204	342	4	15	125	15	45	44	5	0	1.483	0.476	0.874	2.459	0.749	0.879	4.774	7.117	0.093	0.426	2.747	0.301	1.062	0.919	0.114	0	2.35137	0.70775	-1.73219	0.0207741003991816	0.59834465377824
MSTRG.5193.5	111	108	147	118	134	84	116	93	82	52	76	86	89	107	110	54	7.744	5.049	9.101	8.48	9.695	7.148	8.646	6.158	6.286	4.704	5.298	5.474	6.676	7.094	7.991	4.197	7.75263	5.965	-0.378163	0.0208610150198303	0.59834465377824
ENSECAT00000032208	10	16	3	3	7	8	3	3	6	1	3	0	3	4	0	0	0.861	0.918	0.235	0.271	0.623	0.82	0.273	0.24	0.568	0.112	0.257	0	0.273	0.323	0	0	0.530125	0.191625	-1.46805	0.0211570231657155	0.602762170056795
MSTRG.9669.6	66	68	77	50	88	77	69	106	31	67	36	50	49	46	86	44	1.516	1.053	1.594	1.184	2.117	2.178	1.722	2.334	0.796	2.007	0.835	1.057	1.218	1.02	2.074	1.149	1.71225	1.2695	-0.431633	0.0214480948824093	0.606981085172182
MSTRG.9037.1	49	70	95	70	72	44	64	71	39	53	51	68	43	49	42	39	1.993	1.914	3.443	2.963	3.06	2.207	2.828	2.759	1.741	2.795	2.089	2.561	1.919	1.898	1.782	1.773	2.64588	2.06975	-0.354288	0.0218442714197998	0.612161739254509
ENSECAT00000047469	7	0	6	0	0	1	3	7	0	2	0	0	0	0	0	0	0.189	0	0.142	0	0	0.043	0.087	0.176	0	0.062	0	0	0	0	0	0	0.079625	0.00775	-3.36095	0.0220637800013993	0.612161739254509
ENSECAT00000054961	7	0	6	0	0	1	3	7	0	2	0	0	0	0	0	0	0.189	0	0.142	0	0	0.043	0.087	0.176	0	0.062	0	0	0	0	0	0	0.079625	0.00775	-3.36095	0.0220637800013993	0.612161739254509
MSTRG.5157.2	2	0	0	0	3	0	0	2	5	2	2	1	4	8	4	2	0.293	0	0	0	0.514	0	0	0.314	0.861	0.429	0.332	0.152	0.713	1.262	0.69	0.347	0.140125	0.59825	2.09403411873307	0.0229063261734592	0.61682926805011
MSTRG.1239.1	27	18	49	56	30	26	1	57	15	17	17	17	5	13	13	26	2.396	1.073	3.875	5.141	2.77	2.819	0.095	4.827	1.462	1.964	1.521	1.388	0.48	1.104	1.207	2.596	2.8745	1.46525	-0.972164	0.0229927241942736	0.61682926805011
MSTRG.15775.1	16	15	15	12	25	20	13	16	13	11	17	7	10	5	1	9	1.154	0.727	0.964	0.895	1.876	1.762	1.006	1.101	1.029	1.033	1.236	0.465	0.78	0.345	0.075	0.73	1.18562	0.711625	-0.736459	0.0231295898341214	0.61682926805011
MSTRG.4868.1	1263	1554	1402	1104	1291	806	1400	1157	973	819	862	1394	758	767	1067	901	15.453	12.776	15.292	13.979	16.435	12.059	18.386	13.513	13.067	13.041	10.64	15.696	10.032	8.983	13.663	12.405	14.7366	12.1909	-0.273604	0.023141378369102	0.61682926805011
MSTRG.11526.11	21	4	19	2	9	5	5	2	1	9	4	3	1	3	0	1	2.017	0.272	1.659	0.201	0.908	0.593	0.475	0.185	0.118	1.086	0.391	0.268	0.114	0.279	0	0.109	0.78875	0.295625	-1.4158	0.0231713828299125	0.61682926805011
ENSECAT00000039902	17	20	18	2	15	16	22	19	6	14	4	7	0	8	15	4	0.492	0.389	0.464	0.06	0.452	0.566	0.683	0.525	0.191	0.527	0.117	0.186	0	0.222	0.454	0.13	0.453875	0.228375	-0.99089	0.0232063891129468	0.61682926805011
MSTRG.3370.2	9	4	8	11	3	6	7	5	6	1	0	1	3	6	2	3	1.229	0.381	1.035	1.644	0.402	1.055	1.05	0.627	0.931	0.159	0	0.177	0.442	0.794	0.364	0.522	0.927875	0.423625	-1.13114	0.0232491596909347	0.61682926805011
MSTRG.6120.1	33	50	52	17	22	28	61	36	29	15	24	34	22	17	27	10	1.37	1.394	1.924	0.73	0.95	1.42	2.718	1.426	1.322	0.811	1.004	1.299	0.988	0.676	1.173	0.467	1.4915	0.9675	-0.62443	0.0234358602979657	0.617920664378039
MSTRG.15970.1	54	31	49	68	49	58	73	61	51	19	43	40	10	28	47	37	1.986	0.766	1.606	2.587	1.875	2.606	2.881	2.141	2.059	0.91	1.594	1.354	0.398	0.986	1.809	1.531	2.056	1.33013	-0.628278	0.0236492699945987	0.619155189414625
ENSECAT00000071088	108	160	141	47	61	38	92	93	50	73	68	69	42	49	50	61	4.288	4.268	4.989	1.93	2.52	1.844	3.92	3.523	2.18	3.773	2.722	2.521	1.805	1.862	2.078	2.725	3.41025	2.45825	-0.472246	0.0237743924321752	0.619155189414625
MSTRG.4114.1	55	59	46	101	68	43	36	39	38	25	34	45	17	35	50	43	8.958	6.456	6.676	17.017	11.523	8.558	6.293	6.061	6.795	5.301	5.582	6.744	2.996	5.457	8.523	7.879	8.94275	6.15963	-0.537876	0.0240028371602279	0.619851346118634
MSTRG.1476.2	15	37	19	20	25	26	54	59	11	0	17	17	32	3	7	23	0.842	1.386	0.924	1.169	1.467	1.79	3.222	3.137	0.696	0	0.967	0.852	1.929	0.138	0.396	1.457	1.74212	0.804375	-1.11491	0.0241287282898117	0.619851346118634
MSTRG.3870.2	7881	1716	9025	1787	4419	3726	3854	3363	2544	2596	4261	3054	1166	1518	2772	2285	287.787	42.103	293.664	67.509	167.913	166.245	151.026	117.172	102	123.405	156.871	102.615	46.065	53.08	105.946	93.871	161.677	97.9816	-0.722535	0.0242391810260762	0.619851346118634
MSTRG.16317.1	47	53	31	12	52	23	36	25	10	24	39	24	21	9	17	9	1.348	1.021	0.792	0.356	1.552	0.806	1.108	0.684	0.315	0.896	1.128	0.633	0.652	0.247	0.51	0.29	0.958375	0.583875	-0.714931	0.024388727025255	0.61994099534256
MSTRG.6654.1	31	28	24	4	56	19	10	5	8	13	7	7	10	11	9	18	1.857	1.127	1.281	0.248	3.491	1.391	0.643	0.286	0.526	1.014	0.423	0.386	0.648	0.631	0.564	1.213	1.2905	0.675625	-0.933636	0.0246580506516324	0.621231074759265
MSTRG.8083.1	11	20	11	34	0	0	0	0	0	0	0	3	0	0	4	0	1.531	1.87	1.364	4.894	0	0	0	0	0	0	0	0.384	0	0	0.583	0	1.20738	0.120875	-3.32029	0.0248881887483842	0.621231074759265
ENSECAT00000068077	4	6	13	25	7	1	0	6	0	3	5	5	1	0	0	2	0.143	0.144	0.415	0.926	0.261	0.044	0	0.205	0	0.14	0.18	0.165	0.039	0	0	0.081	0.26725	0.075625	-1.82125	0.0249976993625439	0.621231074759265
MSTRG.2742.1	84	98	31	22	96	48	138	55	41	18	56	36	22	47	54	45	3.112	2.432	1.019	0.858	3.703	2.173	5.483	1.942	1.647	0.889	2.073	1.214	0.884	1.677	2.107	1.857	2.59025	1.5435	-0.746886	0.0252016566700006	0.621231074759265
MSTRG.7191.3	192	246	256	156	106	183	270	255	124	89	124	106	197	173	129	197	2.866	2.47	3.401	2.4	1.646	3.335	4.324	3.625	2.037	1.725	1.87	1.453	3.174	2.468	2.018	3.305	3.00838	2.25625	-0.415057	0.0253876639296962	0.621231074759265
MSTRG.270.1	20	27	38	27	27	17	13	27	30	48	38	26	50	74	17	38	1.521	1.379	2.575	2.124	2.136	1.579	1.061	1.959	2.504	4.751	2.913	1.819	4.114	5.386	1.353	3.25	1.79175	3.26125	0.864055684527326	0.025490501035958	0.621231074759265
MSTRG.5940.6	64	26	79	87	50	20	64	12	24	33	18	16	4	19	30	52	4.676	1.27	5.181	6.625	3.822	1.752	5.039	0.827	1.937	3.125	1.329	1.086	0.328	1.313	2.283	4.252	3.649	1.95663	-0.899134	0.0255393356622502	0.621231074759265
MSTRG.9716.1	29	113	30	48	26	3	23	54	19	23	14	15	15	27	21	25	1.753	4.614	1.628	3.026	1.676	0.24	1.495	3.164	1.272	1.802	0.859	0.836	0.992	1.577	1.343	1.736	2.1995	1.30212	-0.756308	0.0256495088191987	0.621231074759265
MSTRG.9037.3	86	76	79	41	70	36	75	102	53	40	52	41	23	53	61	53	4.849	2.869	3.997	2.369	4.133	2.496	4.56	5.504	3.273	2.95	2.969	2.138	1.41	2.883	3.583	3.393	3.84713	2.82488	-0.445594	0.0257565769511497	0.621231074759265
ENSECAT00000061948	4	1	5	0	3	2	1	0	0	0	1	0	0	0	1	0	0.173	0.029	0.193	0	0.135	0.106	0.047	0	0	0	0.044	0	0	0	0.045	0	0.085375	0.011125	-2.94001	0.0261382749102564	0.62242980013725
MSTRG.5051.1	1	9	2	29	35	5	3	1	3	2	0	3	7	1	1	7	0.072	0.436	0.129	2.163	2.626	0.441	0.232	0.069	0.238	0.188	0	0.199	0.546	0.069	0.075	0.568	0.771	0.235375	-1.71177	0.0263731537639214	0.62242980013725
MSTRG.9676.2	539	879	613	331	530	431	751	669	396	369	639	475	346	403	383	387	5.235	5.736	5.306	3.331	5.353	5.117	7.831	6.202	4.23	4.668	6.256	4.248	3.638	3.749	3.891	4.231	5.51387	4.36388	-0.337457	0.0263829911993111	0.62242980013725
MSTRG.8156.1	194	119	162	67	111	111	155	170	91	140	97	92	82	46	98	91	2.52	1.039	1.875	0.9	1.5	1.762	2.161	2.107	1.298	2.368	1.27	1.1	1.153	0.572	1.332	1.33	1.733	1.30288	-0.411573	0.026392783044689	0.62242980013725
MSTRG.2214.1	147	149	176	114	129	52	79	120	74	57	112	77	119	78	50	71	5.305	3.61	5.656	4.245	4.842	2.311	3.079	4.128	2.942	2.7	4.084	2.576	4.652	2.684	1.891	2.87	4.147	3.04988	-0.443318	0.0272354546381333	0.636657132825907
ENSECAT00000034543	3	3	1	10	9	2	5	1	0	2	2	3	2	0	1	0	0.131	0.088	0.039	0.452	0.409	0.107	0.234	0.042	0	0.114	0.088	0.121	0.095	0	0.046	0	0.18775	0.058	-1.69469	0.0272960184156219	0.636657132825907
MSTRG.11463.1	11	6	22	19	0	6	13	3	3	5	7	4	3	5	3	3	1.032	0.378	1.84	1.844	0	0.688	1.309	0.269	0.309	0.611	0.662	0.345	0.305	0.449	0.295	0.317	0.92	0.411625	-1.1603	0.0278245196229549	0.64248238176529
MSTRG.9714.1	31	169	39	147	22	9	3	9	71	74	140	38	810	94	22	129	0.528	1.945	0.592	2.617	0.389	0.18	0.055	0.145	1.342	1.657	2.427	0.597	15.043	1.548	0.395	2.488	0.806375	3.18712	1.98273278630993	0.0278484707290491	0.64248238176529
MSTRG.16372.1	19	4	24	1	41	3	17	7	1	2	8	0	1	2	18	3	1.428	0.202	1.607	0.078	3.187	0.275	1.376	0.474	0.082	0.196	0.606	0	0.119	0.144	1.415	0.254	1.07838	0.352	-1.61521	0.0283976732871013	0.648428486108768
MSTRG.9057.1	22	52	19	28	29	25	27	13	34	82	32	31	30	48	47	41	0.68	1.079	0.523	0.895	0.932	0.944	0.895	0.383	1.153	3.297	0.996	0.881	1.003	1.419	1.519	1.425	0.791375	1.46162	0.885139819944968	0.0285859928762454	0.648428486108768
ENSECAT00000031502	5	11	0	14	0	0	0	1	0	0	0	0	0	0	2	0	0.168	0.248	0	0.485	0	0	0	0.032	0	0	0	0	0	0	0.07	0	0.116625	0.00875	-3.73645	0.0286241313553025	0.648428486108768
MSTRG.7118.1	52	54	38	36	28	39	25	36	32	43	33	15	6	12	21	20	6.425	4.482	4.184	4.601	3.6	5.888	3.315	4.245	4.341	6.917	4.11	1.705	0.802	1.419	2.715	2.78	4.5925	3.09863	-0.567652	0.0287172097499289	0.648428486108768
MSTRG.5330.1	32	51	29	38	43	38	75	63	27	22	51	23	23	30	39	28	1.911	2.046	1.543	2.348	2.672	2.773	4.807	3.59	1.77	1.71	3.07	1.264	1.486	1.715	2.437	1.881	2.71125	1.91663	-0.50039	0.0293925492992642	0.660165988229505
MSTRG.2651.1	10594	11280	8768	9748	6471	9010	7293	7101	9034	8928	5852	3863	4102	4408	6636	7169	940.278	672.535	693.44	894.908	597.514	977.043	694.607	601.386	880.252	1031.48	523.54	315.495	393.968	374.504	616.376	715.733	758.964	606.419	-0.323716	0.0296024500242948	0.661381054490165
MSTRG.12569.1	206	181	255	70	167	153	228	164	125	114	157	160	81	107	144	70	6.624	3.91	7.307	2.328	5.587	6.011	7.868	5.032	4.413	4.772	5.089	4.734	2.819	3.294	4.846	2.532	5.58338	4.06238	-0.458814	0.0303872495361165	0.6704183266093
MSTRG.475.1	19	11	13	27	10	9	24	39	6	16	16	2	5	8	15	10	1.648	0.641	1.005	2.422	0.902	0.954	2.234	3.228	0.571	1.807	1.399	0.16	0.469	0.664	1.362	0.976	1.62925	0.926	-0.815124	0.0306338083341874	0.6704183266093
ENSECAT00000042762	13	8	8	9	5	8	7	9	3	3	6	8	4	7	3	1	0.768	0.327	0.432	0.545	0.307	0.594	0.444	0.511	0.195	0.247	0.365	0.423	0.256	0.393	0.186	0.068	0.491	0.266625	-0.880911	0.03130364956902	0.6704183266093
MSTRG.7230.5	146	18	134	4	101	28	262	65	32	29	17	74	9	9	99	14	3.126	0.265	2.56	0.089	2.242	0.742	6.013	1.331	0.764	0.81	0.358	1.459	0.211	0.182	2.227	0.332	2.046	0.792875	-1.36764	0.0315338482431343	0.6704183266093
ENSECAT00000031699	9	40	4	48	9	11	11	22	11	9	5	4	17	13	8	3	0.417	1.272	0.175	2.397	0.457	0.665	0.54	0.99	0.56	0.586	0.26	0.18	0.905	0.603	0.407	0.143	0.864125	0.4555	-0.923789	0.0315795317857688	0.6704183266093
MSTRG.3771.5	19	125	56	19	58	4	37	215	16	30	10	30	38	59	22	17	0.567	2.506	1.495	0.577	1.789	0.133	1.177	6.125	0.519	1.146	0.311	0.826	1.226	1.692	0.681	0.577	1.79612	0.87225	-1.04207	0.0315928023506535	0.6704183266093
ENSECAT00000072820	0	1	0	0	0	1	0	0	2	0	2	6	0	1	2	2	0	0.02	0	0	0	0.036	0	0	0.065	0	0.06	0.164	0	0.028	0.062	0.067	0.007	0.05575	2.9935449778627	0.0316879956268473	0.6704183266093
ENSECAT00000058350	3	3	3	2	0	2	5	1	0	0	0	0	2	1	1	0	0.115	0.077	0.103	0.079	0	0.093	0.203	0.036	0	0	0	0	0.082	0.038	0.04	0	0.08825	0.02	-2.1416	0.0318130409834411	0.6704183266093
ENSECAT00000041772	108	79	81	12	44	88	52	109	0	34	4	67	44	0	31	15	2.455	1.204	1.638	0.287	1.042	2.43	1.255	2.369	0	1.017	0.091	1.399	1.084	0	0.747	0.387	1.585	0.590625	-1.42417	0.0319382792254048	0.6704183266093
ENSECAT00000068804	2	0	5	2	3	0	1	4	0	0	1	1	1	0	0	0	0.093	0	0.206	0.096	0.144	0	0.05	0.177	0	0	0.047	0.043	0.05	0	0	0	0.09575	0.0175	-2.45192	0.0320221001987787	0.6704183266093
ENSECAT00000077821	20	44	29	15	30	66	19	28	13	7	33	13	13	19	30	13	0.889	1.314	1.149	0.69	1.387	3.584	0.906	1.187	0.634	0.405	1.478	0.532	0.625	0.808	1.395	0.65	1.38825	0.815875	-0.766847	0.0320355767883156	0.6704183266093
MSTRG.7880.1	45	92	46	18	68	35	45	33	25	21	45	31	32	26	37	22	1.211	1.67	1.107	0.503	1.915	1.147	1.305	0.851	0.742	0.732	1.226	0.761	0.936	0.664	1.046	0.678	1.21362	0.848125	-0.516974	0.0321258806361176	0.6704183266093
MSTRG.5898.1	42	117	54	33	41	31	56	31	25	21	23	36	48	36	31	32	1.441	2.697	1.651	1.171	1.464	1.3	2.062	1.015	0.942	0.938	0.796	1.137	1.782	1.182	1.113	1.235	1.60013	1.14062	-0.48836	0.0322121020760032	0.6704183266093
MSTRG.16445.1	190	196	156	82	133	110	194	142	84	108	148	142	56	110	81	103	3.286	2.277	2.404	1.467	2.393	2.325	3.601	2.343	1.595	2.432	2.58	2.26	1.048	1.821	1.466	2.004	2.512	1.90075	-0.402268	0.032217983186878	0.6704183266093
MSTRG.13255.5	46	56	41	15	57	40	31	61	11	29	49	25	24	25	32	9	1.037	0.848	0.827	0.339	1.325	1.102	0.743	1.307	0.267	0.845	1.101	0.522	0.593	0.547	0.739	0.22	0.941	0.60425	-0.639049	0.0324296667293529	0.671531391541967
MSTRG.8239.2	16	10	12	17	12	8	12	1	9	5	5	2	3	4	10	6	1.154	0.468	0.771	1.268	0.883	0.705	0.929	0.069	0.713	0.469	0.363	0.133	0.234	0.276	0.755	0.487	0.780875	0.42875	-0.864955	0.0328995229296121	0.677953761340793
ENSECAT00000041493	87	213	76	95	58	36	179	103	69	48	107	69	76	52	34	46	6.637	10.858	5.12	7.444	4.595	3.3	14.573	7.486	5.718	4.779	8.195	4.814	6.247	3.812	2.694	3.933	7.50162	5.024	-0.578367	0.0333073021413379	0.680370307609585
MSTRG.15744.2	3174	2311	3351	1494	2433	1267	2038	2525	1408	1703	2277	2412	1460	870	1393	881	27.802	13.6	26.152	13.534	22.167	13.557	19.154	21.1	13.537	19.419	20.104	19.442	13.841	7.292	12.769	8.684	19.6333	14.386	-0.448634	0.0333373436944155	0.680370307609585
MSTRG.11437.1	11	47	20	23	28	10	11	14	6	7	7	20	15	19	4	7	1.136	3.262	1.841	2.458	3.009	1.262	1.219	1.38	0.68	0.941	0.729	1.901	1.677	1.879	0.432	0.813	1.94588	1.1315	-0.782182	0.033597814911284	0.681985159594427
MSTRG.6228.1	153	98	158	96	133	106	78	67	77	96	60	91	35	81	67	102	4.455	1.917	4.1	2.892	4.029	3.771	2.437	1.862	2.462	3.639	1.761	2.438	1.103	2.258	2.042	3.341	3.18288	2.3805	-0.419066	0.0337377817467208	0.681985159594427
MSTRG.3000.1	18	3	7	6	31	17	6	34	9	10	9	4	9	8	4	5	1.697	0.19	0.588	0.585	3.041	1.959	0.607	3.059	0.932	1.228	0.856	0.347	0.918	0.722	0.395	0.53	1.46575	0.741	-0.984094	0.0340783129211294	0.684153374190532
ENSECAT00000045456	5	4	1	1	1	0	6	4	1	0	0	0	0	1	2	1	0.315	0.169	0.056	0.065	0.066	0	0.406	0.24	0.069	0	0	0	0	0.06	0.132	0.071	0.164625	0.0415	-1.988	0.0343113765257008	0.684153374190532
ENSECAT00000036784	3	7	6	2	10	4	4	3	2	6	2	0	3	0	0	0	0.141	0.22	0.25	0.097	0.487	0.229	0.201	0.134	0.103	0.366	0.094	0	0.152	0	0	0	0.219875	0.089375	-1.29874	0.0343285438639772	0.684153374190532
MSTRG.3723.1	3	2	5	8	0	1	1	6	2	3	9	15	11	7	16	3	0.193	0.087	0.287	0.533	0	0.079	0.069	0.369	0.141	0.252	0.584	0.889	0.767	0.432	1.079	0.217	0.202125	0.545125	1.43133931160794	0.0348041668592442	0.690391066904167
ENSECAT00000058657	2	2	4	1	0	1	0	2	0	0	0	0	0	0	0	0	0.087	0.059	0.155	0.045	0	0.053	0	0.083	0	0	0	0	0	0	0	0	0.06025	0.001	-5.91289	0.0353253647159716	0.697470573113021
MSTRG.16391.1	600	601	530	249	337	359	351	535	284	192	549	311	270	359	243	235	40.471	27.232	31.866	17.373	23.65	29.587	25.407	34.434	21.031	16.859	37.329	19.302	19.708	23.18	17.153	17.831	28.7525	21.5491	-0.416058	0.0359286056566783	0.706096902836108
MSTRG.10776.1	29	34	41	11	30	35	26	15	21	14	18	17	20	20	15	20	1.566	1.233	1.972	0.614	1.685	2.309	1.506	0.773	1.245	0.984	0.98	0.844	1.168	1.034	0.847	1.215	1.45725	1.03963	-0.487185	0.0361457136942403	0.706456575592866
MSTRG.14458.1	7	29	13	10	27	10	7	34	8	15	10	14	3	10	6	3	0.498	1.386	0.824	0.736	1.998	0.869	0.534	2.308	0.625	1.389	0.717	0.916	0.231	0.681	0.447	0.24	1.14413	0.65575	-0.803027	0.0362797487583616	0.706456575592866
MSTRG.15602.1	93	90	84	23	76	55	73	63	37	36	72	71	49	31	33	26	9.505	6.179	7.65	2.431	8.081	6.868	8.006	6.144	4.151	4.789	7.418	6.677	5.419	3.033	3.529	2.989	6.858	4.75063	-0.529671	0.0365242838728582	0.707345247234679
ENSECAT00000067430	1	3	2	17	0	0	0	0	0	0	1	0	0	0	0	0	0.049	0.099	0.088	0.866	0	0	0	0	0	0	0.05	0	0	0	0	0	0.13775	0.00625	-4.46205	0.0366586464997949	0.707345247234679
MSTRG.1852.3	70	114	131	140	110	57	114	75	43	55	60	87	97	96	67	58	3.166	3.45	5.262	6.546	5.157	3.144	5.522	3.232	2.134	3.232	2.729	3.623	4.731	4.142	3.16	2.941	4.43487	3.3365	-0.410558	0.0374174713713481	0.71519360066159
MSTRG.9018.5	108	89	99	116	215	73	258	171	107	76	48	64	36	126	84	146	8.808	4.844	7.208	9.724	18.208	7.282	22.539	13.266	9.544	8.006	3.913	4.808	3.134	9.774	7.19	13.362	11.4849	7.46638	-0.621255	0.0374748303246098	0.71519360066159
ENSECAT00000062050	14	17	24	7	11	11	11	12	3	6	19	8	4	6	6	7	0.424	0.346	0.648	0.219	0.347	0.407	0.358	0.347	0.1	0.237	0.58	0.223	0.131	0.174	0.19	0.238	0.387	0.234125	-0.725055	0.0377425118997426	0.71519360066159
ENSECAT00000072163	4	9	5	1	3	0	0	0	0	2	0	0	0	0	1	0	0.079	0.12	0.088	0.023	0.062	0	0	0	0	0.052	0	0	0	0	0.021	0	0.0465	0.009125	-2.34933	0.0379827050379275	0.71519360066159
ENSECAT00000057804	0	2	4	1	4	1	0	1	0	0	0	0	0	1	0	0	0	0.062	0.166	0.048	0.193	0.057	0	0.044	0	0	0	0	0	0.044	0	0	0.07125	0.0055	-3.69539	0.0380718883274244	0.71519360066159
MSTRG.2823.1	428	775	499	570	624	393	577	725	402	351	522	471	425	368	575	422	3.481	4.234	3.617	4.796	5.28	3.906	5.036	5.627	3.59	3.716	4.28	3.525	3.741	2.865	4.894	3.861	4.49712	3.809	-0.239591	0.0380762670788031	0.71519360066159
ENSECAT00000071725	12	14	12	9	19	16	10	24	12	4	16	7	6	11	3	8	0.56	0.439	0.499	0.435	0.923	0.913	0.501	1.069	0.615	0.243	0.753	0.301	0.303	0.492	0.147	0.42	0.667375	0.40925	-0.705515	0.0388749343620133	0.726140775336261
MSTRG.12073.1	1149	3508	1971	822	1572	1751	2274	2029	502	1122	2051	1060	1308	1713	952	448	19.424	39.844	29.699	14.378	27.649	36.173	41.253	32.738	9.311	24.698	34.95	16.484	23.936	27.725	16.848	8.528	30.1447	20.31	-0.569717	0.0392459206764206	0.726140775336261
ENSECAT00000070452	1	0	1	1	2	1	5	2	0	0	1	0	0	0	1	0	0.042	0	0.037	0.043	0.087	0.051	0.224	0.08	0	0	0.042	0	0	0	0.044	0	0.0705	0.01075	-2.71329	0.0393174791726942	0.726140775336261
MSTRG.2903.2	60	115	58	108	92	83	106	173	87	44	46	49	81	90	55	86	6.179	7.941	5.3	11.426	9.803	10.416	11.688	16.913	9.797	5.912	4.816	4.656	9.006	8.88	5.948	9.997	9.95825	7.3765	-0.432956	0.0393433164493145	0.726140775336261
MSTRG.10924.2	292	524	342	239	347	245	351	222	222	196	274	319	189	275	236	184	9.798	11.809	10.224	8.309	12.121	10.051	12.647	7.103	8.159	8.553	9.275	9.838	6.87	8.844	8.272	6.932	10.2577	8.34287	-0.298098	0.0399781122229787	0.733726459199655
MSTRG.3014.2	49	69	86	154	58	42	38	51	25	22	33	69	66	43	48	21	2.465	2.341	3.887	8.062	3.07	2.57	2.064	2.46	1.389	1.449	1.683	3.216	3.588	2.083	2.542	1.195	3.36488	2.14312	-0.650837	0.0401000090775783	0.733726459199655
MSTRG.13493.6	28	19	57	16	11	6	3	20	39	6	28	6	19	306	4	66	0.845	0.379	1.549	0.497	0.359	0.234	0.096	0.575	1.288	0.238	0.849	0.177	0.637	8.874	0.142	2.247	0.56675	1.8065	1.67241286369166	0.0403473728888961	0.735084111216155
MSTRG.3870.1	486	315	597	294	682	255	426	425	276	276	426	304	325	297	373	237	7.402	3.221	8.112	4.631	10.804	4.741	6.969	6.179	4.615	5.476	6.537	4.263	5.363	4.336	5.942	4.062	6.50737	5.07425	-0.358881	0.0406543438997277	0.736802363975173
MSTRG.629.4	0	2	5	0	0	4	2	2	0	4	35	0	3	10	4	5	0	0.097	0.406	0	0	0.432	0.166	0.182	0	0.448	3.357	0	0.328	0.949	0.412	0.52	0.160375	0.75175	2.22880369748432	0.0407888234473888	0.736802363975173
MSTRG.3903.1	135	187	198	96	219	90	92	147	69	132	104	107	53	123	132	60	10.374	9.625	13.538	7.655	17.474	8.421	7.564	10.751	5.854	13.208	8.058	7.524	4.4	9.025	10.618	5.217	10.6753	7.988	-0.418364	0.0411250800980948	0.739728665323782
ENSECAT00000078089	30	41	30	8	22	15	23	24	10	10	39	15	10	7	7	7	0.777	0.724	0.696	0.223	0.611	0.477	0.644	0.599	0.294	0.339	1.033	0.359	0.285	0.176	0.193	0.212	0.593875	0.361375	-0.716663	0.0414725552758351	0.742147883014139
MSTRG.10005.1	59	106	80	70	68	53	76	74	63	54	54	46	55	63	64	55	2.693	3.242	3.236	3.307	3.224	2.957	3.702	3.205	3.152	3.202	2.471	1.931	2.702	2.738	3.055	2.809	3.19575	2.7575	-0.212794	0.0416737531872104	0.742147883014139
MSTRG.1727.1	181	225	198	231	133	59	29	103	140	0	8	88	27	51	108	43	2.399	2.001	2.34	3.17	1.83	0.96	0.417	1.31	2.035	0	0.103	1.07	0.388	0.646	1.499	0.636	1.80337	0.797125	-1.17782	0.0417840622003249	0.742147883014139
ENSECAT00000043995	2	0	8	2	2	2	3	0	1	1	0	0	0	1	0	1	0.093	0	0.33	0.096	0.096	0.113	0.149	0	0.051	0.06	0	0	0	0.044	0	0.052	0.109625	0.025875	-2.08295	0.0424981122807514	0.75168536096579
MSTRG.2968.1	184	73	243	182	153	113	104	119	73	68	139	73	117	146	103	73	12.802	3.415	15.059	13.105	11.109	9.658	7.769	7.932	5.58	6.132	9.778	4.652	8.836	9.732	7.483	5.721	10.1061	7.23925	-0.481318	0.0433088405724529	0.760294244687256
MSTRG.15240.1	12672	15997	8138	13336	8766	10804	8330	8998	8827	9556	8913	2247	4126	6767	9222	8531	2929.58	2484.35	1676.46	3189.15	2108.46	3051.86	2066.6	1984.94	2240.39	2875.88	2077.12	477.979	1032.22	1497.57	2231.07	2218.63	2436.42	1831.36	-0.411853	0.0434265954805968	0.760294244687256
MSTRG.2571.6	23	172	41	48	77	74	169	234	178	144	520	188	154	73	141	222	0.226	1.134	0.358	0.487	0.786	0.887	1.782	2.189	1.911	1.842	5.14	1.696	1.634	0.685	1.447	2.449	0.981125	2.1005	1.09822392633483	0.0436658081310969	0.760294244687256
MSTRG.14589.1	30	32	36	18	30	23	28	35	12	20	21	7	14	11	39	23	1.543	1.105	1.65	0.957	1.605	1.445	1.545	1.717	0.677	1.339	1.089	0.331	0.779	0.541	2.099	1.33	1.44588	1.02313	-0.49896	0.04385119592187	0.760294244687256
ENSECAT00000054823	8	6	9	0	3	2	0	1	0	0	3	2	0	0	1	0	0.152	0.076	0.152	0	0.059	0.046	0	0.018	0	0	0.057	0.035	0	0	0.02	0	0.062875	0.014	-2.16706	0.0438803509890171	0.760294244687256
MSTRG.15745.1	298	575	356	283	341	193	358	177	140	251	280	226	212	240	299	146	3.683	4.774	3.921	3.618	4.385	2.915	4.748	2.087	1.9	4.038	3.488	2.57	2.835	2.839	3.867	2.03	3.76638	2.94588	-0.35448	0.0444261011856356	0.766621136313101
MSTRG.15772.1	2	0	6	3	0	0	0	9	20	2	0	1	1	42	1	30	0.584	0	1.38	0.839	0	0	0	2.355	5.796	0.788	0	0.153	0.292	10.724	0.304	8.878	0.64475	3.36687	2.38459838693724	0.0449195450576525	0.771997849270181
MSTRG.15704.1	288	881	309	349	615	501	440	501	260	271	491	328	276	441	398	180	38.941	80.041	37.207	48.823	86.488	82.802	63.867	64.696	38.658	47.777	66.912	40.749	40.401	57.081	56.27	27.385	62.8581	46.9041	-0.422384	0.0452719352990096	0.773483151655064
MSTRG.11396.3	4	4	0	20	0	0	0	0	0	0	0	0	0	0	0	0	0.521	0.35	0	2.696	0	0	0	0	0	0	0	0	0	0	0	0	0.445875	0.001	-8.8005	0.0456597640218218	0.773483151655064
MSTRG.4295.1	60	218	68	78	129	101	73	88	77	55	52	102	70	56	85	30	3.43	8.394	3.476	4.613	7.695	7.074	4.471	4.813	4.872	4.085	3.013	5.406	4.328	3.057	5.101	1.947	5.49575	3.97613	-0.466953	0.0459860931481515	0.773483151655064
MSTRG.3912.4	61	80	77	37	130	18	70	104	32	50	97	52	26	19	20	7	2.153	1.886	2.428	1.354	4.754	0.781	2.634	3.482	1.25	2.291	3.432	1.693	0.989	0.635	0.739	0.295	2.434	1.4155	-0.782017	0.0461456241469788	0.773483151655064
MSTRG.9894.2	56	12	91	17	20	17	14	35	13	22	11	7	27	5	25	23	4.863	0.716	7.051	1.525	1.796	1.783	1.295	2.928	1.285	2.532	0.959	0.585	2.562	0.426	2.281	2.267	2.74463	1.61213	-0.767645	0.0461540974610104	0.773483151655064
ENSECAT00000067285	0	3	0	0	82	0	10	12	0	0	8	0	2	2	1	4	0	0.039	0	0	1.669	0	0.218	0.215	0	0	0.156	0	0.046	0.037	0.02	0.081	0.267625	0.0425	-2.65468	0.0462363024218961	0.773483151655064
ENSECAT00000053653	3	11	0	1	3	7	6	2	0	0	1	0	2	1	3	3	0.124	0.304	0	0.043	0.129	0.352	0.265	0.079	0	0	0.042	0	0.089	0.039	0.129	0.139	0.162	0.05475	-1.56506	0.0462814418187011	0.773483151655064
MSTRG.12870.1	17493	19826	22871	13481	19118	19738	12521	15072	10183	12412	13374	16803	11686	17520	16278	8214	419.12	319.096	488.273	334.108	476.546	577.811	321.92	344.577	267.842	387.131	323.01	370.43	302.993	401.817	408.118	221.376	410.181	335.34	-0.290639	0.0464919727905118	0.773954605865579
MSTRG.1442.2	7	13	6	43	23	33	19	13	27	13	32	46	11	76	100	16	0.451	0.566	0.336	2.853	1.544	2.638	1.306	0.778	1.931	1.102	2.081	2.736	0.782	4.674	6.754	1.159	1.309	2.65238	1.01881966474116	0.0471187284523847	0.779275693486177
MSTRG.1669.3	20	6	15	6	23	14	21	17	5	5	11	11	2	4	18	10	1.883	0.379	1.294	0.584	2.297	1.61	2.073	1.527	0.517	0.613	1.044	0.953	0.204	0.36	1.817	1.059	1.45588	0.820875	-0.826652	0.0475033915683717	0.779275693486177
MSTRG.11179.2	80	144	86	47	74	78	84	112	77	60	46	99	73	39	45	50	4.294	5.169	4.095	2.598	4.114	5.092	4.817	5.71	4.517	4.173	2.478	4.867	4.221	1.995	2.525	3.005	4.48613	3.47262	-0.369443	0.047505852864489	0.779275693486177
ENSECAT00000039530	18	15	29	15	6	6	43	20	18	4	19	11	2	0	9	5	0.445	0.242	0.621	0.381	0.15	0.189	1.109	0.472	0.468	0.127	0.455	0.252	0.063	0	0.217	0.13	0.451125	0.214	-1.07592	0.047545913925305	0.779275693486177
MSTRG.12664.2	15	89	21	120	24	12	0	18	21	3	30	25	8	13	8	8	0.451	1.751	0.544	3.641	0.736	0.422	0	0.503	0.68	0.104	0.881	0.678	0.239	0.374	0.245	0.265	1.006	0.43325	-1.21536	0.0482174683352795	0.787242896474083
ENSECAT00000060358	1	2	2	1	7	2	0	3	0	0	0	0	1	1	2	0	0.049	0.07	0.105	0.058	0.377	0.12	0	0.165	0	0	0	0	0.056	0.049	0.112	0	0.118	0.027125	-2.12109	0.0486861063335562	0.790522123671247
MSTRG.7005.1	140	281	159	181	159	99	240	67	140	107	106	105	153	84	103	116	5.01	6.756	5.071	6.701	5.92	4.329	9.217	2.288	5.501	4.985	3.824	3.458	5.925	2.878	3.858	4.67	5.6615	4.38737	-0.367826	0.0489105624356255	0.790522123671247
ENSECAT00000060854	15	5	7	0	15	11	9	13	1	9	4	3	3	8	3	4	0.775	0.173	0.322	0	0.806	0.694	0.499	0.641	0.057	0.605	0.208	0.143	0.168	0.396	0.162	0.232	0.48875	0.246375	-0.988241	0.0492002983853029	0.790522123671247
MSTRG.9141.1	433	669	498	640	561	362	256	458	736	425	928	559	765	512	505	1003	5.054	5.246	5.18	7.727	6.813	5.163	3.207	5.101	9.432	6.458	10.919	6.004	9.663	5.721	6.168	13.17	5.43637	8.44187	0.634918490933394	0.0494674344011858	0.790522123671247
MSTRG.14671.1	107	184	114	40	127	56	124	89	62	69	90	74	73	47	99	46	1.628	1.873	1.534	0.634	1.998	1.04	2.021	1.289	1.032	1.357	1.383	1.037	1.205	0.683	1.563	0.781	1.50212	1.13013	-0.410523	0.0494675710867278	0.790522123671247
ENSECAT00000070390	1	1	0	0	1	4	2	2	0	0	0	0	0	0	0	0	0.063	0.042	0	0	0.066	0.308	0.135	0.12	0	0	0	0	0	0	0	0	0.09175	0.001	-6.51964	0.049535661930872	0.790522123671247
MSTRG.12152.1	38	14	25	6	15	0	6	36	5	0	4	0	14	6	9	12	3.555	0.858	2.079	0.595	1.456	0	0.592	3.21	0.518	0	0.408	0	1.384	0.505	0.894	1.242	1.54313	0.618875	-1.31813	0.0499481039837386	0.794118731876294
MSTRG.2214.2	226	335	277	156	253	210	99	234	168	83	192	176	88	111	233	168	13.741	13.681	15.013	9.83	16.003	15.56	6.428	13.58	11.194	6.532	11.751	9.812	5.788	6.48	14.81	11.507	12.9795	9.73425	-0.415093	0.0508210522644208	0.802507858529389
MSTRG.10925.1	7	29	7	30	13	7	2	8	9	6	9	3	3	6	7	8	0.473	1.316	0.421	2.096	0.913	0.578	0.145	0.516	0.667	0.527	0.613	0.186	0.219	0.388	0.495	0.608	0.80725	0.462875	-0.802393	0.0508538548750072	0.802507858529389
ENSECAT00000043191	38	5	31	4	6	21	37	5	9	5	7	25	5	4	8	2	0.894	0.079	0.65	0.097	0.147	0.603	0.934	0.112	0.232	0.153	0.166	0.541	0.127	0.09	0.197	0.053	0.4395	0.194875	-1.17331	0.0515887909865775	0.805571854881252
ENSECAT00000044999	4	6	0	7	1	0	0	0	1	0	0	0	0	0	0	0	0.128	0.129	0	0.232	0.033	0	0	0	0.035	0	0	0	0	0	0	0	0.06525	0.004375	-3.89862	0.0516798057499836	0.805571854881252
MSTRG.10091.1	384	570	373	256	651	275	180	786	309	135	413	438	170	272	205	260	7.174	7.153	6.209	4.947	12.653	6.277	3.609	14.011	6.338	3.283	7.778	7.529	3.437	4.864	4.008	5.464	7.75413	5.33763	-0.538766	0.0518517683662021	0.805571854881252
MSTRG.7505.3	5	5	2	12	9	12	3	2	5	0	4	5	0	4	0	1	0.896	0.602	0.319	2.224	1.618	2.627	0.577	0.342	0.984	0	0.722	0.824	0	0.686	0	0.202	1.15063	0.42725	-1.42927	0.0519826183035741	0.805571854881252
MSTRG.8628.1	1629	1000	1622	475	760	770	2053	948	838	664	1143	1037	468	544	810	612	12.223	5.04	10.844	3.686	5.932	7.059	16.529	6.787	6.902	6.485	8.644	7.159	3.8	3.907	6.359	5.165	8.5125	6.05262	-0.492022	0.0519968641313222	0.805571854881252
ENSECAT00000067015	0	3	0	15	1	1	0	0	0	0	0	0	0	0	0	1	0	0.114	0	0.878	0.059	0.069	0	0	0	0	0	0	0	0	0	0.064	0.14	0.008	-4.12928	0.0525785207392747	0.809729785401288
MSTRG.16348.1	0	1	0	2	1	4	0	0	1	3	9	6	2	1	4	1	0	0.111	0	0.342	0.172	0.808	0	0	0.181	0.645	1.499	0.912	0.358	0.158	0.692	0.186	0.179125	0.578875	1.69228514744155	0.0529141908474866	0.809729785401288
MSTRG.597.1	0	17	0	25	14	13	0	0	4	0	1	2	0	0	5	0	0	1.376	0	3.03	1.701	1.814	0	0	0.516	0	0.162	0.186	0	0	0.666	0	0.990125	0.19125	-2.37215	0.0530429226325991	0.809729785401288
ENSECAT00000056897	0	0	2	0	3	1	13	0	0	0	0	0	0	0	0	0	0	0	0.079	0	0.138	0.054	0.618	0	0	0	0	0	0	0	0	0	0.111125	0.001	-6.79604	0.053178745956645	0.809729785401288
MSTRG.3379.1	196	96	175	56	41	136	197	119	57	64	39	119	74	61	156	32	6.698	2.207	5.352	1.97	1.463	5.699	7.254	3.899	2.124	2.874	1.337	3.749	2.724	1.991	5.584	1.236	4.31775	2.70237	-0.676052	0.0532785090548854	0.809729785401288
MSTRG.3454.1	6	29	2	8	7	9	5	4	6	2	6	1	2	1	8	5	0.516	1.636	0.152	0.74	0.654	0.956	0.466	0.335	0.578	0.232	0.537	0.082	0.193	0.084	0.737	0.49	0.681875	0.366625	-0.895202	0.0534097384952558	0.809729785401288
MSTRG.6849.2	53	80	60	325	39	25	34	165	25	31	20	26	150	40	32	50	3.411	3.447	3.406	21.461	2.596	1.932	2.338	10.087	1.757	2.609	1.273	1.546	10.406	2.455	2.114	3.615	6.08475	3.22187	-0.917297	0.054026592859725	0.81616685654638
ENSECAT00000070945	2	19	4	6	5	6	2	9	13	6	21	9	14	17	10	9	0.054	0.344	0.096	0.167	0.14	0.197	0.058	0.231	0.384	0.21	0.57	0.223	0.408	0.438	0.282	0.273	0.160875	0.3485	1.11521850764772	0.0543861230653395	0.817605034407844
MSTRG.6502.1	81	22	81	22	18	57	125	20	9	48	27	9	30	31	52	11	3.28	0.598	2.922	0.921	0.758	2.82	5.431	0.773	0.4	2.53	1.102	0.335	1.314	1.202	2.203	0.501	2.18788	1.19837	-0.868451	0.0545070022938563	0.817605034407844
ENSECAT00000071381	2	3	2	0	0	1	2	1	0	0	1	0	0	0	0	0	0.106	0.107	0.094	0	0	0.065	0.114	0.05	0	0	0.053	0	0	0	0	0	0.067	0.006625	-3.33817	0.0550323942695647	0.822579273501064
ENSECAT00000058707	1	8	7	3	5	0	3	4	1	3	3	2	1	0	1	0	0.03	0.145	0.168	0.084	0.14	0	0.087	0.103	0.03	0.105	0.082	0.05	0.038	0	0.028	0	0.094625	0.041625	-1.18477	0.0555628098795365	0.82420371340392
MSTRG.13904.1	14	28	31	7	15	18	22	16	12	13	18	16	3	10	13	6	1.441	1.936	2.843	0.745	1.606	2.264	2.43	1.572	1.356	1.742	1.868	1.515	0.334	0.985	1.4	0.695	1.85462	1.23687	-0.584428	0.0557487581318579	0.82420371340392
ENSECAT00000072467	7	5	9	2	9	1	4	7	2	1	1	5	5	2	1	3	0.152	0.073	0.163	0.045	0.203	0.027	0.093	0.145	0.047	0.029	0.022	0.098	0.118	0.042	0.023	0.072	0.112625	0.056375	-0.9984	0.0558703900432888	0.82420371340392
MSTRG.7214.1	98	178	124	55	91	110	86	45	46	9	18	85	123	92	19	26	2.343	2.859	2.642	1.36	2.264	3.213	2.207	1.027	1.207	0.28	0.434	1.87	3.182	2.106	0.475	0.699	2.23937	1.28163	-0.805122	0.0559177077645062	0.82420371340392
ENSECAT00000056154	5	2	4	0	1	1	2	5	9	4	4	13	6	3	3	3	0.246	0.066	0.176	0	0.051	0.06	0.106	0.235	0.487	0.257	0.199	0.59	0.32	0.142	0.155	0.166	0.1175	0.2895	1.30090259142424	0.0562269239092022	0.824760811796565
ENSECAT00000063607	3	2	1	1	0	3	2	1	6	3	4	10	1	8	1	1	0.091	0.041	0.027	0.031	0	0.111	0.065	0.029	0.199	0.118	0.122	0.278	0.033	0.232	0.032	0.034	0.049375	0.131	1.40771415847299	0.0563788869505562	0.824760811796565
MSTRG.562.1	350	433	398	192	275	240	289	286	220	167	271	329	220	215	258	199	9.25	7.689	9.366	5.243	7.552	7.758	8.189	7.207	6.379	5.736	7.219	7.995	6.286	5.444	7.119	5.926	7.78175	6.513	-0.256772	0.05653837367086	0.824760811796565
ENSECAT00000075063	2	11	0	0	0	0	9	2	0	0	0	1	0	0	0	2	0.107	0.439	0	0	0	0	0.622	0.125	0.013	0	0	0.056	0	0	0	0.164	0.161625	0.029125	-2.47232	0.0570929723016213	0.825397247607545
ENSECAT00000064020	7	8	13	10	8	6	13	20	1	4	9	5	11	7	4	7	0.393	0.302	0.651	0.581	0.468	0.412	0.784	1.073	0.062	0.293	0.51	0.259	0.669	0.377	0.235	0.443	0.583	0.356	-0.711619	0.0571017659523251	0.825397247607545
MSTRG.15003.1	170	261	195	151	206	152	185	228	124	106	177	145	152	210	152	152	5.436	5.606	5.556	4.995	6.853	5.939	6.348	6.957	4.353	4.412	5.705	4.266	5.26	6.428	5.086	5.468	5.96125	5.12225	-0.218837	0.0574500499082554	0.825397247607545
ENSECAT00000032954	8	3	4	0	7	0	2	8	0	2	2	2	3	0	0	0	0.189	0.043	0.092	0	0.173	0	0.045	0.167	0	0.048	0.036	0.04	0.086	0	0	0	0.088625	0.02625	-1.7554	0.0575033928373253	0.825397247607545
MSTRG.8536.1	120	207	185	173	210	112	138	156	98	119	198	107	101	142	111	112	1.894	2.198	2.602	2.824	3.449	2.159	2.331	2.351	1.691	2.445	3.158	1.549	1.722	2.142	1.828	1.992	2.476	2.06588	-0.261258	0.0575542014821751	0.825397247607545
MSTRG.4923.1	514	257	538	360	782	168	412	409	279	513	403	221	183	209	142	279	6.444	2.165	6.01	4.669	10.2	2.574	5.543	4.893	3.84	8.373	5.093	2.549	2.483	2.508	1.863	3.935	5.31225	3.8305	-0.47179	0.0577552180300104	0.825491247600654
ENSECAT00000057324	43	34	65	19	41	18	59	32	27	23	33	38	30	21	17	9	1.339	0.711	1.804	0.612	1.328	0.685	1.972	0.951	0.923	0.932	1.036	1.089	1.011	0.626	0.554	0.315	1.17525	0.81075	-0.535639	0.0582016673898956	0.827875380540516
MSTRG.14576.1	36	46	48	20	29	26	29	44	23	41	14	15	16	23	31	26	2.177	1.869	2.587	1.251	1.825	1.921	1.882	2.539	1.527	3.228	0.854	0.835	1.047	1.332	1.962	1.769	2.00637	1.56925	-0.354516	0.0583120703843614	0.827875380540516
ENSECAT00000068480	15	7	15	3	25	14	10	31	4	1	12	10	15	6	3	10	0.498	0.156	0.443	0.103	0.863	0.568	0.356	0.981	0.146	0.043	0.401	0.305	0.539	0.191	0.104	0.373	0.496	0.26275	-0.916649	0.0589893320359492	0.834699048308681
MSTRG.14064.4	1	65	1	19	6	8	1	7	53	8	16	8	93	24	25	65	0.086	3.778	0.09	1.74	0.533	0.847	0.093	0.568	5	0.901	1.418	0.604	8.721	1.969	2.232	6.308	0.966875	3.39412	1.81163840625262	0.0596537133820051	0.839544845702785
ENSECAT00000076272	21	28	27	13	15	1	12	13	6	8	17	5	13	3	12	4	0.425	0.38	0.484	0.265	0.316	0.029	0.261	0.251	0.133	0.211	0.347	0.093	0.285	0.058	0.248	0.081	0.301375	0.182	-0.727621	0.0597273364905161	0.839544845702785
ENSECAT00000048674	4	0	2	2	6	0	1	3	0	2	0	0	0	0	1	1	0.223	0	0.099	0.115	0.348	0	0.06	0.159	0	0.145	0	0	0	0	0.058	0.063	0.1255	0.03325	-1.91626	0.0611504422277442	0.856711641111466
MSTRG.7648.1	387	346	673	569	213	570	711	170	244	231	463	368	321	119	404	121	3.091	1.854	4.788	4.704	1.77	5.563	6.094	1.295	2.141	2.398	3.728	2.707	2.776	0.907	3.379	1.091	3.64487	2.39087	-0.608331	0.0621616458230455	0.860260092675038
ENSECAT00000054751	1279	1620	1448	934	2299	1323	1117	1827	1234	728	667	1864	731	1049	1264	972	74.607	63.467	75.25	56.364	139.511	94.275	69.904	101.704	79.03	55.261	39.239	100.054	46.142	58.552	77.134	63.744	84.3852	64.8945	-0.378895	0.0623315159335852	0.860260092675038
MSTRG.14403.1	12	5	26	1	1	3	0	0	2	0	0	1	4	0	4	0	1.078	0.302	2.082	0.093	0.093	0.329	0	0	0.197	0	0	0.083	0.389	0	0.376	0	0.497125	0.130625	-1.92818	0.0623806316819896	0.860260092675038
MSTRG.4485.1	35	14	43	36	35	51	68	68	19	19	30	38	42	36	26	22	3.689	0.991	4.038	3.925	3.838	6.568	7.691	6.839	2.198	2.607	3.187	3.685	4.79	3.632	2.868	2.608	4.69738	3.19687	-0.555192	0.0623908869573528	0.860260092675038
MSTRG.1396.2	53	19	60	18	15	37	66	86	39	22	41	27	20	11	19	31	5.64	1.354	5.662	1.945	1.651	4.841	7.515	8.753	4.557	3.12	4.367	2.677	2.249	1.168	2.119	3.713	4.67012	2.99625	-0.640303	0.0624169867005681	0.860260092675038
ENSECAT00000068149	41	50	57	29	32	27	44	22	32	16	29	32	11	28	28	32	2.328	1.89	2.858	1.688	1.873	1.856	2.657	1.181	1.977	1.172	1.645	1.657	0.67	1.508	1.649	2.025	2.04137	1.53788	-0.408603	0.0626614427903234	0.860488512547703
ENSECAT00000075920	5	30	15	12	5	4	13	3	4	7	4	0	5	12	5	4	0.227	0.918	0.609	0.566	0.237	0.223	0.636	0.115	0.2	0.415	0.184	0	0.247	0.524	0.238	0.205	0.441375	0.251625	-0.81073	0.062838972647771	0.860488512547703
ENSECAT00000042590	8	1	4	1	9	8	5	7	2	4	4	1	1	3	4	0	0.374	0.031	0.166	0.048	0.437	0.456	0.251	0.312	0.103	0.243	0.188	0.043	0.051	0.134	0.195	0	0.259375	0.119625	-1.11652	0.06308710320969	0.860604603332726
MSTRG.10159.1	13	15	29	15	50	8	15	35	5	18	11	13	11	15	17	17	1.509	1.169	2.999	1.801	6.038	1.134	1.868	3.876	0.637	2.72	1.287	1.388	1.382	1.667	2.065	2.22	2.54925	1.67075	-0.609577	0.0632529178421226	0.860604603332726
MSTRG.948.1	27	21	38	24	33	15	11	13	11	9	26	17	12	16	14	13	1.789	0.945	2.244	1.607	2.272	1.199	0.788	0.801	0.78	0.805	1.737	1.016	0.861	1.015	0.983	0.939	1.45562	1.017	-0.517319	0.0641215415841903	0.866378832894375
ENSECAT00000045307	4	2	9	0	1	1	1	3	2	1	1	0	1	1	0	0	0.194	0.072	0.407	0	0.069	0.065	0.077	0.132	0.12	0.069	0.068	0	0.058	0.064	0	0	0.127	0.047375	-1.42263	0.0645090022902254	0.866378832894375
ENSECAT00000067967	4	3	8	0	1	2	0	2	1	0	0	1	0	2	1	0	0.281	0.142	0.501	0	0.073	0.172	0	0.134	0.077	0	0	0.065	0	0.135	0.074	0	0.162875	0.043875	-1.89229	0.0646882000659939	0.866378832894375
MSTRG.9018.2	48	40	49	44	46	28	42	26	27	37	36	50	14	17	22	20	1.402	0.782	1.261	1.313	1.393	1.005	1.314	0.711	0.856	1.422	1.047	1.33	0.441	0.473	0.675	0.653	1.14762	0.862125	-0.412682	0.0647879619823161	0.866378832894375
MSTRG.12373.2	12	21	29	0	8	5	4	0	6	1	2	4	0	3	7	5	1.489	1.746	3.207	0	1.033	0.758	0.533	0	0.817	0.162	0.25	0.457	0	0.356	0.909	0.698	1.09575	0.456125	-1.26442	0.064912765533137	0.866378832894375
MSTRG.13976.2	19	15	42	8	12	18	7	16	14	7	6	21	5	10	10	5	1.496	0.828	3.016	0.636	1.039	1.795	0.565	1.21	1.216	0.726	0.507	1.522	0.394	0.781	0.846	0.427	1.32313	0.802375	-0.721601	0.0650522524272613	0.866378832894375
MSTRG.3818.1	9	15	8	7	20	15	19	10	12	9	7	8	6	11	7	5	0.979	1.096	0.776	0.788	2.264	1.994	2.218	1.038	1.433	1.275	0.768	0.801	0.706	1.146	0.797	0.612	1.39413	0.94225	-0.565178	0.0652581684783241	0.866378832894375
MSTRG.4394.5	84	47	88	28	116	124	69	47	33	53	4	37	21	29	104	54	3.108	1.182	2.903	1.054	4.47	5.62	2.741	1.649	1.347	2.57	0.149	1.277	0.842	1.044	4.048	2.251	2.84088	1.691	-0.748459	0.06557543827024	0.866378832894375
ENSECAT00000075229	12	5	15	9	9	8	18	18	11	8	12	8	6	4	2	4	0.597	0.167	0.665	0.463	0.466	0.486	0.961	0.855	0.601	0.518	0.602	0.366	0.323	0.191	0.104	0.224	0.5825	0.366125	-0.669922	0.0656988561348934	0.866378832894375
MSTRG.13750.1	31	44	33	43	45	43	23	32	10	26	40	16	19	51	15	9	1.614	1.539	1.531	2.316	2.438	2.736	1.285	1.59	0.572	1.763	2.1	0.767	1.071	2.542	0.817	0.527	1.88112	1.26988	-0.566909	0.0657182530487606	0.866378832894375
ENSECAT00000041548	11	14	0	2	3	5	5	3	1	0	0	2	0	5	4	3	0.383	0.33	0	0.073	0.11	0.215	0.189	0.093	0.039	0	0	0.065	0	0.168	0.13	0.119	0.174125	0.065125	-1.41884	0.0666321850505949	0.875707819008592
MSTRG.10315.1	10	8	15	8	2	9	21	17	4	5	14	9	2	6	5	0	1.091	0.611	1.469	0.887	0.226	1.199	2.498	1.714	0.42	0.708	1.512	0.901	0.235	0.589	0.523	0	1.21188	0.611	-0.987997	0.0675474000734014	0.884996028739472
MSTRG.3095.1	3	5	5	5	0	0	1	3	26	1	0	32	2	4	5	1	0.242	0.27	0.359	0.416	0	0	0.086	0.231	2.299	0.105	0	2.371	0.174	0.308	0.421	0.091	0.2005	0.721125	1.84664712160613	0.0694466975242307	0.894940142017855
MSTRG.118.1	230	415	230	227	260	148	145	131	160	112	163	190	169	229	153	109	21.126	25.623	18.828	21.554	24.843	16.594	14.297	11.475	16.14	13.391	15.084	16.061	16.788	20.124	14.699	11.244	19.2925	15.4414	-0.321239	0.0694622555712559	0.894940142017855
ENSECAT00000063077	1	10	0	19	7	0	6	2	19	4	8	11	13	12	21	15	0.048	0.325	0	0.952	0.353	0	0.312	0.092	1.01	0.252	0.391	0.49	0.681	0.556	1.064	0.817	0.26025	0.657625	1.33736698143537	0.0695858262181072	0.894940142017855
ENSECAT00000002729	8	12	15	2	12	5	5	8	4	7	9	5	1	4	4	1	0.405	0.408	0.677	0.105	0.632	0.309	0.272	0.395	0.234	0.462	0.459	0.233	0.055	0.194	0.221	0.057	0.400375	0.239375	-0.742079	0.0699349093633586	0.894940142017855
MSTRG.11733.1	74	60	105	48	46	50	24	55	46	21	35	43	58	32	32	51	1.557	0.848	1.969	1.045	1.007	1.285	0.542	1.104	1.063	0.575	0.742	0.832	1.321	0.645	0.705	1.207	1.16962	0.88625	-0.40026	0.0701729604568551	0.894940142017855
ENSECAT00000056239	11	6	11	8	7	6	7	6	2	5	0	0	12	4	4	4	0.488	0.179	0.435	0.367	0.323	0.325	0.333	0.254	0.097	0.289	0	0	0.576	0.17	0.186	0.2	0.338	0.18975	-0.832923	0.0701895039159153	0.894940142017855
MSTRG.13205.3	20	43	44	12	4	7	6	25	6	0	12	9	6	19	14	11	1.094	1.592	2.146	0.678	0.243	0.482	0.338	1.3	0.369	0	0.689	0.474	0.386	1	0.784	0.681	0.984125	0.547875	-0.844995	0.0702328766616133	0.894940142017855
MSTRG.11798.1	204	328	212	137	162	208	295	178	155	82	169	236	176	179	158	109	11.45	12.357	10.593	7.948	9.46	14.276	17.755	9.544	9.546	5.96	9.569	12.153	10.679	9.579	9.255	6.87	11.6729	9.20138	-0.343239	0.0703638490344923	0.894940142017855
ENSECAT00000067512	1	0	2	1	5	0	2	2	0	0	0	2	0	0	0	0	0.027	0	0.048	0.028	0.141	0	0.058	0.052	0	0	0	0.05	0	0	0	0	0.04425	0.00625	-2.82375	0.0705031395907613	0.894940142017855
MSTRG.15747.1	51	33	94	17	7	17	0	40	18	20	10	13	10	12	31	4	0.878	0.379	1.449	0.31	0.119	0.364	0	0.658	0.332	0.441	0.165	0.203	0.181	0.193	0.56	0.082	0.519625	0.269625	-0.946517	0.0707042078614566	0.894940142017855
MSTRG.318.1	8	1	4	18	1	9	9	8	6	4	0	4	1	4	2	5	0.885	0.074	0.395	2.061	0.115	1.217	1.069	0.845	0.729	0.576	0	0.407	0.12	0.424	0.232	0.623	0.832625	0.388875	-1.09836	0.0709581501501112	0.894940142017855
MSTRG.2849.1	62	67	51	31	54	46	60	56	25	60	31	37	52	14	52	25	2.164	1.571	1.586	1.119	1.961	1.961	2.247	1.865	0.958	2.726	1.09	1.188	1.964	0.468	1.899	0.981	1.80925	1.40925	-0.360464	0.0710471727152556	0.894940142017855
MSTRG.9043.2	120	176	130	99	145	128	164	220	74	119	109	138	79	132	146	107	3.78	3.737	3.659	3.229	4.749	4.923	5.569	6.634	2.552	4.908	3.46	3.994	2.697	3.998	4.828	3.784	4.535	3.77763	-0.263623	0.071254455539174	0.894940142017855
MSTRG.5557.1	105	116	144	119	91	74	48	71	66	49	92	85	73	75	37	78	3.622	2.688	4.426	4.246	3.266	3.119	1.777	2.337	2.5	2.2	3.199	2.698	2.725	2.477	1.336	3.027	3.18513	2.52025	-0.337783	0.0716611865032466	0.894940142017855
MSTRG.8992.2	7	11	0	21	27	44	6	14	10	37	48	49	74	24	42	3	0.181	0.205	0	0.591	0.737	1.448	0.176	0.363	0.302	1.282	1.284	1.203	2.149	0.62	1.186	0.092	0.462625	1.01475	1.13320920439747	0.0718681034124347	0.894940142017855
ENSECAT00000069095	1	1	0	8	0	0	1	1	6	4	1	1	4	4	9	5	0.039	0.028	0	0.326	0	0	0.042	0.038	0.259	0.205	0.04	0.036	0.174	0.156	0.371	0.221	0.059125	0.18275	1.62803122261304	0.0718928288240489	0.894940142017855
MSTRG.9037.6	86	68	93	41	88	48	90	67	52	84	54	55	39	46	60	42	4.505	2.397	4.361	2.222	4.842	3.117	5.1	3.346	2.988	5.773	2.859	2.65	2.25	2.298	3.321	2.483	3.73625	3.07775	-0.279715	0.0720357441816521	0.894940142017855
MSTRG.12163.1	72	115	76	139	88	124	84	115	44	87	97	60	77	94	92	26	7.281	7.812	6.848	14.539	9.258	15.32	9.115	11.096	4.885	11.452	9.887	5.582	8.426	9.099	9.735	2.958	10.1586	7.753	-0.389879	0.0723117133857059	0.894940142017855
MSTRG.10002.1	60	87	62	75	87	43	77	216	51	48	88	64	28	53	82	52	3.054	2.981	2.815	3.961	4.617	2.661	4.243	10.516	2.859	3.174	4.524	3.005	1.547	2.584	4.381	2.986	4.356	3.1325	-0.475689	0.0723120067637513	0.894940142017855
MSTRG.8784.1	34	40	39	38	20	20	26	27	22	11	22	41	19	25	6	13	1.917	1.515	1.959	2.216	1.173	1.378	1.573	1.452	1.362	0.807	1.25	2.127	1.159	1.349	0.354	0.824	1.64787	1.154	-0.513964	0.0726827717323465	0.896913854662241
MSTRG.12399.2	69	358	72	0	48	20	15	32	158	73	60	217	520	432	49	86	2.804	9.715	2.597	0	2.012	1.009	0.649	1.251	6.991	3.837	2.459	8.058	22.715	16.682	2.06	3.898	2.50462	8.3375	1.73502024135545	0.0733220530641805	0.902180044224482
MSTRG.307.1	58	479	92	29	165	142	220	123	43	110	87	107	144	130	74	23	0.656	3.643	0.926	0.336	1.941	1.969	2.666	1.328	0.537	1.619	0.992	1.109	1.763	1.409	0.874	0.294	1.68312	1.07462	-0.647309	0.0741430646213921	0.905147502575502
MSTRG.5685.1	7	5	2	10	6	7	1	14	2	3	8	4	4	1	2	0	1.76	0.845	0.448	2.601	1.57	2.151	0.27	3.359	0.552	0.982	2.028	0.926	1.088	0.241	0.526	0	1.6255	0.792875	-1.03572	0.0741585181774956	0.905147502575502
MSTRG.7431.1	37	5	35	2	0	0	0	10	2	0	12	2	2	3	0	2	2.847	0.235	2.4	0.159	0	0	0	0.709	0.198	0	0.931	0.176	0.185	0.193	0	0.157	0.79375	0.23	-1.78705	0.0743916940857551	0.905147502575502
ENSECAT00000077550	1	1	0	0	9	1	0	1	0	0	0	0	0	0	0	0	0.055	0.021	0	0	0.497	0.048	0	0.052	0	0	0	0	0	0	0	0	0.084125	0.001	-6.39446	0.07484124551156	0.905147502575502
ENSECAT00000044368	0	0	0	0	0	0	0	0	0	5	0	0	0	4	12	0	0	0	0	0	0	0	0	0	0	0.622	0	0	0	0.366	1.2	0	0.001	0.2735	8.09539702279256	0.0750010593895724	0.905147502575502
MSTRG.10525.1	69	36	74	52	18	58	58	70	66	47	67	112	92	86	64	80	1.64	0.575	1.567	1.279	0.445	1.685	1.479	1.588	1.722	1.454	1.605	2.45	2.366	1.957	1.592	2.139	1.28225	1.91063	0.575367075797015	0.0751359860766947	0.905147502575502
MSTRG.4372.1	15	15	29	3	6	8	11	27	4	0	10	16	6	9	5	8	1.265	0.85	2.179	0.262	0.526	0.824	0.995	2.172	0.37	0	0.85	1.241	0.547	0.726	0.441	0.759	1.13413	0.61675	-0.878822	0.0751978212990173	0.905147502575502
MSTRG.11324.2	140	345	144	155	163	188	157	120	133	93	151	213	116	102	123	98	2.953	4.88	2.707	3.368	3.576	4.849	3.545	2.401	3.079	2.552	3.198	4.125	2.633	2.049	2.711	2.327	3.53487	2.83425	-0.318692	0.0752774389937513	0.905147502575502
ENSECAT00000061314	1	0	4	5	4	2	1	0	1	2	1	0	0	0	0	0	0.042	0	0.149	0.216	0.174	0.102	0.045	0	0.046	0.109	0.042	0	0	0	0	0	0.091	0.024625	-1.88574	0.0763056938855571	0.905147502575502
MSTRG.1993.5	77	119	79	80	171	131	59	297	68	37	135	70	74	98	88	89	1.811	1.899	1.66	1.957	4.198	3.793	1.494	6.701	1.766	1.149	3.23	1.517	1.895	2.225	2.19	2.371	2.93913	2.04287	-0.524786	0.0763719706320381	0.905147502575502
MSTRG.11030.1	299	246	299	142	246	189	178	363	148	173	301	174	112	175	206	166	5.861	3.239	5.222	2.879	5.017	4.527	3.744	6.789	3.185	4.414	5.947	3.138	2.376	3.284	4.226	3.66	4.65975	3.77875	-0.302343	0.0763963896014736	0.905147502575502
MSTRG.6907.1	130	95	181	55	123	108	85	90	61	87	67	129	33	78	92	61	6.999	3.436	8.683	3.063	6.889	7.104	4.911	4.623	3.605	6.097	3.636	6.39	1.922	4.02	5.183	3.694	5.7135	4.31837	-0.403886	0.0764367675215824	0.905147502575502
MSTRG.8995.1	27	13	17	19	14	11	19	16	14	8	7	8	21	14	8	11	2.453	0.793	1.376	1.786	1.323	1.221	1.853	1.387	1.397	0.946	0.641	0.669	2.065	1.218	0.761	1.124	1.524	1.10262	-0.466921	0.0765316151392911	0.905147502575502
ENSECAT00000060590	13	2	5	4	4	17	4	4	0	5	3	4	0	8	0	0	0.502	0.052	0.183	0.145	0.155	0.79	0.153	0.14	0	0.252	0.102	0.15	0	0.297	0	0	0.265	0.100125	-1.40419	0.0765483989221685	0.905147502575502
MSTRG.726.1	0	20	4	3	8	7	2	25	7	1	1	1	2	8	4	4	0	1.324	0.351	0.306	0.82	0.843	0.211	2.35	0.757	0.128	0.099	0.091	0.213	0.754	0.412	0.443	0.775625	0.362125	-1.09887	0.0770599988353558	0.908665819600237
MSTRG.10134.1	120	120	134	121	84	76	83	96	69	28	44	123	100	108	64	38	9.323	6.263	9.276	9.724	6.79	7.214	6.92	7.117	5.885	2.832	3.446	8.792	8.407	8.032	5.203	3.321	7.82838	5.73975	-0.447725	0.0773680760903939	0.909771421062942
MSTRG.1303.1	12	14	9	4	3	8	16	4	4	6	1	2	5	8	9	2	1.47	1.152	0.982	0.507	0.382	1.197	2.103	0.468	0.538	0.957	0.123	0.225	0.663	0.938	1.154	0.276	1.03262	0.60925	-0.76121	0.0777960660678868	0.912277073088894
MSTRG.1304.3	734	1100	819	349	454	507	452	516	400	341	275	664	533	673	262	258	13.172	13.26	13.096	6.478	8.476	11.117	8.704	8.835	7.88	7.966	4.975	10.964	10.35	11.561	4.92	5.208	10.3923	7.978	-0.381409	0.0781465857643014	0.913467824730462
MSTRG.9668.1	63	84	86	40	75	55	36	87	48	55	58	51	41	32	48	59	2.356	2.11	2.866	1.547	2.918	2.513	1.445	3.105	1.971	2.678	2.187	1.755	1.659	1.146	1.879	2.482	2.3575	1.96962	-0.259337	0.0783279830864283	0.913467824730462
MSTRG.13314.1	1	6	5	4	5	44	21	34	3	12	13	0	8	7	0	3	0.067	0.272	0.3	0.279	0.35	3.622	1.518	2.186	0.222	1.052	0.883	0	0.583	0.451	0	0.227	1.07425	0.42725	-1.33018	0.0788998384733543	0.916862090625391
ENSECAT00000048063	1	6	5	0	4	2	1	6	2	0	3	0	1	1	1	1	0.042	0.17	0.188	0	0.175	0.103	0.045	0.241	0.093	0	0.127	0	0.046	0.04	0.044	0.047	0.1205	0.049625	-1.27989	0.0793344482798956	0.916862090625391
MSTRG.1476.1	27	41	38	14	15	38	52	0	9	12	9	11	0	10	42	5	1.504	1.54	1.913	0.793	0.855	2.577	3.128	0	0.53	0.874	0.495	0.586	0	0.558	2.471	0.299	1.53875	0.726625	-1.08248	0.0794179570729448	0.916862090625391
ENSECAT00000034314	0	10	0	1	0	2	1	2	0	1	0	0	0	1	0	1	0	0.292	0	0.045	0	0.106	0.047	0.083	0	0.057	0	0	0	0.042	0	0.049	0.071625	0.0185	-1.95294	0.0795422214411598	0.916862090625391
MSTRG.16301.1	694	584	877	263	799	294	472	653	301	320	845	563	291	233	278	245	2.459	1.39	2.769	0.964	2.945	1.273	1.795	2.208	1.171	1.476	3.018	1.835	1.116	0.79	1.031	0.976	1.97538	1.42663	-0.46952	0.0800565166676965	0.916862090625391
MSTRG.5542.1	66	50	49	24	61	74	75	31	36	48	75	21	25	18	24	37	2.682	1.382	1.796	1.006	2.6	3.684	3.288	1.206	1.604	2.555	3.073	0.803	1.104	0.692	1.017	1.723	2.2055	1.57137	-0.489078	0.0803705305932074	0.916862090625391
MSTRG.8166.3	221	295	296	78	91	156	298	213	111	100	212	198	69	0	74	56	12.149	10.919	14.534	4.429	5.198	10.472	17.626	11.168	6.733	7.166	11.787	10.016	4.087	0	4.289	3.484	10.8119	5.94525	-0.862807	0.0807279935150529	0.916862090625391
MSTRG.13205.1	23	94	20	38	45	7	4	2	6	0	32	0	7	17	16	11	1.268	3.489	1.008	2.194	2.579	0.486	0.255	0.087	0.38	0	1.814	0	0.392	0.885	0.925	0.689	1.42075	0.635625	-1.1604	0.0809585782287226	0.916862090625391
MSTRG.14205.1	5	8	2	1	22	6	12	9	1	4	4	10	4	4	3	1	0.581	0.625	0.207	0.12	2.662	0.853	1.498	0.999	0.128	0.606	0.469	1.07	0.503	0.445	0.365	0.131	0.943125	0.464625	-1.02138	0.0810146876350156	0.916862090625391
ENSECAT00000033384	50	40	50	40	53	0	46	37	0	16	11	35	12	43	5	0	0.963	0.519	0.864	0.809	1.08	0	0.952	0.691	0	0.394	0.206	0.632	0.25	0.799	0.105	0	0.73475	0.29825	-1.30073	0.0810478035719187	0.916862090625391
MSTRG.7034.1	2	15	5	36	5	15	6	4	5	10	7	6	3	3	7	3	0.137	0.693	0.306	2.56	0.358	1.26	0.443	0.262	0.377	0.895	0.485	0.38	0.223	0.197	0.504	0.232	0.752375	0.411625	-0.870121	0.0811580867061981	0.916862090625391
ENSECAT00000054512	1	1	2	12	0	0	0	0	0	0	0	0	0	0	0	0	0.041	0.028	0.073	0.51	0	0	0	0	0	0	0	0	0	0	0	0	0.0815	0.001	-6.34873	0.0812108706890806	0.916862090625391
MSTRG.7977.1	670	1077	684	304	792	475	789	646	417	401	612	595	482	464	709	361	31.513	34.028	28.667	14.79	38.756	27.297	39.823	28.992	21.532	24.552	29.016	25.75	24.532	20.891	34.897	19.1	30.4833	25.0338	-0.284142	0.0820626722934831	0.924021336567203
MSTRG.3004.4	46	14	25	35	18	31	54	24	11	33	22	16	21	21	27	15	3.001	0.621	1.48	2.403	1.241	2.504	3.81	1.532	0.81	2.788	1.464	0.972	1.513	1.328	1.861	1.13	2.074	1.48325	-0.483654	0.0824104388069324	0.925168766097644
ENSECAT00000055485	19	0	13	0	0	0	0	2	0	2	0	0	0	2	0	0	0.875	0	0.546	0	0	0	0	0.088	0	0.121	0	0	0	0.089	0	0	0.188625	0.02625	-2.84513	0.0826641277403878	0.925168766097644
ENSECAT00000033730	5	3	1	1	0	1	0	13	1	1	1	2	0	1	0	1	0.28	0.113	0.05	0.058	0	0.068	0	0.695	0.062	0.073	0.056	0.103	0	0.054	0	0.063	0.158	0.051375	-1.62079	0.0828184054457255	0.925168766097644
ENSECAT00000060328	7	37	17	5	14	7	6	11	10	8	9	5	6	4	5	12	0.161	0.589	0.363	0.123	0.348	0.204	0.165	0.251	0.261	0.249	0.217	0.111	0.155	0.092	0.125	0.324	0.2755	0.19175	-0.522826	0.0834976642653762	0.928639210683204
MSTRG.13976.1	22	75	27	14	8	17	26	9	15	8	5	15	8	32	6	19	1.992	4.454	2.138	1.319	0.704	1.82	2.521	0.786	1.488	0.934	0.426	1.265	0.814	2.708	0.554	1.926	1.96675	1.26438	-0.637389	0.0835665909260268	0.928639210683204
MSTRG.6825.1	12	17	7	13	25	6	11	21	7	6	11	1	6	9	19	6	0.659	0.627	0.343	0.738	1.428	0.403	0.648	1.1	0.422	0.429	0.609	0.051	0.357	0.473	1.092	0.371	0.74325	0.4755	-0.644402	0.0838796860502814	0.929684770975051
ENSECAT00000076761	59	88	72	28	64	39	76	46	34	59	72	52	17	37	21	18	2.554	2.559	2.799	1.242	2.893	2.068	3.545	1.904	1.647	3.329	3.138	2.1	0.781	1.558	0.954	0.861	2.4455	1.796	-0.445342	0.0849007227480945	0.938550958504326
ENSECAT00000046742	0	0	2	1	3	0	0	1	3	2	6	3	0	3	3	1	0	0	0.084	0.05	0.147	0	0	0.046	0.172	0.125	0.287	0.135	0	0.14	0.159	0.053	0.040875	0.133875	1.71159593925217	0.0853848972032252	0.938623823881359
MSTRG.5503.1	17	9	9	52	11	7	10	3	2	4	2	2	16	14	11	6	2.369	0.841	1.116	7.423	1.627	1.19	1.456	0.398	0.306	0.725	0.281	0.256	2.409	1.84	1.56	0.939	2.0525	1.0395	-0.981492	0.0854827189615068	0.938623823881359
MSTRG.16439.2	178	334	125	247	137	125	182	149	99	73	190	98	137	222	97	129	7.124	9.001	4.466	10.271	5.713	6.113	7.851	5.714	4.357	3.799	7.669	3.628	5.93	8.539	4.091	5.818	7.03163	5.47888	-0.359978	0.0856862513933365	0.938623823881359
ENSECAT00000052340	6065	7176	6164	4164	5208	5080	3216	8148	3481	2716	7912	4694	2891	4822	3762	2163	263.233	209.221	238.389	186.943	235.171	269.397	149.788	337.443	165.868	153.452	346.156	187.455	135.781	200.339	170.866	105.607	236.198	183.19	-0.366653	0.0859734759612431	0.938623823881359
MSTRG.9095.1	9	25	20	21	10	22	38	8	13	8	13	13	18	14	5	13	1.139	2.126	2.256	2.749	1.317	3.402	5.161	0.966	1.806	1.318	1.659	1.514	2.465	1.696	0.662	1.851	2.3895	1.62138	-0.559491	0.0860868426469399	0.938623823881359
MSTRG.15878.2	263	444	295	235	47	244	221	72	106	88	61	168	315	200	59	57	5.849	6.633	5.846	5.406	1.088	6.63	5.274	1.528	2.588	2.548	1.368	3.438	7.581	4.258	1.373	1.426	4.78175	3.0725	-0.638126	0.0865341206746357	0.938623823881359
ENSECAT00000061449	8	7	21	6	17	4	5	18	7	6	8	7	9	1	5	6	0.389	0.229	0.91	0.302	0.86	0.238	0.261	0.835	0.374	0.38	0.392	0.313	0.474	0.047	0.254	0.328	0.503	0.32025	-0.65136	0.0865858535557276	0.938623823881359
ENSECAT00000052887	3	0	4	1	3	1	0	4	2	1	0	0	0	0	1	0	0.094	0	0.112	0.032	0.098	0.038	0	0.12	0.069	0.041	0	0	0	0	0.033	0	0.06175	0.017875	-1.7885	0.086676216480917	0.938623823881359
MSTRG.3018.1	33	67	44	112	70	53	38	64	39	28	41	70	48	47	35	35	0.825	1.126	0.981	2.898	1.822	1.62	1.02	1.528	1.071	0.912	1.034	1.611	1.299	1.125	0.916	0.985	1.4775	1.11912	-0.400787	0.0872032975406621	0.940398058726707
MSTRG.9287.1	76	63	94	47	112	83	66	78	68	57	77	66	47	46	69	52	2.098	1.168	2.312	1.342	3.217	2.799	1.955	2.055	2.061	2.048	2.143	1.676	1.404	1.216	1.993	1.615	2.11825	1.7695	-0.259531	0.087283117818215	0.940398058726707
MSTRG.3103.1	45	90	24	30	35	97	76	99	21	38	51	7	27	70	49	38	1.657	2.219	0.794	1.136	1.358	4.382	3.024	3.475	0.851	1.832	1.881	0.226	1.09	2.473	1.896	1.558	2.25563	1.47588	-0.611957	0.0875271693211909	0.940640085489761
MSTRG.4256.4	5879	9238	5384	4869	1537	428	142	3656	6834	939	5850	1021	2767	44294	1093	15740	458.607	484.105	374.209	392.87	124.715	40.789	11.86	272.104	585.25	95.397	459.969	73.29	233.548	3307.48	89.243	1381.16	269.907	778.168	1.52761725688508	0.0878819774176106	0.942068167014538
MSTRG.15118.1	691	1407	845	515	811	802	857	950	694	626	607	1030	468	750	617	495	6.222	8.511	6.777	4.792	7.597	8.827	8.279	8.162	6.865	7.336	5.509	8.534	4.561	6.463	5.811	5.009	7.39588	6.261	-0.240328	0.0888498603082621	0.950044476092122
MSTRG.10101.3	112	300	122	165	98	133	93	98	96	78	54	139	109	153	46	96	10.951	19.596	10.567	16.653	9.961	15.872	9.738	9.067	10.302	9.857	5.326	12.477	11.43	14.229	4.666	10.534	12.8006	9.85262	-0.377634	0.0894394031637143	0.951975487120216
MSTRG.14406.2	112	84	124	28	43	21	84	38	10	48	45	58	17	33	81	9	2.072	1.039	2.046	0.535	0.836	0.481	1.666	0.677	0.208	1.157	0.844	0.992	0.338	0.582	1.572	0.197	1.169	0.73625	-0.667007	0.0894789680473418	0.951975487120216
MSTRG.12923.1	2659	3386	2893	1648	2480	2093	2163	2824	1912	1847	1983	2290	2200	2613	2012	1763	50.099	42.86	48.571	32.119	48.619	48.184	43.738	50.771	39.55	45.296	37.67	39.697	44.852	47.127	39.67	37.367	45.6201	41.4036	-0.139913	0.0897724619693586	0.952710252649818
MSTRG.3225.1	576	768	764	391	775	445	950	616	341	390	911	728	353	391	384	197	9.812	8.797	11.613	6.903	13.752	9.262	17.373	10.025	6.392	8.658	15.658	11.422	6.521	6.373	6.849	3.771	10.9421	8.2055	-0.41523	0.0900663296551877	0.953445310190204
MSTRG.2161.2	381	531	521	760	551	311	185	555	210	223	465	293	385	531	333	253	19.942	18.667	24.308	41.137	30.003	19.897	10.395	27.729	12.072	15.2	24.559	14.097	21.836	26.612	18.244	14.902	24.0098	18.4402	-0.380762	0.0904068305498477	0.954669143492794
MSTRG.8383.1	3	1	0	9	0	7	1	0	0	4	0	7	62	0	13	2	0.138	0.031	0	0.429	0	0.394	0.049	0	0	0.24	0	0.297	3.092	0	0.627	0.104	0.130125	0.545	2.06635806636487	0.0907414953680329	0.955825428876674
MSTRG.10895.1	36	57	41	23	55	35	39	40	29	25	50	35	30	30	24	17	1.415	1.505	1.436	0.935	2.249	1.681	1.645	1.5	1.251	1.279	1.981	1.266	1.276	1.129	0.987	0.752	1.54575	1.24012	-0.317821	0.0917746057848256	0.963609877000575
MSTRG.16491.2	18	0	53	22	15	12	0	20	39	17	4	35	24	55	109	41	0.316	0	0.841	0.396	0.269	0.262	0	0.341	0.751	0.387	0.068	0.565	0.454	0.934	2.027	0.817	0.303125	0.750375	1.30769892066505	0.0919345112332704	0.963609877000575
ENSECAT00000059801	8	0	0	1	3	0	0	2	0	0	0	0	0	0	0	0	0.415	0	0	0.054	0.162	0	0	0.099	0	0	0	0	0	0	0	0	0.09125	0.001	-6.51175	0.0926614324629512	0.964823847866665
MSTRG.11475.1	33	19	29	12	11	18	27	19	8	8	24	16	14	19	16	5	2.432	0.941	1.904	0.915	0.843	1.621	2.135	1.336	0.647	0.767	1.783	1.085	1.116	1.34	1.234	0.415	1.51588	1.04838	-0.531996	0.0927693035943575	0.964823847866665
MSTRG.15452.1	11	34	5	35	15	17	2	24	13	6	4	16	10	10	11	11	1.029	2.136	0.417	3.386	1.46	1.943	0.201	2.142	1.335	0.731	0.377	1.377	1.012	0.895	1.077	1.157	1.58925	0.995125	-0.675396	0.0928409960268374	0.964823847866665
ENSECAT00000076703	0	8	3	10	8	5	12	0	3	7	0	3	2	0	0	1	0	0.293	0.133	0.575	0.44	0.333	0.675	0	0.158	0.494	0	0.141	0.124	0	0	0.066	0.306125	0.122875	-1.31693	0.093014205014786	0.964823847866665
MSTRG.11852.1	10	25	22	20	14	32	12	6	17	48	38	13	47	27	8	32	1.874	3.147	3.673	3.876	2.729	7.326	2.413	1.073	3.497	11.708	7.177	2.241	9.53	4.843	1.569	6.745	3.26388	5.91375	0.85748744975515	0.0931867556243422	0.964823847866665
MSTRG.6661.1	6	19	4	14	0	1	1	3	15	1	2	13	10	58	11	10	0.333	0.709	0.198	0.805	0	0.068	0.06	0.159	0.915	0.072	0.112	0.665	0.601	3.085	0.64	0.625	0.2915	0.839375	1.52581961111431	0.0935808030805533	0.966546250795496
MSTRG.12950.2	133	87	107	97	91	121	114	114	84	74	90	124	99	63	100	61	5.098	2.235	3.666	3.851	3.651	5.651	4.702	4.169	3.553	3.695	3.498	4.381	4.113	2.306	4.002	2.626	4.12788	3.52175	-0.229107	0.0938576661856143	0.967052895528963
MSTRG.942.1	1	16	1	5	14	36	2	71	1	8	10	9	5	7	11	11	0.055	0.595	0.049	0.286	0.806	2.434	0.119	3.749	0.061	0.576	0.558	0.458	0.299	0.371	0.637	0.685	1.01162	0.455625	-1.15076	0.0941985433993631	0.968215052615729
MSTRG.5828.1	52	24	71	82	6	13	18	2	12	14	5	9	14	29	29	23	3.162	0.98	3.847	5.157	0.38	0.966	1.174	0.116	0.801	1.108	0.306	0.503	0.921	1.688	1.845	1.573	1.97275	1.09312	-0.85175	0.0948958053936394	0.973025830666665
MSTRG.3084.1	4	19	6	32	19	10	3	17	21	18	8	9	49	23	51	20	0.262	0.836	0.35	2.169	1.295	0.801	0.211	1.063	1.511	1.535	0.528	0.543	3.474	1.443	3.497	1.474	0.873375	1.75063	1.00319693802985	0.0954758889998808	0.97548140958982
MSTRG.4912.1	24	18	50	3	16	12	14	24	14	9	22	11	16	4	6	12	1.323	0.667	2.449	0.171	0.918	0.806	0.828	1.287	0.847	0.642	1.223	0.572	0.955	0.211	0.358	0.744	1.05612	0.694	-0.605773	0.0955948801859517	0.97548140958982
MSTRG.3768.3	140	296	115	77	70	9	12	49	188	56	185	20	97	668	41	450	14.4	20.483	10.582	8.226	7.525	1.137	1.373	4.769	21.225	7.536	19.195	1.92	10.777	65.771	4.442	52.092	8.56188	22.8697	1.41744191703502	0.095943174898185	0.976687715690157
MSTRG.3655.1	41	40	34	20	54	10	22	38	27	38	31	26	7	10	11	10	1.224	0.788	0.904	0.602	1.669	0.37	0.708	1.079	0.896	1.47	0.933	0.723	0.211	0.274	0.345	0.328	0.918	0.6475	-0.503614	0.0963408850385186	0.976697015997067
ENSECAT00000038910	14	0	19	4	16	12	23	10	0	6	9	7	5	3	14	4	0.358	0	0.43	0.113	0.422	0.381	0.611	0.244	0	0.199	0.231	0.163	0.137	0.076	0.37	0.114	0.319875	0.16125	-0.988209	0.0968092234268404	0.976697015997067
MSTRG.15744.1	1240	2203	1382	545	1416	705	1715	1350	825	747	1636	1317	783	615	946	394	8.239	9.828	8.182	3.743	9.783	5.725	12.227	8.555	6.016	6.46	10.953	8.049	5.63	3.912	6.574	2.946	8.28525	6.3175	-0.391191	0.0971680446001188	0.976697015997067
MSTRG.14487.1	15	164	20	34	19	39	3	14	33	119	163	2	86	66	125	74	0.85	6.242	1.01	1.993	1.12	2.7	0.182	0.757	2.053	8.776	9.309	0.104	5.272	3.579	7.411	4.716	1.85675	5.1525	1.47249302145425	0.0979269412886839	0.976697015997067
MSTRG.13269.1	3	4	0	0	8	0	3	0	0	1	1	1	0	0	0	1	0.411	0.369	0	0	1.142	0	0.442	0	0	0.179	0.138	0.126	0	0	0	0.154	0.2955	0.074625	-1.98543	0.0982212170212471	0.976697015997067
MSTRG.5946.1	647	984	855	242	850	563	613	1288	478	460	823	784	503	457	457	266	21.808	22.28	25.68	8.437	29.808	23.187	22.173	41.425	17.688	20.184	27.963	24.315	18.347	14.745	16.12	10.086	24.3498	18.681	-0.382335	0.0982763238201046	0.976697015997067
MSTRG.2669.2	372	687	388	211	343	250	496	171	246	220	414	345	245	200	248	103	7.074	8.776	6.575	4.15	6.786	5.809	10.122	3.103	5.136	5.446	7.936	6.037	5.042	3.641	4.935	2.203	6.54938	5.047	-0.375931	0.0983198807287053	0.976697015997067
MSTRG.5542.3	31	45	79	32	44	30	54	22	34	38	21	40	11	27	36	27	1.981	1.91	4.464	2.114	2.9	2.289	3.658	1.348	2.372	3.118	1.35	2.32	0.741	1.643	2.419	1.907	2.583	1.98375	-0.380817	0.0991432097837649	0.976697015997067
ENSECAT00000046475	391	323	421	245	277	287	253	318	263	222	255	301	244	313	242	269	15.05	8.357	14.431	9.749	11.105	13.48	10.45	11.669	11.127	11.148	9.887	10.648	10.18	11.546	9.745	11.642	11.7864	10.7404	-0.134076	0.0997473980039421	0.976697015997067
MSTRG.6046.1	5619	10361	5418	7493	1604	439	75	3677	6612	1445	7326	453	3370	50586	1210	17467	551.675	683.338	473.975	760.972	163.855	52.651	7.909	344.477	712.65	184.617	725.047	40.961	357.993	4754.04	124.35	1929.08	379.856	1103.59	1.53868212418555	0.100172752323206	0.976697015997067
ENSECAT00000065561	0	11	1	0	1	3	1	3	1	2	0	2	0	0	0	0	0	0.756	0.093	0	0.109	0.384	0.073	0.299	0.115	0.272	0	0.193	0	0	0	0	0.21425	0.0725	-1.56324	0.100365253458857	0.976697015997067
MSTRG.2408.1	0	0	0	0	0	0	0	0	13	0	0	13	0	0	0	0	0	0	0	0	0	0	0	0	0.691	0	0	0.548	0	0	0	0	0.001	0.154875	7.2749604721406	0.100434351400084	0.976697015997067
MSTRG.5693.1	43	59	41	36	20	37	42	9	26	16	27	29	22	29	0	20	1.053	0.966	0.884	0.901	0.51	1.081	1.091	0.198	0.694	0.508	0.67	0.645	0.568	0.674	0	0.552	0.8355	0.538875	-0.632689	0.100529952888509	0.976697015997067
MSTRG.7613.1	17	21	15	17	60	21	45	43	5	18	30	9	36	22	17	5	1.087	0.922	0.874	1.15	4.062	1.679	3.108	2.642	0.369	1.552	1.945	0.55	2.535	1.379	1.169	0.383	1.9405	1.23525	-0.651625	0.100641895040786	0.976697015997067
MSTRG.13486.1	122	115	173	138	171	119	117	152	83	121	127	102	109	169	70	100	2.954	1.871	3.734	3.458	4.309	3.522	3.041	3.52	2.207	3.815	3.101	2.273	2.857	3.919	1.774	2.725	3.30112	2.83387	-0.220182	0.100876946540978	0.976697015997067
ENSECAT00000057469	3	10	2	3	2	0	4	4	4	2	2	0	0	2	0	1	0.032	0.071	0.019	0.033	0.017	0	0.045	0.04	0.047	0.028	0.021	0	0	0.021	0	0.012	0.032125	0.016125	-0.994397	0.101670928940075	0.976697015997067
MSTRG.16379.7	61	113	72	49	61	46	65	83	45	45	17	78	38	58	48	67	2.628	3.282	2.775	2.202	2.772	2.456	3.033	3.445	2.139	2.521	0.753	3.095	1.779	2.398	2.192	3.247	2.82412	2.2655	-0.317974	0.10227788244838	0.976697015997067
MSTRG.5416.2	99	90	109	13	107	106	153	132	50	53	97	77	42	26	128	36	2.163	1.323	2.117	0.291	2.43	2.84	3.592	2.743	1.199	1.504	2.137	1.552	0.99	0.548	2.921	0.891	2.18737	1.46775	-0.575594	0.102455019508316	0.976697015997067
MSTRG.2331.1	147	219	171	95	118	83	88	205	151	57	70	162	127	67	58	98	2.738	2.748	2.851	1.825	2.293	1.887	1.754	3.647	3.104	1.397	1.317	2.779	2.564	1.197	1.133	2.05	2.46787	1.94263	-0.345262	0.102555500099557	0.976697015997067
MSTRG.9894.1	15	3	15	7	30	7	11	22	6	12	10	6	10	6	11	6	0.587	0.072	0.521	0.283	1.219	0.343	0.464	0.805	0.237	0.589	0.394	0.203	0.412	0.219	0.445	0.255	0.53675	0.34425	-0.640794	0.103267278811616	0.976697015997067
MSTRG.15408.5	16491	24409	15568	14788	5164	1278	315	8957	18782	3185	18094	1703	9110	113884	3020	41761	3527.87	3507.83	2967.64	3272.37	1149.39	334.107	72.418	1828.36	4411.4	886.98	3902.04	335.133	2108.95	23322.3	676.085	10050.1	2082.5	5711.62	1.45558496883578	0.10354939692275	0.976697015997067
ENSECAT00000035971	1	2	1	1	2	0	2	5	0	0	0	0	1	2	1	0	0.018	0.025	0.016	0.019	0.038	0	0.04	0.088	0	0	0	0	0.02	0.035	0.019	0	0.0305	0.00925	-1.72128	0.105932938655677	0.976697015997067
MSTRG.11652.1	2255	3968	2525	1476	2414	1852	1441	2423	1822	1234	2099	2567	1562	1857	1637	1310	70.652	83.519	70.488	47.835	78.691	70.909	48.45	72.443	62.685	50.315	66.3	73.998	52.97	55.694	53.666	46.164	67.8734	57.724	-0.233674	0.105959899608537	0.976697015997067
MSTRG.6543.1	65	44	68	15	37	49	66	24	14	26	38	34	24	22	67	13	7.331	3.348	6.821	1.745	4.362	6.773	7.972	2.61	1.716	3.811	4.273	3.473	2.867	2.347	7.84	1.7	5.12025	3.50338	-0.547469	0.10649751164448	0.976697015997067
MSTRG.13181.1	43	57	45	23	20	33	40	39	23	34	36	19	22	30	24	35	1.873	1.668	1.747	1.037	0.907	1.757	1.87	1.621	1.1	1.928	1.581	0.762	1.037	1.251	1.094	1.715	1.56	1.3085	-0.253632	0.10653253933796	0.976697015997067
MSTRG.14592.1	10	14	10	29	6	1	4	19	11	5	5	12	7	5	3	2	0.687	0.647	0.613	2.062	0.429	0.084	0.295	1.246	0.83	0.447	0.346	0.759	0.521	0.329	0.216	0.155	0.757875	0.450375	-0.750833	0.106672787990544	0.976697015997067
ENSECAT00000072028	6	2	5	0	0	0	1	1	0	0	0	0	0	1	2	0	0.375	0.084	0.279	0	0	0	0.067	0.06	0	0	0	0	0	0.06	0.131	0	0.108125	0.023875	-2.17913	0.106701299377291	0.976697015997067
MSTRG.12395.1	193	346	279	183	211	222	298	173	153	176	170	280	202	236	138	139	11.065	13.326	14.254	10.853	12.586	15.552	18.335	9.465	9.631	13.136	9.825	14.771	12.533	12.952	8.28	8.965	13.1795	11.2616	-0.226881	0.107000895311477	0.976697015997067
MSTRG.15605.2	1226	1275	1484	436	1131	502	942	963	789	638	923	1330	600	395	505	399	14.005	9.785	15.11	5.151	13.439	7.011	11.549	10.494	9.897	9.485	10.629	13.98	7.413	4.316	6.037	5.121	10.818	8.35975	-0.371902	0.107471211547163	0.976697015997067
MSTRG.681.1	743	1420	904	534	1058	556	816	561	431	478	1068	781	490	529	679	224	3.129	4.019	3.395	2.327	4.637	2.862	3.688	2.254	1.995	2.619	4.535	3.026	2.232	2.134	2.992	1.064	3.28887	2.57463	-0.353232	0.107615483860106	0.976697015997067
ENSECAT00000049430	5	2	18	1	7	15	3	0	0	0	2	4	0	2	9	0	0.162	0.047	0.545	0.035	0.247	0.606	0.094	0	0	0	0.065	0.123	0	0.065	0.31	0	0.217	0.070375	-1.62456	0.107651374793753	0.976697015997067
ENSECAT00000061297	34	25	22	27	32	13	31	23	13	24	33	18	11	23	15	9	1.284	0.641	0.758	1.052	1.272	0.62	1.275	0.848	0.558	1.165	1.276	0.618	0.448	0.819	0.604	0.403	0.96875	0.736375	-0.395684	0.107836671715105	0.976697015997067
MSTRG.14618.1	31	48	21	24	22	44	33	42	21	41	38	10	12	17	8	29	1.482	1.542	0.895	1.187	1.095	2.571	1.693	1.916	1.102	2.552	1.832	0.44	0.621	0.778	0.4	1.56	1.54763	1.16063	-0.415154	0.108049026825677	0.976697015997067
MSTRG.307.2	9	19	7	1	67	17	34	58	13	14	0	26	15	5	19	8	0.704	0.975	0.46	0.107	5.467	1.58	2.872	4.314	1.092	1.431	0	1.843	1.277	0.364	1.563	0.691	2.05987	1.03262	-0.99624	0.108128218497973	0.976697015997067
ENSECAT00000031018	0	5	7	1	8	0	0	6	2	1	1	1	2	2	0	0	0	0.142	0.264	0.044	0.352	0	0	0.242	0.093	0.055	0.043	0.039	0.092	0.081	0	0	0.1305	0.050375	-1.37327	0.108232291296311	0.976697015997067
ENSECAT00000059178	4	2	9	0	7	2	3	8	1	3	3	1	5	0	0	2	0.154	0.052	0.308	0	0.282	0.094	0.124	0.293	0.042	0.15	0.116	0.035	0.208	0	0	0.086	0.163375	0.079625	-1.03689	0.108506032189918	0.976697015997067
ENSECAT00000052354	3	3	5	4	1	4	2	1	0	0	3	0	1	0	4	1	0.088	0.059	0.137	0.121	0.031	0.143	0.063	0.028	0	0	0.089	0	0.032	0	0.123	0.033	0.08375	0.034625	-1.27428	0.108648717486087	0.976697015997067
MSTRG.6153.1	3	29	10	39	5	6	2	9	3	4	10	8	3	7	14	3	0.178	1.157	0.529	2.397	0.309	0.436	0.128	0.51	0.196	0.309	0.599	0.437	0.193	0.398	0.87	0.201	0.7055	0.400375	-0.817294	0.10872731228751	0.976697015997067
MSTRG.8782.1	23	105	31	66	31	46	23	43	31	18	13	8	50	46	14	46	2.367	7.26	2.843	7.027	3.32	5.785	2.541	4.223	3.503	2.412	1.349	0.758	5.569	4.533	1.508	5.326	4.42075	3.11975	-0.502861	0.108952057639974	0.976697015997067
ENSECAT00000034556	0	1	2	4	0	2	5	5	0	0	0	2	2	0	1	1	0	0.038	0.081	0.189	0	0.112	0.245	0.218	0	0	0	0.084	0.099	0	0.048	0.051	0.110375	0.03525	-1.64672	0.108955447581973	0.976697015997067
ENSECAT00000030266	3	1	1	2	1	5	0	1	5	6	2	2	3	5	3	3	0.147	0.033	0.044	0.102	0.051	0.3	0	0.047	0.27	0.384	0.099	0.09	0.159	0.235	0.154	0.166	0.0905	0.194625	1.10470734199583	0.109412528771509	0.976697015997067
MSTRG.1412.2	25	107	52	115	59	35	86	64	49	65	19	52	77	38	33	33	2.095	6.089	3.909	10.117	5.23	3.641	7.814	5.176	4.582	7.168	1.608	4.095	7.107	3.103	2.935	3.174	5.50887	4.2215	-0.384002	0.109787019210199	0.976697015997067
MSTRG.14858.1	403	517	436	390	451	362	356	435	353	251	372	476	385	365	262	349	6.761	5.822	6.512	6.759	7.865	7.429	6.405	6.957	6.496	5.486	6.296	7.346	6.992	5.857	4.596	6.589	6.81375	6.20725	-0.134495	0.110437274976377	0.976697015997067
ENSECAT00000044690	1	0	7	0	1	0	0	4	0	0	0	0	0	0	0	0	0.029	0	0.182	0	0.03	0	0	0.111	0	0	0	0	0	0	0	0	0.044	0.001	-5.45943	0.110445500226647	0.976697015997067
ENSECAT00000031016	3	3	4	4	1	6	4	3	1	1	4	1	2	2	2	1	0.119	0.08	0.142	0.165	0.041	0.292	0.171	0.114	0.044	0.052	0.16	0.037	0.086	0.076	0.083	0.045	0.1405	0.072875	-0.947074	0.110525768050113	0.976697015997067
MSTRG.13493.7	16	28	15	24	2	4	5	17	30	8	30	0	30	137	0	41	1.248	1.472	1.043	1.917	0.149	0.384	0.445	1.298	2.623	0.778	2.345	0	2.553	10.339	0	3.665	0.9945	2.78788	1.48712260034209	0.110699007059895	0.976697015997067
MSTRG.11448.1	453	1140	513	526	115	86	1	77	176	36	8	184	227	294	90	237	5.86	9.907	5.913	7.039	1.548	1.359	0.014	0.95	2.5	0.606	0.104	2.19	3.178	3.641	1.218	3.449	4.07375	2.11075	-0.948602	0.111275011852552	0.976697015997067
MSTRG.3186.2	23	38	13	8	12	0	0	20	12	13	30	4	11	179	5	35	1.663	1.831	0.82	0.584	0.855	0	0	1.355	0.972	1.237	2.186	0.293	0.839	12.214	0.369	2.793	0.8885	2.61287	1.55619442637833	0.11145290775362	0.976697015997067
MSTRG.8502.1	64	59	69	29	54	37	40	53	35	37	57	47	39	29	41	20	2.655	1.644	2.551	1.244	2.331	1.876	1.781	2.098	1.594	1.998	2.384	1.794	1.751	1.152	1.78	0.933	2.0225	1.67325	-0.273487	0.111910638616662	0.976697015997067
ENSECAT00000046685	0	4	4	6	17	2	0	2	9	35	5	5	4	1	16	7	0	0.159	0.21	0.354	1.044	0.144	0	0.113	0.583	2.69	0.298	0.296	0.256	0.057	0.989	0.465	0.253	0.70425	1.47695027368062	0.112568794710761	0.976697015997067
MSTRG.7599.1	21	66	14	11	33	35	15	60	11	20	46	24	11	12	21	10	0.808	1.706	0.48	0.438	1.321	1.646	0.619	2.203	0.465	1.002	1.784	0.85	0.458	0.442	0.846	0.433	1.15263	0.785	-0.554159	0.112827375960955	0.976697015997067
MSTRG.3760.1	80	148	79	121	69	69	73	76	67	71	65	80	74	57	46	96	2.245	2.79	1.976	3.513	2.015	2.366	2.198	2.035	2.064	2.594	1.839	2.066	2.247	1.531	1.351	3.031	2.39225	2.09037	-0.194606	0.113017272736957	0.976697015997067
ENSECAT00000039946	1	1	2	1	0	2	1	0	0	0	0	0	0	0	0	0	0.049	0.033	0.087	0.051	0	0.12	0.052	0	0	0	0	0	0	0	0	0	0.049	0.001	-5.61471	0.113314865715017	0.976697015997067
MSTRG.142.1	1157	2855	1450	1751	1249	1192	980	620	808	582	864	1126	877	1864	1202	642	122.415	202.898	136.677	191.597	137.465	154.117	111.266	62.614	93.837	80.144	92.102	109.596	100.384	188.751	133.114	76.424	139.881	109.294	-0.355987	0.11344158677428	0.976697015997067
MSTRG.13009.1	34	29	25	10	60	12	21	14	5	9	56	10	7	8	10	10	2.401	1.376	1.573	0.73	4.408	1.035	1.591	0.943	0.388	0.827	3.986	0.65	0.535	0.541	0.739	0.794	1.75713	1.0575	-0.732559	0.113849556055634	0.976697015997067
ENSECAT00000030392	12	1	1	1	8	0	3	0	5	0	1	0	0	0	0	0	0.395	0.022	0.029	0.034	0.274	0	0.106	0	0.18	0	0.033	0	0	0	0	0	0.1075	0.026625	-2.01348	0.113889620950668	0.976697015997067
MSTRG.1514.3	6	90	11	23	153	0	207	0	20	0	0	51	12	0	17	9	0.364	3.703	0.576	1.486	9.798	0	13.694	0	1.355	0	0	2.878	0.818	0	1.111	0.625	3.70262	0.848375	-2.12577	0.114109415026472	0.976697015997067
ENSECAT00000074700	0	1	1	3	0	0	0	0	1	0	5	1	5	0	9	0	0	0.041	0.054	0.189	0	0	0	0	0.067	0	0.307	0.056	0.33	0	0.574	0	0.0355	0.16675	2.2317958316799	0.114957579549598	0.976697015997067
MSTRG.15439.1	31	10	27	5	14	5	4	15	9	11	12	11	5	3	5	9	2.342	0.507	1.817	0.391	1.1	0.461	0.324	1.081	0.746	1.082	0.914	0.765	0.409	0.217	0.395	0.765	1.00287	0.661625	-0.600056	0.115308919055165	0.976697015997067
MSTRG.15769.1	14	20	3	0	0	3	0	8	16	7	34	0	0	76	0	42	2.952	2.802	0.547	0	0	0.816	0	1.7	3.795	1.922	7.291	0	0	15.519	0	10.021	1.10213	4.8185	2.12829624538388	0.115750930065476	0.976697015997067
ENSECAT00000062406	8	8	12	9	14	10	7	12	7	11	3	6	1	13	6	3	0.527	0.38	0.74	0.652	1.021	0.855	0.519	0.804	0.559	1.013	0.212	0.383	0.076	0.881	0.441	0.237	0.68725	0.47525	-0.532148	0.116083124195787	0.976697015997067
MSTRG.5054.1	430	1230	504	426	724	630	712	352	416	361	573	663	415	557	455	231	9.47	18.175	9.884	9.69	16.562	16.935	16.81	7.39	10.046	10.331	12.708	13.429	9.876	11.741	10.471	5.711	13.1145	10.5391	-0.315408	0.116294675566227	0.976697015997067
MSTRG.6704.1	30	53	23	73	47	34	52	59	88	58	49	94	41	91	48	42	0.935	1.108	0.638	2.327	1.526	1.269	1.739	1.745	2.98	2.335	1.542	2.673	1.362	2.714	1.553	1.452	1.41088	2.07638	0.557476848168515	0.116801178736505	0.976697015997067
MSTRG.15770.3	665	987	781	469	241	66	16	414	709	205	755	84	338	4192	97	1825	75.533	75.286	79.011	55.11	28.514	9.131	1.954	44.873	88.326	30.268	86.424	8.766	41.515	455.609	11.566	233.126	46.1765	119.45	1.37117612212657	0.118797703668363	0.976697015997067
ENSECAT00000075678	0	2	0	0	1	0	0	0	1	5	0	0	1	4	3	0	0	0.049	0	0	0.038	0	0	0	0.04	0.236	0	0	0.039	0.139	0.114	0	0.010875	0.071	2.70680362365595	0.11889140764141	0.976697015997067
ENSECAT00000057838	4	7	4	2	9	0	4	7	2	2	2	2	6	3	0	1	0.209	0.246	0.186	0.108	0.489	0	0.224	0.349	0.115	0.136	0.105	0.096	0.339	0.15	0	0.059	0.226375	0.125	-0.856787	0.119371042995854	0.976697015997067
MSTRG.3787.2	2	27	7	25	8	11	8	18	3	15	0	10	4	11	8	6	0.164	1.403	0.493	1.956	0.666	1.007	0.638	1.327	0.263	1.529	0	0.722	0.37	0.798	0.608	0.515	0.95675	0.600625	-0.671677	0.119442648843945	0.976697015997067
ENSECAT00000041807	16	5	2	2	2	1	1	1	1	0	2	2	0	1	4	2	0.372	0.078	0.041	0.048	0.048	0.028	0.025	0.022	0.026	0	0.047	0.043	0	0.022	0.097	0.052	0.08275	0.035875	-1.20578	0.119480213208147	0.976697015997067
MSTRG.14641.1	9	14	9	25	11	12	3	21	7	9	16	10	5	8	7	3	1.036	1.083	0.923	2.977	1.318	1.688	0.371	2.307	0.885	1.349	1.857	1.059	0.623	0.882	0.843	0.389	1.46287	0.985875	-0.56933	0.119721867844793	0.976697015997067
MSTRG.5009.1	24	66	42	23	32	45	23	21	18	10	25	29	27	43	22	18	2.063	3.811	3.217	2.045	2.862	4.726	2.122	1.722	1.699	1.119	2.166	2.294	2.511	3.538	1.979	1.741	2.821	2.13088	-0.404761	0.121299969985163	0.976697015997067
ENSECAT00000077308	3	1	0	0	3	1	2	0	3	2	0	14	0	6	3	1	0.162	0.036	0	0	0.168	0.066	0.116	0	0.178	0.14	0	0.695	0	0.31	0.169	0.061	0.0685	0.194125	1.50281003142677	0.121986022289975	0.976697015997067
MSTRG.703.1	6	3	0	12	4	0	3	3	8	0	1	20	2	24	7	13	0.489	0.182	0	1.031	0.316	0	0.219	0.233	0.689	0	0.094	1.467	0.152	1.832	0.557	1.202	0.30875	0.749125	1.27876733209839	0.122249284473256	0.976697015997067
ENSECAT00000004397	1	9	2	15	0	0	0	0	0	0	0	0	0	0	4	0	0.026	0.157	0.046	0.403	0	0	0	0	0	0	0	0	0	0	0.109	0	0.079	0.013625	-2.5356	0.122356356973187	0.976697015997067
MSTRG.738.6	14	27	18	1	24	8	33	13	12	1	11	25	6	8	9	3	0.262	0.348	0.306	0.029	0.479	0.176	0.679	0.244	0.243	0.031	0.212	0.436	0.128	0.137	0.188	0.055	0.315375	0.17875	-0.819125	0.122830557423573	0.976697015997067
MSTRG.14406.1	71	207	134	75	256	146	137	228	114	110	91	171	102	123	132	77	0.987	1.94	1.661	1.081	3.703	2.48	2.048	3.025	1.74	1.993	1.274	2.187	1.539	1.641	1.921	1.199	2.11563	1.68675	-0.326838	0.123324173324915	0.976697015997067
ENSECAT00000078007	4	0	0	0	2	2	1	7	0	0	0	2	0	0	1	1	0.094	0	0	0	0.049	0.057	0.025	0.157	0	0	0	0.043	0	0	0.025	0.026	0.04775	0.01175	-2.02284	0.123863303327537	0.976697015997067
MSTRG.16302.1	447	362	490	198	470	226	259	409	219	256	485	363	241	161	224	160	4.11	2.235	4.015	1.883	4.496	2.539	2.556	3.589	2.211	3.063	4.496	3.071	2.398	1.417	2.156	1.655	3.17787	2.55837	-0.312835	0.123875144117292	0.976697015997067
ENSECAT00000060789	16	59	11	22	31	16	33	25	27	10	16	25	29	8	6	16	0.531	1.314	0.325	0.755	1.069	0.648	1.174	0.791	0.983	0.432	0.535	0.762	1.04	0.254	0.208	0.597	0.825875	0.601375	-0.457659	0.12490808448539	0.976697015997067
ENSECAT00000076175	6	0	5	1	0	1	0	0	1	0	1	0	0	0	0	0	0.202	0	0.15	0.035	0	0.041	0	0	0.037	0	0.034	0	0	0	0	0	0.0535	0.008875	-2.59172	0.125747487528862	0.976697015997067
MSTRG.3641.6	564	405	670	220	525	530	822	318	313	384	269	450	192	297	751	227	54.341	26.219	57.562	21.89	52.66	62.342	85.027	29.23	33.085	48.119	26.149	39.931	20.052	27.399	75.741	24.568	48.6589	36.8805	-0.399845	0.12596604980876	0.976697015997067
ENSECAT00000050874	0	4	1	0	0	1	0	6	0	0	0	0	0	0	0	0	0	0.134	0.045	0	0	0.061	0	0.286	0	0	0	0	0	0	0	0	0.06575	0.001	-6.03892	0.126302327777008	0.976697015997067
MSTRG.2708.1	43	80	24	81	49	35	68	112	39	35	56	31	51	51	46	48	4.13	5.161	2.054	8.047	4.896	4.107	7.008	10.264	4.112	4.376	5.421	2.739	5.3	4.689	4.623	5.186	5.70838	4.55575	-0.325392	0.126702824272422	0.976697015997067
ENSECAT00000052521	6	32	13	11	6	19	12	24	11	7	11	17	9	13	6	5	0.501	1.869	0.996	1.015	0.554	2.031	1.147	2.024	1.062	0.794	0.945	1.377	0.878	1.116	0.52	0.467	1.26713	0.894875	-0.501801	0.127327547200998	0.976697015997067
ENSECAT00000065009	73	113	68	119	117	78	41	138	56	89	105	54	42	65	62	84	2.723	2.854	2.254	4.627	4.57	3.579	1.633	4.943	2.313	4.333	3.971	1.845	1.714	2.33	2.418	3.547	3.39787	2.80888	-0.27464	0.127700812935452	0.976697015997067
ENSECAT00000052245	0	0	0	0	0	0	0	0	0	0	0	1	3	0	7	1	0	0	0	0	0	0	0	0	0	0	0	0.014	0.048	0	0.108	0.017	0.001	0.023375	4.54689445988764	0.127809133184355	0.976697015997067
MSTRG.15521.1	1	16	0	17	1	0	0	3	2	0	1	2	1	4	0	2	0.136	1.46	0	2.389	0.141	0	0	0.389	0.298	0	0.137	0.25	0.147	0.52	0	0.306	0.564375	0.20725	-1.44528	0.127819422727507	0.976697015997067
ENSECAT00000054419	8	5	1	1	6	4	1	0	0	0	1	4	2	2	0	1	0.463	0.182	0.061	0.069	0.341	0.259	0.071	0	0	0	0.069	0.183	0.139	0.125	0	0.076	0.18075	0.074	-1.2884	0.128663716992561	0.976697015997067
ENSECAT00000051864	3	0	0	1	0	2	2	1	0	0	0	0	0	0	0	0	0.137	0	0	0.047	0	0.111	0.098	0.043	0	0	0	0	0	0	0	0	0.0545	0.001	-5.76818	0.128677607624803	0.976697015997067
ENSECAT00000039977	0	0	0	0	0	0	0	0	0	0	2	1	0	2	3	1	0	0	0	0	0	0	0	0	0	0	0.148	0.067	0	0.14	0.23	0.082	0.001	0.083375	6.38154295118459	0.128678041634259	0.976697015997067
ENSECAT00000036142	0	0	0	0	0	0	0	2	0	0	9	3	2	0	1	0	0	0	0	0	0	0	0	0.091	0	0	0.433	0.132	0.103	0	0.05	0	0.011375	0.08975	2.98004539362436	0.128809758207181	0.976697015997067
MSTRG.5069.1	152	43	164	52	35	62	20	28	40	46	40	77	47	47	23	33	5.225	0.993	5.023	1.849	1.252	2.604	0.738	0.918	1.509	2.058	1.386	2.435	1.748	1.546	0.827	1.276	2.32525	1.59813	-0.541006	0.1288152221195	0.976697015997067
MSTRG.15686.5	33	24	54	11	23	12	28	22	10	14	17	22	15	27	23	15	3.952	1.955	5.785	1.37	2.927	1.829	3.607	2.514	1.352	2.247	2.034	2.474	1.924	3.068	2.855	2.038	2.99238	2.249	-0.412007	0.128997789291327	0.976697015997067
ENSECAT00000031055	0	0	0	1	1	0	0	0	0	0	0	2	2	3	5	0	0	0	0	0.105	0.105	0	0	0	0	0	0	0.186	0.219	0.29	0.529	0	0.02625	0.153	2.54314232502653	0.129461243671978	0.976697015997067
ENSECAT00000071958	23	10	21	5	19	6	14	13	13	5	13	12	9	2	7	10	2.742	0.801	2.23	0.616	2.356	0.874	1.791	1.479	1.701	0.776	1.562	1.316	1.161	0.228	0.873	1.341	1.61112	1.11975	-0.524892	0.129790140658419	0.976697015997067
ENSECAT00000045255	0	0	0	1	1	1	0	0	2	2	4	1	1	1	0	0	0	0	0	0.059	0.059	0.069	0	0	0.125	0.148	0.229	0.052	0.061	0.054	0	0	0.023375	0.083625	1.83896794075382	0.130689974449119	0.976697015997067
MSTRG.11815.2	7	42	12	77	83	11	38	54	52	48	41	65	27	72	149	88	0.266	1.133	0.422	3.201	3.458	0.518	1.643	2.048	2.308	2.51	1.638	2.396	1.158	2.772	6.255	3.965	1.58613	2.87525	0.858180930311334	0.130699179674652	0.976697015997067
MSTRG.629.6	5	0	2	0	0	2	12	0	3	3	29	3	5	7	2	3	0.746	0.044	0.22	0	0	0.329	1.755	0	0.447	0.6	3.98	0.375	0.709	0.968	0.266	0.431	0.38675	0.972	1.32955502215675	0.130822171516766	0.976697015997067
MSTRG.2540.2	1696	2341	1932	1601	1799	1671	1433	1956	1204	1213	1696	1539	1307	1887	2065	1176	108.537	100.626	110.137	105.982	119.787	130.679	98.434	119.446	84.576	101.025	109.427	90.634	90.498	115.595	138.27	84.66	111.704	101.836	-0.133432	0.130908031339212	0.976697015997067
ENSECAT00000060551	396	258	427	197	401	274	264	562	222	303	383	308	178	182	358	163	16.708	7.318	16.04	8.585	17.585	14.104	11.924	22.607	10.286	16.643	16.269	11.962	8.104	7.348	15.807	7.712	14.3589	11.7664	-0.287273	0.131051222275265	0.976697015997067
MSTRG.1507.1	15	60	19	2	38	22	2	25	16	10	7	23	11	18	8	10	1.303	3.501	1.471	0.18	3.434	2.335	0.186	2.072	1.526	1.131	0.613	1.838	1.034	1.497	0.727	0.977	1.81025	1.16787	-0.632303	0.131223213270759	0.976697015997067
MSTRG.12399.1	27	284	50	1	28	6	0	38	85	26	32	173	397	286	75	21	0.941	6.758	1.574	0.037	1.036	0.24	0	1.27	3.317	1.198	1.128	5.646	15.232	9.716	2.793	0.843	1.482	4.98412	1.74979480342658	0.131721579685504	0.976697015997067
MSTRG.8550.1	7	9	9	2	5	1	0	0	4	15	0	1	41	0	37	1	0.523	0.452	0.599	0.155	0.389	0.091	0	0	0.328	1.46	0	0.069	3.317	0	2.894	0.084	0.276125	1.019	1.88376063281054	0.131826011813028	0.976697015997067
MSTRG.14542.2	30	29	9	8	30	12	3	17	12	15	10	6	7	17	3	14	1.959	1.272	0.524	0.54	2.038	0.957	0.21	1.059	0.86	1.275	0.658	0.361	0.495	1.063	0.205	1.028	1.06987	0.743125	-0.525765	0.132335467378474	0.976697015997067
ENSECAT00000062269	0	2	0	2	0	0	3	4	0	0	0	0	0	0	0	0	0	0.066	0	0.101	0	0	0.157	0.187	0	0	0	0	0	0	0	0	0.063875	0.001	-5.99718	0.132929531974693	0.976697015997067
ENSECAT00000046423	1	1	3	0	2	0	2	1	2	0	0	0	0	0	0	0	0.055	0.036	0.142	0	0.112	0	0.116	0.051	0.116	0	0	0	0	0	0	0	0.064	0.0145	-2.14202	0.13499319912808	0.976697015997067
MSTRG.15744.3	1590	2375	1811	632	1642	820	1549	1552	1017	1026	1583	1941	1010	685	871	486	18.913	18.972	19.188	7.78	20.317	11.912	19.766	17.61	13.281	15.88	18.974	21.234	12.994	7.798	10.836	6.507	16.8072	13.438	-0.322765	0.135641366183245	0.976697015997067
MSTRG.15735.1	310	673	352	376	376	310	329	357	206	233	439	300	356	420	256	205	3.995	5.83	4.051	5.015	5.05	4.884	4.548	4.393	2.916	3.917	5.704	3.562	4.971	5.189	3.459	2.975	4.72075	4.08662	-0.208106	0.135870693619019	0.976697015997067
ENSECAT00000073212	1	0	2	0	5	0	3	4	1	0	0	0	0	0	2	1	0.037	0	0.066	0	0.192	0	0.119	0.141	0.041	0	0	0	0	0	0.077	0.042	0.069375	0.02	-1.79442	0.135944667181998	0.976697015997067
MSTRG.12296.2	85	16	95	38	51	11	28	78	25	16	80	40	6	12	20	36	2.42	0.306	2.413	1.114	1.525	0.395	0.861	2.129	0.797	0.605	2.298	1.062	0.186	0.315	0.585	1.149	1.39538	0.874625	-0.673916	0.136140373116291	0.976697015997067
MSTRG.15006.2	437	757	509	524	526	443	387	484	378	352	451	512	467	528	343	381	22.946	26.691	23.792	28.413	28.716	28.372	21.805	24.218	21.778	24.07	23.842	24.698	26.504	26.522	18.855	22.455	25.6191	23.5905	-0.119015	0.136520662277849	0.976697015997067
ENSECAT00000035050	3	0	4	0	1	0	3	0	0	0	0	0	0	0	0	0	0.164	0	0.195	0	0.057	0	0.176	0	0	0	0	0	0	0	0	0	0.074	0.001	-6.20945	0.137435178139677	0.976697015997067
ENSECAT00000049362	13	5	20	6	19	24	27	28	19	7	4	26	4	12	0	7	0.534	0.138	0.732	0.255	0.812	1.205	1.191	1.098	0.857	0.375	0.166	0.983	0.178	0.472	0	0.324	0.745625	0.419375	-0.830209	0.137709943094505	0.976697015997067
ENSECAT00000072040	0	4	0	0	1	0	0	0	2	0	8	11	0	0	4	0	0	0.16	0	0	0.06	0	0	0	0.141	0	0.461	0.579	0	0	0.24	0	0.0275	0.177625	2.69133112571812	0.137732214763792	0.976697015997067
ENSECAT00000067883	5	6	3	2	0	0	1	2	3	0	0	0	1	2	0	0	0.065	0.053	0.035	0.027	0	0	0.014	0.025	0.043	0	0	0	0.014	0.025	0	0	0.027375	0.01025	-1.41724	0.138183492354639	0.976697015997067
MSTRG.13222.1	488	1127	601	322	611	410	658	417	341	367	790	573	351	362	388	256	3.732	5.786	4.095	2.542	4.859	3.827	5.398	3.038	2.864	3.646	6.088	4.027	2.9	2.646	3.1	2.204	4.15963	3.43438	-0.276406	0.138236021538052	0.976697015997067
ENSECAT00000046493	62	59	82	54	41	30	59	53	37	38	60	60	19	45	43	32	2.083	1.333	2.438	1.874	1.433	1.238	2.112	1.699	1.35	1.631	2.032	1.852	0.679	1.442	1.491	1.19	1.77625	1.45837	-0.284473	0.139045924356605	0.976697015997067
MSTRG.8956.2	277	390	333	190	256	237	235	347	255	144	217	305	298	193	222	199	4.468	4.226	4.784	3.177	4.306	4.665	4.064	5.34	4.516	3.018	3.534	4.533	5.207	2.987	3.742	3.618	4.37875	3.89438	-0.169127	0.13917511835905	0.976697015997067
MSTRG.6663.1	19	107	30	146	23	26	4	30	166	3	8	61	78	121	67	296	0.341	1.289	0.479	2.708	0.429	0.57	0.077	0.513	3.267	0.07	0.145	1.006	1.513	2.077	1.257	5.97	0.80075	1.91312	1.25650734163967	0.139508124422146	0.976697015997067
MSTRG.9713.4	3	0	0	0	2	0	0	11	7	0	0	0	42	2	0	25	0.137	0	0	0	0.091	0	0	0.411	0.295	0	0	0	1.829	0.078	0	1.141	0.079875	0.417875	2.38725551867041	0.140037806352109	0.976697015997067
MSTRG.4526.1	23	108	33	34	24	45	20	18	11	19	26	37	23	33	39	7	1.679	5.262	2.123	2.575	1.85	3.972	1.564	1.251	0.859	1.802	1.909	2.48	1.852	2.327	2.973	0.59	2.5345	1.849	-0.454956	0.140083511843675	0.976697015997067
MSTRG.642.1	123	279	141	92	150	117	166	106	101	85	157	129	105	126	133	61	4.014	6.116	4.1	3.105	5.093	4.665	5.813	3.301	3.618	3.611	5.164	3.873	3.708	3.936	4.542	2.239	4.52588	3.83637	-0.238453	0.140103083958634	0.976697015997067
MSTRG.7746.1	556	650	558	487	527	345	379	568	397	310	438	466	383	568	406	442	12.261	9.629	10.964	11.109	12.091	9.296	8.969	11.952	9.611	8.899	9.736	9.455	9.139	11.99	9.369	10.964	10.7839	9.89537	-0.124049	0.140103473444604	0.976697015997067
MSTRG.10763.1	22	83	33	48	73	77	42	91	29	20	66	26	61	59	36	30	1.714	4.343	2.291	3.868	5.916	7.329	3.511	6.764	2.48	2.028	5.183	1.864	5.142	4.4	2.935	2.629	4.467	3.33263	-0.422647	0.140559852652728	0.976697015997067
MSTRG.10773.1	86	126	101	51	49	65	61	37	61	52	48	51	32	93	40	49	3.272	3.22	3.424	2.007	1.94	3.022	2.49	1.343	2.548	2.575	1.841	1.785	1.317	3.387	1.593	2.097	2.58975	2.14288	-0.273265	0.140659467809607	0.976697015997067
ENSECAT00000062851	1	0	0	0	0	0	0	0	0	2	5	1	0	0	0	3	0.115	0	0	0	0	0	0	0	0	0.303	0.574	0.106	0	0	0	0.372	0.014375	0.169375	3.55858708529686	0.140686798622769	0.976697015997067
MSTRG.8217.2	12	53	16	94	20	23	6	44	29	27	127	40	55	32	108	36	0.467	1.338	0.548	3.641	0.775	1.034	0.255	1.585	1.184	1.297	4.809	1.396	2.224	1.165	4.247	1.525	1.20538	2.23088	0.8881276309143	0.140702782241426	0.976697015997067
MSTRG.10876.1	46	15	72	431	36	47	47	35	200	70	179	330	186	17	332	81	0.799	0.175	1.114	7.741	0.65	0.997	0.876	0.58	3.813	1.582	3.133	5.272	3.495	0.283	6.033	1.582	1.6165	3.14913	0.962077516856246	0.141275395510064	0.976697015997067
MSTRG.14525.5	26	68	40	35	51	61	51	56	30	41	37	53	44	35	31	34	1.054	1.852	1.445	1.468	2.151	3.022	2.219	2.167	1.335	2.164	1.512	1.977	1.931	1.359	1.315	1.551	1.92225	1.643	-0.226463	0.142321266131053	0.976697015997067
MSTRG.14654.1	34	50	62	30	28	26	13	30	25	19	30	32	26	27	23	20	1.498	1.48	2.435	1.368	1.284	1.4	0.615	1.262	1.21	1.09	1.333	1.298	1.24	1.139	1.061	0.991	1.41775	1.17025	-0.276786	0.142554986234476	0.976697015997067
ENSECAT00000078544	1	0	4	0	2	0	1	2	0	0	1	0	0	0	0	1	0.038	0	0.137	0	0.08	0	0.041	0.073	0	0	0.039	0	0	0	0	0.043	0.046125	0.01025	-2.16993	0.143512720485073	0.976697015997067
MSTRG.8706.11	0	0	2	0	0	0	0	0	0	0	8	0	1	0	2	3	0	0	0.1	0	0	0	0	0	0	0	0.505	0	0.095	0	0.102	0.178	0.0125	0.11	3.13750352374993	0.143768684506779	0.976697015997067
MSTRG.15747.2	3989	5056	4423	1673	3722	1922	3361	3608	2570	2108	4295	4424	2038	1415	2035	1277	28.91	24.616	28.561	12.539	28.068	17.017	26.14	24.951	20.452	19.891	31.381	29.502	15.985	9.819	15.434	10.409	23.8502	19.1091	-0.319743	0.144334756189615	0.976697015997067
ENSECAT00000067305	0	1	0	0	3	2	3	18	4	2	0	1	0	0	0	0	0	0.029	0	0	0.133	0.104	0.137	0.732	0.187	0.111	0	0.039	0	0	0	0	0.141875	0.042125	-1.75187	0.144554901334747	0.976697015997067
MSTRG.8334.2	25	16	70	19	121	20	43	32	20	50	24	47	25	21	4	19	0.816	0.368	2.069	0.639	4.185	0.829	1.534	1.03	0.715	2.168	0.796	1.435	0.884	0.682	0.132	0.696	1.43375	0.9385	-0.611365	0.145089722637943	0.976697015997067
ENSECAT00000033187	8	3	4	3	0	1	3	3	1	1	3	1	1	3	1	1	0.402	0.101	0.179	0.156	0	0.061	0.162	0.144	0.055	0.065	0.152	0.046	0.054	0.144	0.053	0.057	0.150625	0.07825	-0.944799	0.145640008293702	0.976697015997067
MSTRG.6849.1	22	58	35	22	34	32	15	21	23	24	17	28	21	18	17	29	0.903	1.618	1.309	0.967	1.474	1.645	0.668	0.821	1.052	1.284	0.725	1.064	0.928	0.714	0.759	1.348	1.17562	0.98425	-0.256331	0.147020688769456	0.976697015997067
MSTRG.14927.1	2	21	5	28	2	3	0	5	2	3	0	3	0	15	0	2	0.181	1.274	0.402	2.615	0.188	0.331	0	0.431	0.198	0.353	0	0.249	0	1.296	0	0.203	0.67775	0.287375	-1.23782	0.148176356618072	0.976697015997067
MSTRG.5103.4	67	198	145	99	171	153	386	45	122	124	100	178	125	73	41	86	0.475	0.942	0.911	0.725	1.255	1.322	2.924	0.303	0.945	1.141	0.713	1.16	0.955	0.492	0.305	0.685	1.10712	0.7995	-0.469648	0.148326229866986	0.976697015997067
MSTRG.10858.1	119	71	167	29	106	72	44	25	55	14	87	90	28	33	55	46	8.615	3.453	10.773	2.172	7.984	6.369	3.418	1.727	4.371	1.319	6.349	5.995	2.193	2.287	4.167	3.746	5.56388	3.80337	-0.54881	0.14843501914793	0.976697015997067
ENSECAT00000075285	14	20	17	16	5	11	0	22	4	2	5	6	3	19	10	10	0.68	0.681	0.749	0.819	0.257	0.655	0	1.048	0.217	0.098	0.261	0.273	0.163	0.9	0.518	0.533	0.611125	0.370375	-0.722481	0.148474816803953	0.976697015997067
ENSECAT00000069986	2	1	0	3	1	4	5	6	2	1	4	0	0	1	0	1	0.072	0.024	0	0.112	0.038	0.177	0.194	0.207	0.08	0.047	0.146	0	0	0.035	0	0.041	0.103	0.043625	-1.23942	0.148785052275262	0.976697015997067
MSTRG.3023.2	3	7	3	3	1	3	16	12	0	1	5	0	1	9	5	1	0.543	0.85	0.483	0.561	0.188	0.663	3.105	2.071	0	0.235	0.912	0	0.196	1.558	0.946	0.203	1.058	0.50625	-1.06342	0.149007661893639	0.976697015997067
MSTRG.12889.1	7	21	4	21	0	1	0	0	3	0	0	5	1	7	0	1	0.914	1.842	0.466	2.837	0	0.16	0	0	0.43	0	0	0.601	0.141	0.875	0	0.147	0.777375	0.27425	-1.50312	0.149106526485129	0.976697015997067
MSTRG.13012.1	9	4	3	3	1	1	2	0	2	0	2	2	2	0	1	1	1.992	0.595	0.592	0.687	0.23	0.27	0.475	0	0.486	0	0.446	0.407	0.479	0	0.232	0.249	0.605125	0.287375	-1.0743	0.149533842065194	0.976697015997067
MSTRG.4589.1	1519	3054	1712	410	1259	1319	1201	1093	874	961	196	1058	1443	1853	453	815	27.664	37.362	27.779	7.715	23.855	29.347	23.47	18.993	17.476	22.78	3.598	17.729	28.439	32.309	8.627	16.698	24.5231	18.457	-0.409975	0.149605682857975	0.976697015997067
ENSECAT00000074356	0	0	0	0	1	1	7	2	0	0	0	0	0	0	0	0	0	0	0	0	0.032	0.037	0.229	0.058	0	0	0	0	0	0	0	0	0.0445	0.001	-5.47573	0.149923909416099	0.976697015997067
MSTRG.15822.1	7431	21929	8349	13982	11924	10208	8225	9356	6500	6078	8834	9624	9802	14364	8399	6735	670.943	1330.06	671.718	1305.86	1120.12	1126.15	796.941	806.063	644.319	714.411	804.03	799.577	957.713	1241.49	793.587	684.071	978.482	829.9	-0.237608	0.149947520024513	0.976697015997067
MSTRG.4818.1	21	48	27	11	14	20	18	12	14	10	11	12	28	22	5	13	1.416	2.175	1.623	0.767	0.982	1.648	1.303	0.772	1.037	0.878	0.748	0.745	2.044	1.421	0.353	0.986	1.33575	1.0265	-0.379916	0.150788440291015	0.976697015997067
MSTRG.2635.1	135	160	135	139	133	216	79	203	74	85	188	71	136	133	131	109	14.971	11.919	13.34	15.945	15.345	29.268	9.402	21.481	9.01	12.271	21.016	7.245	16.321	14.119	15.203	13.598	16.4589	13.5979	-0.275485	0.151403564329527	0.976697015997067
MSTRG.2421.1	28	141	26	73	31	43	30	24	34	19	15	44	27	40	23	58	1.527	5.167	1.264	4.119	1.759	2.866	1.756	1.249	2.036	1.349	0.825	2.209	1.594	2.089	1.313	3.559	2.46338	1.87175	-0.396249	0.152072849186152	0.976697015997067
ENSECAT00000069097	1	0	3	0	1	1	3	2	0	0	1	2	0	0	0	0	0.022	0	0.06	0	0.023	0.027	0.073	0.042	0	0	0.022	0.041	0	0	0	0	0.030875	0.007875	-1.97109	0.152089763063142	0.976697015997067
MSTRG.10429.1	60	44	49	33	12	15	38	37	17	27	22	18	37	20	30	35	2.065	1.017	1.503	1.175	0.43	0.631	1.403	1.215	0.642	1.21	0.763	0.57	1.378	0.659	1.08	1.355	1.17988	0.957125	-0.301855	0.152166084273861	0.976697015997067
ENSECAT00000072856	11	0	2	4	0	0	0	0	0	2	0	0	0	0	0	0	0.983	0	0.171	0.382	0	0	0	0	0	0.197	0	0	0	0	0	0	0.192	0.024625	-2.96291	0.152837110105982	0.976697015997067
MSTRG.9199.1	110	87	115	120	212	100	156	250	83	114	170	76	159	33	116	79	3.316	1.762	3.089	3.742	6.649	3.683	5.046	7.191	2.747	4.473	5.166	2.108	5.187	0.952	3.659	2.679	4.30975	3.37138	-0.354267	0.153515828414717	0.976697015997067
MSTRG.7929.2	209	253	231	65	131	88	258	195	139	46	86	182	86	164	207	97	5.626	4.581	5.548	1.806	3.674	2.885	7.473	5.016	4.113	1.614	2.325	4.508	2.495	4.243	5.831	2.95	4.57613	3.50988	-0.382707	0.154047990367997	0.976697015997067
ENSECAT00000040257	11	0	0	0	1	0	0	2	0	0	0	0	1	0	0	0	0.343	0	0	0	0.032	0	0	0.06	0	0	0	0	0.034	0	0	0	0.054375	0.00425	-3.67741	0.154198264366653	0.976697015997067
MSTRG.3356.1	6	9	7	11	3	8	9	9	1	0	2	0	6	4	17	0	0.74	0.745	0.779	1.403	0.385	1.205	1.191	1.059	0.146	0	0.249	0	0.801	0.472	2.193	0	0.938375	0.482625	-0.959262	0.154354949226821	0.976697015997067
ENSECAT00000060737	9	17	14	4	5	0	1	3	1	4	2	4	1	1	0	11	0.187	0.238	0.26	0.086	0.108	0	0.022	0.06	0.023	0.108	0.042	0.077	0.023	0.02	0	0.258	0.120125	0.068875	-0.802484	0.154989828701384	0.976697015997067
ENSECAT00000041946	0	0	0	1	1	1	0	0	1	2	0	2	2	1	2	0	0	0	0	0.023	0.023	0.028	0	0	0.025	0.059	0	0.042	0.049	0.022	0.047	0	0.00925	0.0305	1.72128397193394	0.155949888045832	0.976697015997067
MSTRG.9026.9	363	132	482	211	215	123	112	25	80	39	51	196	105	179	298	19	55.426	13.502	65.448	33.248	34.134	22.874	18.294	3.706	13.471	7.684	7.833	27.477	17.334	26.135	47.482	3.187	30.829	18.8254	-0.711609	0.157428461987366	0.976697015997067
ENSECAT00000064556	5	7	4	5	14	7	5	5	1	3	17	0	1	1	1	2	0.232	0.218	0.165	0.24	0.675	0.396	0.248	0.221	0.051	0.181	0.794	0	0.05	0.044	0.048	0.104	0.299375	0.159	-0.912927	0.157448506748234	0.976697015997067
ENSECAT00000033415	20	25	23	15	9	14	6	12	15	7	6	20	10	15	6	4	1.015	0.852	1.04	0.787	0.475	0.868	0.327	0.581	0.836	0.462	0.306	0.934	0.549	0.708	0.319	0.228	0.743125	0.54275	-0.453317	0.158031946218541	0.976697015997067
MSTRG.4655.2	64	40	76	43	71	73	49	67	48	35	52	51	38	52	71	43	3.437	1.429	3.622	2.395	3.919	4.761	2.812	3.424	2.811	2.419	2.773	2.526	2.197	2.663	3.938	2.606	3.22487	2.74162	-0.234212	0.158284708621198	0.976697015997067
ENSECAT00000035198	12	43	18	18	35	12	15	31	20	12	10	28	11	22	16	2	0.315	0.759	0.421	0.489	0.957	0.385	0.423	0.777	0.577	0.41	0.265	0.677	0.313	0.553	0.44	0.059	0.56575	0.41175	-0.458396	0.15859056091875	0.976697015997067
MSTRG.9524.1	2296	1054	2323	787	1080	832	595	771	1184	873	1238	724	536	794	980	828	72.21	22.268	65.101	25.603	35.339	31.972	20.081	23.138	40.881	35.742	39.248	20.951	18.242	23.904	32.254	29.294	36.964	30.0645	-0.29806	0.15899403017963	0.976697015997067
MSTRG.7546.3	43	223	72	62	83	69	19	68	18	73	67	9	50	116	26	32	1.513	5.291	2.278	2.26	3.059	2.994	0.706	2.288	0.713	3.377	2.395	0.28	1.921	3.909	0.962	1.292	2.54862	1.85613	-0.457425	0.159104163183034	0.976697015997067
ENSECAT00000048943	1	8	1	6	4	0	3	5	4	0	0	2	0	1	1	4	0.1	0.566	0.089	0.623	0.418	0	0.278	0.462	0.441	0	0	0.171	0	0.096	0.105	0.452	0.317	0.158125	-1.00342	0.159550632197421	0.976697015997067
ENSECAT00000029896	0	5	0	2	0	0	1	3	1	0	1	0	0	0	0	0	0	0.07	0	0.059	0	0	0.024	0.065	0.034	0	0.032	0	0	0	0	0	0.02725	0.00825	-1.72379	0.160647921303359	0.976697015997067
MSTRG.11463.2	25	4	14	18	6	9	3	11	9	3	11	4	13	6	5	5	2.762	0.297	1.378	2.057	0.69	1.215	0.356	1.16	1.092	0.431	1.225	0.407	1.554	0.634	0.578	0.621	1.23937	0.81775	-0.599881	0.161403404079752	0.976697015997067
ENSECAT00000059790	0	3	0	2	1	1	2	1	1	0	1	0	0	0	0	1	0	0.112	0	0.115	0.058	0.068	0.119	0.053	0.061	0	0.056	0	0	0	0	0.062	0.065625	0.022375	-1.55236	0.161891174042168	0.976697015997067
ENSECAT00000047740	1	1	0	2	0	2	3	1	1	0	0	1	1	0	0	0	0.037	0.025	0	0.076	0	0.089	0.118	0.035	0.04	0	0	0.034	0.04	0	0	0	0.0475	0.01425	-1.73697	0.161891174042169	0.976697015997067
MSTRG.11671.1	154	89	264	90	82	163	124	128	78	82	142	91	221	60	34	57	4.988	1.937	7.62	3.016	2.763	6.451	4.31	3.956	2.774	3.458	4.637	2.712	7.747	1.86	1.153	2.077	4.38012	3.30225	-0.407523	0.162149675112916	0.976697015997067
MSTRG.580.2	28	164	35	208	106	29	34	11	44	46	24	16	83	35	68	50	3.308	13.06	3.702	25.528	13.059	4.225	4.322	1.27	5.728	7.159	2.872	1.799	10.617	4.029	8.418	6.682	8.55925	5.913	-0.533594	0.162152447320235	0.976697015997067
ENSECAT00000075695	0	0	0	0	0	0	0	0	0	0	0	3	1	2	4	0	0	0	0	0	0	0	0	0	0	0	0	0.111	0.043	0.077	0.168	0	0.001	0.049875	5.64024493622235	0.163349171489463	0.976697015997067
ENSECAT00000036730	3	2	0	4	1	1	1	3	1	1	0	1	0	2	0	1	0.091	0.041	0	0.126	0.032	0.037	0.033	0.087	0.033	0.04	0	0.028	0	0.058	0	0.034	0.055875	0.024125	-1.21167	0.164199675875849	0.976697015997067
ENSECAT00000032156	7	20	5	8	6	7	4	8	8	3	7	2	4	8	2	7	0.253	0.485	0.161	0.299	0.226	0.309	0.155	0.276	0.317	0.141	0.255	0.066	0.156	0.277	0.076	0.284	0.2705	0.1965	-0.461099	0.164603998087334	0.976697015997067
MSTRG.3953.1	225	403	220	160	261	254	352	151	171	157	275	270	186	241	161	127	7.633	9.186	6.651	5.603	9.212	10.529	12.815	4.881	6.384	6.937	9.415	8.428	6.828	7.827	5.716	4.847	8.31375	7.04775	-0.238337	0.164733057158234	0.976697015997067
ENSECAT00000052317	2	0	6	0	0	1	0	2	0	0	0	0	1	0	1	0	0.078	0	0.208	0	0	0.047	0	0.074	0	0	0	0	0.042	0	0.041	0	0.050875	0.010375	-2.29385	0.164745025251391	0.976697015997067
ENSECAT00000054334	0	1	2	2	9	0	6	4	3	1	0	2	2	1	1	0	0	0.031	0.082	0.095	0.429	0	0.295	0.175	0.151	0.06	0	0.084	0.099	0.044	0.048	0	0.138375	0.06075	-1.18763	0.165246254648247	0.976697015997067
ENSECAT00000065774	9	13	18	3	25	2	17	10	2	8	20	8	2	6	5	6	0.697	0.677	1.231	0.24	2.015	0.189	1.413	0.739	0.17	0.807	1.562	0.57	0.168	0.445	0.405	0.523	0.900125	0.58125	-0.630967	0.165985774476992	0.976697015997067
ENSECAT00000049354	0	0	0	0	0	1	0	0	0	1	4	0	0	0	8	0	0	0	0	0	0	0.076	0	0	0	0.081	0.25	0	0	0	0.518	0	0.0095	0.106125	3.48169323010945	0.16603957502116	0.976697015997067
MSTRG.6966.2	122	140	112	91	95	71	63	80	54	41	85	72	89	93	100	82	11.751	9.109	9.601	9.135	9.541	8.383	6.505	7.343	5.684	5.162	8.286	6.394	9.29	8.549	10.111	8.872	8.921	7.7935	-0.194934	0.16604886370836	0.976697015997067
MSTRG.11304.1	80	93	92	30	80	91	129	115	46	68	135	61	46	31	23	92	1.917	1.492	1.944	0.745	1.988	2.642	3.302	2.619	1.212	2.122	3.233	1.331	1.176	0.708	0.575	2.467	2.08113	1.603	-0.376589	0.16785080554792	0.976697015997067
MSTRG.16229.1	37	31	20	53	33	22	17	53	23	9	24	27	32	36	20	24	2.562	1.442	1.234	3.796	2.377	1.861	1.263	3.502	1.748	0.811	1.675	1.72	2.398	2.386	1.449	1.869	2.25462	1.757	-0.359773	0.168965879730352	0.976697015997067
MSTRG.5083.1	96	179	104	119	107	67	100	61	74	64	98	80	76	137	68	52	7.954	9.963	7.678	10.175	9.223	6.783	8.891	4.823	6.731	6.903	8.185	6.099	6.814	10.866	5.896	4.847	8.18625	7.04263	-0.217089	0.169368465423219	0.976697015997067
MSTRG.14.1	244	339	251	305	203	232	155	223	199	212	210	220	193	229	157	234	3.727	3.478	3.416	4.818	3.226	4.329	2.54	3.25	3.337	4.217	3.233	3.092	3.19	3.348	2.509	4.02	3.598	3.36825	-0.095196	0.169436147699235	0.976697015997067
MSTRG.2291.1	137	184	175	63	107	84	117	79	126	41	37	218	55	78	46	50	1.96	1.769	2.231	0.932	1.593	1.469	1.797	1.079	1.979	0.764	0.534	2.87	0.852	1.068	0.689	0.805	1.60375	1.19512	-0.424288	0.169954341000836	0.976697015997067
ENSECAT00000032840	0	1	6	0	0	1	0	3	0	0	1	0	0	0	0	1	0	0.018	0.147	0	0	0.034	0	0.079	0	0	0.028	0	0	0	0	0.031	0.03475	0.007375	-2.2363	0.170000362609782	0.976697015997067
MSTRG.13493.2	5	27	1	3	2	1	0	11	14	5	56	0	6	8	3	24	0.359	1.429	0.084	0.239	0.184	0.123	0	0.822	1.215	0.5	4.423	0	0.471	0.638	0.283	2.143	0.405	1.20913	1.57796958578493	0.170491759053884	0.976697015997067
MSTRG.9713.2	3	0	5	29	3	48	3	0	35	3	8	0	111	19	7	53	0.091	0	0.157	1.063	0.105	2.07	0.114	0	1.354	0.129	0.292	0	4.257	0.641	0.252	2.09	0.45	1.12688	1.32433058510267	0.170730881904726	0.976697015997067
MSTRG.2711.1	138	88	160	133	84	97	114	53	84	93	97	113	63	83	96	64	7.535	3.228	7.785	7.512	4.772	6.472	6.68	2.761	5.036	6.611	5.339	5.677	3.723	4.338	5.486	3.931	5.84312	5.01762	-0.219735	0.17099116952894	0.976697015997067
MSTRG.1611.2	49	0	105	19	25	9	37	47	0	0	16	52	12	7	30	0	1.187	0	2.277	0.473	0.64	0.261	0.966	1.08	0	0	0.391	1.174	0.316	0.172	0.764	0	0.8605	0.352125	-1.28909	0.171980401155329	0.976697015997067
MSTRG.14667.1	1881	2324	1964	2152	1262	1387	1696	3096	1342	1732	2312	1184	1367	1901	1517	1531	67.151	55.723	62.477	79.478	46.874	60.49	64.991	105.461	52.601	80.48	83.185	38.889	52.822	64.965	56.691	61.493	67.8306	61.3907	-0.143915	0.172051008025546	0.976697015997067
MSTRG.9147.1	7	13	17	26	13	5	11	25	9	8	12	14	11	7	12	9	0.532	0.663	1.15	2.042	1.027	0.464	0.896	1.812	0.75	0.791	0.919	0.978	0.904	0.509	0.954	0.769	1.07325	0.82175	-0.385215	0.172361808940826	0.976697015997067
MSTRG.941.1	8	37	3	25	16	1	7	6	6	3	10	8	5	16	5	6	0.676	2.099	0.226	2.184	1.406	0.103	0.634	0.483	0.556	0.33	0.851	0.622	0.457	1.293	0.442	0.57	0.976375	0.640125	-0.609082	0.17300498682593	0.976697015997067
ENSECAT00000075151	6	9	3	2	2	8	2	2	2	3	5	0	2	4	2	0	0.255	0.257	0.114	0.088	0.089	0.416	0.091	0.081	0.093	0.166	0.214	0	0.092	0.163	0.089	0	0.173875	0.102125	-0.767714	0.173673504569699	0.976697015997067
MSTRG.7713.3	32	0	37	0	0	0	3	1	2	1	0	1	3	12	0	3	6.557	0	6.742	0	0	0	0.692	0.109	0.411	0.381	0	0.188	0.585	2.333	0.073	0.654	1.7625	0.578125	-1.60817	0.173930997217382	0.976697015997067
ENSECAT00000075842	10	13	9	11	9	21	12	9	14	16	4	0	5	10	8	2	2.024	1.675	1.626	2.168	1.952	4.998	2.565	1.709	2.939	4.046	0.729	0	1.061	1.834	1.732	0.527	2.33962	1.6085	-0.540561	0.174301968408323	0.976697015997067
ENSECAT00000048168	0	0	0	0	0	0	2	1	1	1	1	6	1	1	0	0	0	0	0	0	0	0	0.053	0.024	0.027	0.032	0.025	0.137	0.027	0.024	0	0	0.009625	0.034	1.82067630055544	0.175170128179719	0.976697015997067
ENSECAT00000032962	1	0	0	2	2	0	1	3	0	0	0	0	1	1	0	0	0.044	0	0	0.091	0.092	0	0.047	0.126	0	0	0	0	0.048	0.042	0	0	0.05	0.01125	-2.152	0.175891009835112	0.976697015997067
MSTRG.8239.1	16	28	7	11	1	3	6	3	5	10	0	1	7	11	2	3	1.907	2.242	0.743	1.356	0.124	0.437	0.767	0.341	0.654	1.552	0	0.11	0.903	1.255	0.249	0.402	0.989625	0.640625	-0.627402	0.176799993726423	0.976697015997067
ENSECAT00000062293	0	2	2	2	1	1	0	0	0	0	0	0	1	0	0	0	0	0.07	0.093	0.108	0.054	0.064	0	0	0	0	0	0	0.056	0	0	0	0.048625	0.007	-2.79627	0.177414336577558	0.976697015997067
MSTRG.5766.3	15	9	20	10	6	3	6	22	7	6	4	16	8	2	9	6	1.89	0.762	2.246	1.303	0.787	0.462	0.811	2.645	0.968	0.984	0.508	1.855	1.091	0.241	1.187	0.851	1.36325	0.960625	-0.505005	0.177549047367855	0.976697015997067
MSTRG.5949.1	54	1	80	1	6	18	12	0	14	4	10	17	21	2	8	2	2.017	0.025	2.663	0.039	0.233	0.821	0.481	0	0.574	0.194	0.377	0.584	0.849	0.072	0.313	0.084	0.784875	0.380875	-1.04315	0.177839287395878	0.976697015997067
MSTRG.15267.1	24	6	47	10	29	1	32	30	17	14	12	36	8	2	3	9	1.22	0.205	2.129	0.526	1.534	0.062	1.745	1.455	0.949	0.926	0.615	1.684	0.44	0.097	0.16	0.515	1.1095	0.67325	-0.720695	0.177886914610972	0.976697015997067
ENSECAT00000053598	4	1	7	2	4	1	2	8	4	0	3	4	2	1	0	0	0.143	0.024	0.226	0.074	0.15	0.045	0.077	0.276	0.158	0	0.11	0.134	0.078	0.035	0	0	0.126875	0.064375	-0.978835	0.177974398419063	0.976697015997067
ENSECAT00000041257	0	0	0	8	0	2	9	1	0	8	4	5	7	2	19	4	0	0	0	0.401	0	0.121	0.482	0.047	0	0.517	0.2	0.229	0.376	0.098	0.997	0.213	0.131375	0.32875	1.32330013021749	0.178376186304607	0.976697015997067
MSTRG.16299.1	219	854	257	265	378	233	308	241	226	190	447	294	164	304	235	179	2.551	6.681	2.667	3.192	4.58	3.316	3.849	2.678	2.89	2.881	5.248	3.15	2.067	3.389	2.864	2.345	3.68925	3.10425	-0.249083	0.17858981270498	0.976697015997067
ENSECAT00000068456	2	3	1	1	2	3	1	3	0	0	5	0	1	0	0	0	0.095	0.096	0.042	0.049	0.099	0.174	0.051	0.136	0	0	0.239	0	0.051	0	0	0	0.09275	0.03625	-1.35537	0.179388612540588	0.976697015997067
MSTRG.8557.1	129	177	159	48	73	163	124	213	90	92	93	84	93	129	90	160	1.661	1.531	1.825	0.639	0.978	2.565	1.714	2.617	1.272	1.542	1.207	0.995	1.296	1.59	1.213	2.318	1.69125	1.42912	-0.242958	0.179537722855726	0.976697015997067
MSTRG.13205.2	14	79	0	33	38	6	0	2	5	1	4	3	0	13	37	0	1.093	4.068	0	2.594	3.019	0.53	0	0.123	0.392	0.099	0.32	0.187	0	0.978	2.913	0	1.42837	0.611125	-1.22484	0.179928678966988	0.976697015997067
MSTRG.4237.1	45	9	34	6	13	5	18	11	12	13	7	16	6	17	12	8	3.718	0.499	2.503	0.513	1.117	0.505	1.596	0.867	1.088	1.398	0.583	1.216	0.536	1.344	1.037	0.743	1.41475	0.993125	-0.5105	0.180600593656273	0.976697015997067
ENSECAT00000031869	1	1	1	3	1	4	0	1	4	2	1	7	1	1	1	8	0.032	0.022	0.029	0.1	0.033	0.157	0	0.031	0.141	0.083	0.032	0.207	0.035	0.031	0.034	0.289	0.0505	0.1065	1.07649813747404	0.180628734791908	0.976697015997067
MSTRG.15344.1	47	186	63	54	114	81	170	113	41	65	57	56	84	158	82	52	1.233	3.279	1.473	1.466	3.112	2.597	4.787	2.829	1.181	2.22	1.508	1.352	2.385	3.969	2.252	1.535	2.597	2.05025	-0.341046	0.180725075813449	0.976697015997067
MSTRG.597.2	26	14	25	8	16	10	2	17	9	10	13	2	3	8	18	12	1.878	0.666	1.642	0.625	1.196	0.869	0.185	1.152	0.717	0.947	0.929	0.157	0.22	0.54	1.402	0.992	1.02662	0.738	-0.476217	0.181228552923914	0.976697015997067
ENSECAT00000064502	6	13	15	3	9	3	7	10	6	2	7	2	15	4	0	2	0.284	0.441	0.666	0.167	0.468	0.198	0.398	0.481	0.317	0.131	0.369	0.082	0.829	0.174	0	0.12	0.387875	0.25275	-0.617881	0.182081763212766	0.976697015997067
ENSECAT00000036837	3	5	3	0	6	3	8	8	3	0	0	0	0	5	0	7	0.103	0.116	0.092	0	0.215	0.126	0.295	0.263	0.113	0	0	0	0	0.165	0	0.271	0.15125	0.068625	-1.14013	0.182505789098974	0.976697015997067
MSTRG.15085.6	6	0	4	0	0	1	0	0	41	0	5	32	0	0	0	0	1.748	0	1.014	0	0	0.501	0	0	12.574	0	1.343	8.244	0	0	0	0	0.407875	2.77013	2.76375209094261	0.183181966957749	0.976697015997067
MSTRG.1506.1	359	175	356	109	104	189	355	162	209	94	129	390	124	141	84	101	7.148	2.338	6.311	2.245	2.155	4.599	7.583	3.072	4.567	2.437	2.59	7.146	2.672	2.688	1.748	2.263	4.43138	3.26388	-0.441169	0.183541239674031	0.976697015997067
MSTRG.2363.1	46	51	49	37	34	29	41	41	21	25	31	25	23	54	35	46	2.311	1.722	2.194	1.923	1.777	1.781	2.211	1.966	1.158	1.635	1.57	1.156	1.251	2.597	1.84	2.6	1.98562	1.72588	-0.202265	0.183975295862533	0.976697015997067
ENSECAT00000054432	2	6	4	6	2	6	3	8	1	2	18	3	6	26	4	6	0.063	0.139	0.115	0.2	0.069	0.247	0.104	0.245	0.035	0.084	0.584	0.089	0.209	0.802	0.135	0.217	0.14775	0.269375	0.866457833798928	0.184217336256219	0.976697015997067
ENSECAT00000045435	0	3	3	0	4	0	1	3	2	0	0	2	0	0	0	0	0	0.099	0.131	0	0.204	0	0.052	0.14	0.107	0	0	0.09	0	0	0	0	0.07825	0.024625	-1.66797	0.185513530488953	0.976697015997067
MSTRG.8495.4	1620	1301	2053	941	1173	1073	1460	1706	1202	1199	1501	1647	712	999	1016	1025	42.059	22.687	47.5	25.285	31.697	34.047	40.68	42.259	34.266	40.513	39.295	39.353	20.002	24.822	27.615	29.945	35.7767	31.9764	-0.162016	0.18714303744768	0.976697015997067
ENSECAT00000036183	2	0	1	1	2	0	0	1	4	2	3	1	2	1	0	3	0.102	0	0.046	0.053	0.106	0	0	0.049	0.224	0.133	0.155	0.047	0.111	0.049	0	0.172	0.0445	0.111375	1.32354819055552	0.187497631672029	0.976697015997067
MSTRG.8556.1	58	30	67	39	7	56	18	31	27	30	18	22	26	27	18	47	5.533	1.923	5.695	3.848	0.695	6.527	1.843	2.822	2.828	3.726	1.731	1.931	2.684	2.466	1.797	5.044	3.61075	2.77588	-0.379356	0.187521497406609	0.976697015997067
ENSECAT00000061408	2	9	0	4	2	1	0	1	1	1	0	0	3	2	0	0	0.106	0.332	0	0.198	0.108	0.096	0	0.077	0.076	0.104	0	0	0.171	0.079	0	0	0.114625	0.05375	-1.09259	0.187689045224816	0.976697015997067
ENSECAT00000036364	2	3	0	0	0	0	27	1	3	27	10	17	2	0	29	3	0.091	0.081	0	0	0	0.02	1.203	0.039	0.135	1.437	0.416	0.642	0.089	0	1.253	0.138	0.17925	0.51375	1.51909336986714	0.18821254232672	0.976697015997067
ENSECAT00000042430	21	30	28	49	17	22	9	45	32	31	75	52	45	32	17	26	0.817	0.784	0.97	1.972	0.688	1.046	0.376	1.67	1.367	1.57	2.941	1.861	1.894	1.192	0.692	1.138	1.04038	1.58187	0.604531965194787	0.188593169278253	0.976697015997067
ENSECAT00000061712	42	15	47	21	27	24	35	22	11	22	46	14	9	20	24	22	2.43	0.583	2.423	1.257	1.625	1.697	2.173	1.215	0.699	1.657	2.683	0.745	0.563	1.108	1.453	1.432	1.67538	1.2925	-0.37432	0.188631927288385	0.976697015997067
ENSECAT00000037166	0	2	0	0	3	0	1	4	0	1	0	1	0	0	0	0	0	0.159	0	0	0.371	0	0.127	0.453	0	0.155	0	0.109	0	0	0	0	0.13875	0.033	-2.07195	0.188733357078873	0.976697015997067
MSTRG.10960.1	79	49	77	90	0	10	16	34	13	11	49	7	25	14	45	34	4.347	1.811	3.775	5.122	0	0.672	0.945	1.785	0.785	0.788	2.718	0.354	1.489	0.737	2.591	2.104	2.30713	1.44575	-0.674278	0.189384424933315	0.976697015997067
ENSECAT00000039015	66	26	67	27	67	22	37	51	31	38	61	41	34	23	20	19	2.83	0.764	2.594	1.216	3.02	1.147	1.724	2.087	1.457	2.148	2.665	1.643	1.602	0.957	0.89	0.922	1.92275	1.5355	-0.324463	0.189440257207236	0.976697015997067
ENSECAT00000070685	8	0	5	3	9	1	1	0	3	1	4	0	0	0	1	2	0.488	0	0.272	0.189	0.571	0.075	0.065	0	0.201	0.079	0.246	0	0	0	0.064	0.137	0.2075	0.090875	-1.19116	0.190427238493523	0.976697015997067
ENSECAT00000036024	0	2	0	2	3	0	2	0	0	0	1	0	0	0	0	0	0	0.054	0	0.082	0.124	0	0.086	0	0	0	0.04	0	0	0	0	0	0.04325	0.005	-3.1127	0.190437031624634	0.976697015997067
ENSECAT00000042697	92	160	76	47	68	65	130	79	62	46	69	65	97	88	69	67	3.583	4.196	2.654	1.879	2.761	3.104	5.448	2.926	2.661	2.322	2.725	2.341	4.112	3.292	2.808	2.939	3.31887	2.9	-0.194641	0.190667983681425	0.976697015997067
MSTRG.11241.2	381	547	288	253	100	23	3	244	324	57	353	34	187	1836	98	836	20.899	20.163	14.09	14.349	5.686	1.549	0.179	12.803	19.542	4.091	19.543	1.704	11.14	96.539	5.631	51.667	11.2148	26.2321	1.22593722139491	0.191356893508332	0.976697015997067
ENSECAT00000073554	0	1	4	0	4	1	0	3	0	0	2	1	0	0	0	1	0	0.035	0.188	0	0.219	0.064	0	0.151	0	0	0.106	0.048	0	0	0	0.059	0.082125	0.026625	-1.62504	0.191632800809895	0.976697015997067
MSTRG.15599.1	63	249	79	100	161	62	74	61	106	49	74	96	68	85	100	47	1.895	5.032	2.118	3.112	5.039	2.279	2.389	1.751	3.501	1.919	2.244	2.657	2.214	2.448	3.148	1.59	2.95187	2.46513	-0.259971	0.192158218896041	0.976697015997067
MSTRG.4090.3	19	4	8	2	6	0	0	1	6	2	1	4	0	3	1	1	2.485	0.361	0.957	0.319	0.838	0	0	0.128	0.884	0.35	0.135	0.494	0	0.386	0.141	0.151	0.636	0.317625	-1.0017	0.192167469013636	0.976697015997067
MSTRG.3186.4	29	38	10	27	25	0	4	8	8	4	46	0	38	145	9	52	3.732	3.248	1.106	3.509	3.27	0	0.618	0.928	1.177	0.656	5.969	0	5.253	17.809	1.176	7.552	2.05138	4.949	1.2705457955418	0.192482047532199	0.976697015997067
ENSECAT00000066979	0	2	2	4	3	0	0	0	1	0	0	0	0	1	0	1	0	0.02	0.026	0.06	0.046	0	0	0	0.016	0	0	0	0	0.014	0	0.016	0.019	0.00575	-1.72437	0.193249262036938	0.976697015997067
ENSECAT00000044471	6	3	2	6	0	2	3	0	1	4	2	2	0	0	0	0	0.411	0.144	0.122	0.425	0	0.167	0.221	0	0.075	0.366	0.138	0.126	0	0	0	0	0.18625	0.088125	-1.07962	0.193763324860672	0.976697015997067
ENSECAT00000030507	7	1	4	0	0	0	0	0	0	0	0	0	0	0	0	0	0.287	0.028	0.146	0	0	0	0	0	0	0	0	0	0	0	0	0	0.057625	0.001	-5.84862	0.194386227860906	0.976697015997067
MSTRG.5632.12	28	41	26	42	18	18	16	26	23	9	32	11	16	19	21	29	2.361	2.362	1.986	3.697	1.623	1.885	1.501	2.092	2.156	1.053	2.763	0.889	1.527	1.574	1.907	2.761	2.18838	1.82875	-0.259002	0.195059890969965	0.976697015997067
MSTRG.7033.5	73	35	80	57	29	34	58	52	45	23	22	39	26	63	48	52	5.702	1.837	5.568	4.606	2.357	3.245	4.862	3.876	3.859	2.339	1.732	2.803	2.198	4.711	3.924	4.569	4.00662	3.26688	-0.294476	0.195302612897188	0.976697015997067
ENSECAT00000040978	0	2	0	0	0	0	0	0	0	6	0	0	0	4	0	4	0	0.027	0	0	0	0	0	0	0	0.156	0	0	0	0.077	0	0.09	0.003375	0.040375	3.58050285253046	0.195435761080051	0.976697015997067
ENSECAT00000046257	0	2	1	0	0	1	0	3	1	4	0	7	0	2	2	2	0	0.102	0.068	0	0	0.093	0	0.217	0.083	0.395	0	0.489	0	0.145	0.159	0.171	0.06	0.18025	1.5869648536323	0.195875812386462	0.976697015997067
ENSECAT00000069795	0	1	3	3	3	3	6	5	1	12	2	2	16	6	1	5	0	0.047	0.189	0.219	0.22	0.259	0.454	0.336	0.077	1.102	0.142	0.13	1.221	0.405	0.074	0.397	0.2155	0.4435	1.04124623521197	0.196134863289263	0.976697015997067
MSTRG.1346.9	9	66	13	7	20	16	43	31	0	14	14	3	27	25	29	5	0.714	3.377	0.917	0.57	1.592	1.483	3.531	2.259	0	1.363	1.061	0.226	2.235	1.838	2.33	0.429	1.80537	1.18525	-0.607107	0.196264460450039	0.976697015997067
ENSECAT00000054003	1	0	0	3	2	0	0	3	0	0	1	0	0	0	0	0	0.054	0	0	0.166	0.111	0	0	0.153	0	0	0.054	0	0	0	0	0	0.0605	0.00675	-3.16398	0.196337362697966	0.976697015997067
MSTRG.4625.3	0	0	0	8	0	0	8	0	0	0	0	0	0	0	0	0	0	0	0	0.387	0	0	0.385	0	0	0	0	0	0	0	0	0	0.0965	0.001	-6.59246	0.19746669475507	0.976697015997067
MSTRG.5784.1	92	56	99	49	62	37	64	75	54	36	66	74	27	37	83	33	2.351	0.961	2.254	1.295	1.648	1.155	1.755	1.828	1.515	1.197	1.7	1.74	0.747	0.905	2.219	0.948	1.65587	1.37138	-0.271971	0.197848204697639	0.976697015997067
ENSECAT00000034151	0	5	1	0	0	0	1	8	1	0	0	0	0	2	1	0	0	0.239	0.063	0	0	0	0.076	0.542	0.078	0	0	0	0	0.136	0.074	0	0.115	0.036	-1.67557	0.199022434951112	0.976697015997067
MSTRG.2540.1	76	13	49	8	25	36	6	26	16	0	21	32	30	0	15	15	4.199	0.48	2.403	0.444	1.413	2.404	0.355	1.358	0.948	0	1.16	1.623	1.777	0	0.876	0.943	1.632	0.915875	-0.833418	0.199187405488396	0.976697015997067
ENSECAT00000075892	3	15	11	8	7	2	18	9	28	0	15	58	9	8	10	4	0.061	0.204	0.199	0.168	0.148	0.05	0.392	0.174	0.624	0	0.307	1.083	0.198	0.155	0.212	0.091	0.1745	0.33375	0.935540800365264	0.199214905786939	0.976697015997067
MSTRG.8627.6	63	44	45	72	27	27	19	110	26	50	54	34	29	44	40	12	5.367	2.518	3.416	6.345	2.393	2.81	1.737	8.942	2.432	5.545	4.637	2.665	2.673	3.588	3.566	1.15	4.191	3.282	-0.352719	0.199407381183725	0.976697015997067
ENSECAT00000075708	1	0	0	0	3	0	1	4	0	0	0	0	0	0	0	0	0.019	0	0	0	0.06	0	0.021	0.074	0	0	0	0	0	0	0	0	0.02175	0.001	-4.44294	0.199930726983109	0.976697015997067
ENSECAT00000052133	0	1	0	3	0	0	0	0	2	0	0	1	2	3	0	6	0	0.036	0	0.166	0	0	0	0	0.117	0	0	0.049	0.116	0.153	0	0.36	0.02525	0.099375	1.97659956741992	0.200395812479503	0.976697015997067
MSTRG.10892.10	14	23	34	60	8	13	17	6	46	41	14	41	21	32	53	15	0.693	0.765	1.5	3.073	0.412	0.786	0.903	0.283	2.5	2.643	0.699	1.86	1.148	1.539	2.746	0.835	1.05187	1.74625	0.731296844079514	0.200604225531236	0.976697015997067
ENSECAT00000052568	14	13	9	8	15	3	8	11	3	5	19	4	8	6	6	0	0.513	0.32	0.294	0.303	0.572	0.134	0.315	0.385	0.121	0.238	0.702	0.135	0.317	0.21	0.23	0	0.3545	0.244125	-0.538166	0.201126791352342	0.976697015997067
MSTRG.14961.2	81	97	82	155	78	77	83	67	67	54	45	75	47	130	57	93	3.004	2.415	2.699	5.929	2.977	3.491	3.274	2.345	2.719	2.573	1.664	2.559	1.879	4.597	2.213	3.874	3.26675	2.75975	-0.243318	0.201241175809294	0.976697015997067
MSTRG.14250.1	73	106	68	42	29	80	82	83	49	35	74	78	30	57	73	34	3.164	3.086	2.626	1.883	1.308	4.236	3.813	3.432	2.331	1.974	3.233	3.11	1.407	2.365	3.311	1.658	2.9435	2.42362	-0.280366	0.201511281509342	0.976697015997067
MSTRG.15770.2	768	1386	737	1081	402	103	33	432	850	108	1112	110	379	4760	174	2004	152.429	184.676	130.254	221.797	83.069	25.067	6.972	81.871	185.122	27.783	222.474	20.14	81.332	903.974	36.074	447.257	110.767	240.519	1.11862735875574	0.201714073889246	0.976697015997067
MSTRG.14995.1	12	33	15	50	23	19	24	12	28	25	32	12	74	62	22	18	0.397	0.733	0.442	1.71	0.791	0.768	0.852	0.379	1.016	1.076	1.067	0.365	2.648	1.962	0.761	0.67	0.759	1.19562	0.655593177818008	0.202166715931152	0.976697015997067
MSTRG.3382.1	48	21	72	0	13	34	36	55	32	16	16	38	4	7	41	4	5.609	1.638	7.399	0.043	1.56	4.785	4.425	6.049	4.139	2.493	1.901	4.055	0.56	0.805	4.994	0.51	3.9385	2.43213	-0.695429	0.202749180232152	0.976697015997067
MSTRG.448.1	216	212	260	168	342	234	87	256	105	239	198	162	151	249	187	64	3.399	2.241	3.646	2.735	5.6	4.5	1.469	3.844	1.814	4.896	3.141	2.346	2.572	3.751	3.08	1.133	3.42925	2.84163	-0.271177	0.203240826169588	0.976697015997067
MSTRG.7588.2	51	81	51	60	107	45	56	84	39	33	60	53	51	82	59	52	5.11	5.456	4.577	6.256	11.175	5.527	6.098	8.093	4.319	4.312	6.081	4.894	5.538	7.919	6.2	5.886	6.5365	5.64363	-0.211896	0.203908434777091	0.976697015997067
ENSECAT00000059406	13	43	13	26	56	22	12	19	27	20	15	10	17	25	13	19	0.521	1.178	0.464	1.107	2.408	1.091	0.532	0.738	1.207	1.09	0.624	0.383	0.741	0.981	0.556	0.858	1.00487	0.805	-0.319955	0.204371432632284	0.976697015997067
ENSECAT00000033499	1	0	9	0	0	0	2	0	0	1	0	0	0	0	0	1	0.037	0	0.298	0	0	0	0.08	0	0	0.048	0	0	0	0	0	0.042	0.051875	0.01125	-2.20511	0.204472732665992	0.976697015997067
ENSECAT00000046274	1	4	7	1	7	1	0	0	1	0	1	2	3	1	0	1	0.023	0.061	0.142	0.024	0.166	0.028	0	0	0.025	0	0.023	0.042	0.074	0.022	0	0.026	0.0555	0.0265	-1.0665	0.204971346686798	0.976697015997067
MSTRG.7099.2	171	82	183	101	92	134	102	179	84	114	106	139	96	78	147	82	5.493	1.77	5.226	3.362	3.08	5.25	3.516	5.47	2.961	4.757	3.425	4.09	3.344	2.394	4.951	2.967	4.14588	3.61112	-0.199228	0.205077741052287	0.976697015997067
MSTRG.444.2	14	22	18	18	8	17	18	32	12	9	10	25	14	11	3	21	0.968	1.021	1.095	1.259	0.597	1.39	1.323	2.05	0.907	0.778	0.655	1.527	1.04	0.712	0.235	1.631	1.21287	0.935625	-0.374429	0.205188304952109	0.976697015997067
MSTRG.15453.2	7	122	16	68	15	20	10	23	57	25	6	22	68	250	14	71	0.434	5.064	0.868	4.346	0.957	1.544	0.67	1.344	3.878	2.006	0.351	1.225	4.573	14.768	0.91	4.904	1.90338	4.07688	1.0989038962463	0.205773781310943	0.976697015997067
MSTRG.1524.1	9	0	24	5	6	10	32	8	2	11	16	0	3	2	9	7	0.706	0	1.677	0.406	0.49	0.958	2.693	0.599	0.172	1.123	1.265	0	0.255	0.15	0.739	0.618	0.941125	0.54025	-0.800759	0.206062434085899	0.976697015997067
MSTRG.5849.1	8	27	15	79	8	183	13	127	53	89	257	89	18	85	189	40	0.138	0.314	0.231	1.414	0.144	3.87	0.241	2.097	1.007	2.005	4.483	1.417	0.337	1.408	3.423	0.779	1.05612	1.85737	0.814484523542945	0.207240834781429	0.976697015997067
MSTRG.4534.1	185	236	171	146	139	126	175	141	137	96	170	141	120	189	99	157	6.874	5.899	5.662	5.604	5.389	5.735	6.973	4.992	5.589	4.625	6.35	4.821	4.835	6.725	3.861	6.558	5.891	5.4205	-0.120087	0.207706433852346	0.976697015997067
MSTRG.15532.2	91	384	59	146	228	101	257	125	128	61	139	173	148	140	143	80	3.74	10.573	2.163	6.193	9.724	5.051	11.319	4.904	5.747	3.25	5.76	6.53	6.547	5.476	6.137	3.69	6.70838	5.39213	-0.315109	0.207763718759001	0.976697015997067
MSTRG.8494.1	96	37	124	52	13	63	46	21	10	55	66	38	31	64	20	8	12.86	3.33	14.801	7.205	1.812	10.312	6.613	2.684	1.471	9.591	8.912	4.684	4.494	8.207	2.804	1.206	7.45212	5.17112	-0.527174	0.20783169749384	0.976697015997067
ENSECAT00000031444	8	7	12	4	13	14	4	4	6	16	2	7	3	0	1	4	0.337	0.198	0.45	0.174	0.569	0.72	0.181	0.161	0.277	0.877	0.085	0.271	0.137	0	0.044	0.189	0.34875	0.235	-0.569532	0.208319560936879	0.976697015997067
MSTRG.1362.2	13	376	26	320	162	4	0	188	55	0	59	50	22	174	71	54	1.037	20.589	1.898	26.946	13.733	0.35	0	14.604	4.896	0	4.83	3.71	1.947	13.599	6.027	4.918	9.89462	4.99087	-0.987352	0.208348593995271	0.976697015997067
MSTRG.14984.1	88	88	74	21	28	5	12	37	78	20	45	51	27	245	13	125	9.446	6.338	7.028	2.288	3.106	0.712	1.374	3.73	9.208	2.757	4.879	4.987	3.139	25.133	1.459	15.059	4.25275	8.32762	0.969509056402666	0.208359260652292	0.976697015997067
ENSECAT00000033473	14	9	13	7	6	5	6	17	1	6	0	0	22	5	4	5	0.519	0.224	0.429	0.268	0.231	0.226	0.238	0.601	0.041	0.289	0	0	0.873	0.177	0.155	0.208	0.342	0.217875	-0.650496	0.208887206529482	0.976697015997067
MSTRG.13106.1	193	152	232	117	139	78	136	167	157	140	78	158	79	91	172	89	2.408	1.274	2.579	1.51	1.804	1.189	1.821	1.988	2.151	2.274	0.981	1.814	1.067	1.087	2.246	1.249	1.82163	1.60862	-0.179398	0.208991864988069	0.976697015997067
ENSECAT00000058195	4	1	4	0	2	0	3	3	0	1	0	3	0	2	0	1	0.116	0.019	0.103	0	0.06	0	0.093	0.083	0	0.038	0	0.08	0	0.055	0	0.033	0.05925	0.02575	-1.20224	0.209016157200068	0.976697015997067
MSTRG.3518.1	12	56	21	38	27	28	18	82	15	11	45	20	33	24	23	27	0.786	2.465	1.226	2.576	1.841	2.242	1.266	5.127	1.079	0.938	2.972	1.206	2.34	1.505	1.577	1.99	2.19112	1.70087	-0.365395	0.209078653381987	0.976697015997067
MSTRG.2519.1	34	50	69	95	26	48	20	64	54	26	329	75	43	19	66	33	0.448	0.439	0.801	1.285	0.351	0.774	0.276	0.795	0.769	0.445	4.338	0.908	0.608	0.233	0.908	0.485	0.646125	1.08675	0.750134893331981	0.209254102229199	0.976697015997067
MSTRG.14628.1	63	27	66	38	58	32	14	58	30	20	37	38	29	60	28	24	2.444	0.704	2.281	1.525	2.341	1.517	0.583	2.147	1.278	1.01	1.447	1.356	1.217	2.228	1.137	1.047	1.69275	1.34	-0.337136	0.209680675323287	0.976697015997067
MSTRG.9700.1	18	20	19	20	9	29	12	34	5	10	21	10	13	23	26	6	1.883	1.406	1.771	2.164	0.98	3.707	1.347	3.394	0.574	1.362	2.191	0.963	1.472	2.304	2.847	0.706	2.0815	1.55238	-0.423146	0.210817130809345	0.976697015997067
MSTRG.11273.1	85	114	130	57	87	101	51	71	58	65	81	109	54	84	60	49	1.882	1.696	2.565	1.306	2.004	2.733	1.212	1.5	1.41	1.874	1.808	2.221	1.294	1.781	1.39	1.221	1.86225	1.62488	-0.196718	0.21095377786435	0.976697015997067
MSTRG.13120.1	20	31	34	38	14	44	11	50	20	8	30	15	7	33	39	17	1.459	1.519	2.21	2.867	1.062	3.922	0.861	3.48	1.602	0.76	2.206	1.007	0.553	2.304	2.977	1.395	2.1725	1.6005	-0.440834	0.212959274143587	0.976697015997067
MSTRG.6320.1	140	285	229	192	162	128	101	233	83	102	211	197	127	197	120	125	5.673	7.757	8.268	8.047	6.829	6.337	4.392	9.008	3.692	5.38	8.618	7.345	5.569	7.641	5.088	5.698	7.03887	6.12887	-0.199723	0.213151139552181	0.976697015997067
ENSECAT00000059427	0	0	7	0	0	2	1	4	2	0	0	1	1	0	0	0	0	0	0.715	0	0	0.28	0.123	0.438	0.252	0	0	0.106	0.124	0	0	0	0.1945	0.06025	-1.69074	0.213314579450424	0.976697015997067
MSTRG.15841.1	7	26	4	33	6	10	5	4	9	8	3	12	2	9	11	5	0.931	2.323	0.474	4.541	0.83	1.625	0.714	0.508	1.314	1.385	0.402	1.469	0.288	1.146	1.531	0.748	1.49325	1.03537	-0.528302	0.214589364773909	0.976697015997067
MSTRG.12121.1	1039	1030	1229	552	1433	838	1008	1047	677	637	1546	1090	567	406	968	486	7.099	4.728	7.483	3.901	10.187	6.996	7.391	6.826	5.079	5.666	10.648	6.853	4.192	2.656	6.922	3.736	6.82637	5.719	-0.255357	0.215235327721257	0.976697015997067
MSTRG.3186.3	14	47	41	22	10	3	1	17	36	13	24	1	13	106	4	100	0.933	2.099	2.413	1.536	0.677	0.26	0.085	1.068	2.639	1.125	1.585	0.074	0.947	6.728	0.253	7.502	1.13387	2.60663	1.20092144136142	0.215596204644017	0.976697015997067
MSTRG.7274.4	0	0	11	0	0	0	4	0	0	0	0	0	0	0	0	0	0	0	0.231	0	0	0	0.09	0	0	0	0	0	0	0	0	0	0.040125	0.001	-5.32643	0.215770867804327	0.976697015997067
ENSECAT00000077794	10	14	6	4	9	9	12	8	6	5	6	3	11	4	10	6	0.506	0.477	0.256	0.21	0.475	0.558	0.653	0.381	0.334	0.33	0.284	0.117	0.604	0.194	0.518	0.342	0.4395	0.340375	-0.368738	0.216575606125301	0.976697015997067
MSTRG.6100.1	16	39	37	58	37	30	16	49	26	20	28	39	10	26	42	19	1.341	2.196	2.764	5.029	3.227	3.073	1.439	3.919	2.393	2.182	2.366	3.008	0.907	2.086	3.684	1.792	2.8735	2.30225	-0.319765	0.216992746734153	0.976697015997067
MSTRG.2650.4	12335	20125	12474	16930	9726	15869	12103	9687	12377	17921	12760	7010	7544	9696	9662	12532	1683.88	1845.54	1517.36	2390.66	1381.39	2646.93	1772.98	1261.81	1854.92	3184.65	1755.91	880.479	1114.48	1267.06	1380.2	1924.49	1812.57	1670.27	-0.11795	0.217288657473581	0.976697015997067
MSTRG.10302.2	1	3	0	13	1	2	0	0	0	5	2	2	9	22	4	2	0.157	0.316	0	2.107	0.163	0.383	0	0	0	1.02	0.316	0.288	1.526	3.299	0.656	0.352	0.39075	0.932125	1.25427756318657	0.217406796368613	0.976697015997067
MSTRG.13179.1	4	14	6	3	3	17	5	2	2	2	0	6	7	9	4	1	0.495	1.165	0.662	0.384	0.387	2.572	0.664	0.236	0.272	0.322	0	0.684	0.938	1.067	0.518	0.139	0.820625	0.4925	-0.736599	0.217516786238933	0.976697015997067
ENSECAT00000065686	0	1	2	2	3	1	0	0	0	0	0	2	0	0	0	0	0	0.021	0.057	0.066	0.099	0.039	0	0	0	0	0	0.059	0	0	0	0	0.03525	0.007375	-2.25691	0.218340322331331	0.976697015997067
MSTRG.10117.1	13	83	24	125	38	144	43	105	59	112	49	75	96	275	191	32	1.566	6.716	2.576	15.574	4.762	21.193	5.558	12.068	7.802	17.561	5.949	8.312	12.513	31.708	24.075	4.336	8.75163	14.032	0.681097826634706	0.218500296847405	0.976697015997067
MSTRG.15706.1	81	201	80	213	112	76	68	60	59	73	90	98	82	124	107	36	9.944	16.577	8.752	27.05	14.306	11.401	8.959	7.029	7.952	11.667	11.138	11.07	10.894	14.573	13.747	4.972	13.0023	10.7516	-0.274207	0.2188532946161	0.976697015997067
MSTRG.2634.1	29	92	62	44	25	19	19	41	26	6	44	49	24	40	15	26	1.389	2.96	2.646	2.18	1.246	1.112	0.977	1.874	1.367	0.374	2.124	2.16	1.244	1.834	0.752	1.401	1.798	1.407	-0.353771	0.219456897466866	0.976697015997067
MSTRG.8721.1	7447	29145	8188	24938	13723	9492	989	10084	23109	12657	17702	23513	21087	11256	18577	24376	63.358	166.569	62.074	219.466	121.47	98.672	9.03	81.863	215.848	140.178	151.815	184.064	194.139	91.671	165.394	233.294	102.813	172.05	0.742811849651407	0.219863640574428	0.976697015997067
ENSECAT00000058382	27	33	32	41	14	0	0	2	7	5	0	2	17	19	4	17	0.747	0.613	0.789	1.173	0.403	0	0	0.053	0.213	0.18	0	0.051	0.509	0.503	0.116	0.529	0.47225	0.262625	-0.846547	0.219962265073329	0.976697015997067
MSTRG.8001.1	10	3	9	0	4	4	0	0	1	2	2	1	0	0	6	1	1.027	0.207	0.824	0	0.428	0.502	0	0	0.113	0.268	0.207	0.095	0	0	0.645	0.116	0.3735	0.1805	-1.04911	0.220189659477063	0.976697015997067
MSTRG.4680.1	5	44	7	28	19	7	9	7	8	11	13	6	10	20	10	4	1.156	6.9	1.442	6.782	4.673	1.963	2.34	1.476	1.954	3.31	2.997	1.276	2.454	4.364	2.419	0.975	3.3415	2.46862	-0.436788	0.220253880630269	0.976697015997067
MSTRG.7824.1	16	1	8	2	7	5	1	1	2	1	9	1	1	2	5	0	1.811	0.077	0.821	0.238	0.838	0.703	0.124	0.11	0.253	0.15	1.044	0.106	0.125	0.237	0.602	0	0.59025	0.314625	-0.907693	0.220842742444224	0.976697015997067
ENSECAT00000061636	0	1	0	0	0	0	0	1	2	0	1	2	0	2	0	1	0	0.054	0	0	0	0	0	0.077	0.178	0	0.082	0.149	0	0.155	0	0.091	0.016375	0.081875	2.32192809488736	0.220896370692107	0.976697015997067
MSTRG.11753.1	0	6	16	41	13	16	11	0	19	21	33	17	12	16	31	24	0	0.307	1.021	3.086	0.98	1.374	0.882	0	1.54	2.009	2.419	1.15	0.899	1.079	2.329	1.932	0.95625	1.66962	0.804064360048744	0.220965728182526	0.976697015997067
MSTRG.10544.3	32	764	24	114	473	191	170	481	289	482	804	426	509	589	263	237	1.635	26.425	1.099	6.053	25.336	11.986	9.397	23.611	16.337	32.316	41.698	20.173	28.34	28.997	14.164	13.748	13.1928	24.4716	0.891364581931494	0.222735029305691	0.976697015997067
MSTRG.10749.1	58	14	96	7	16	4	68	65	7	21	3	9	2	17	107	8	2.402	0.396	3.511	0.313	0.67	0.191	2.981	2.547	0.316	1.106	0.122	0.341	0.089	0.663	4.605	0.37	1.62637	0.9515	-0.773384	0.222862866770817	0.976697015997067
ENSECAT00000067379	10	17	18	4	56	14	3	3	1	10	16	1	10	19	10	0	0.253	0.289	0.406	0.105	1.476	0.433	0.082	0.073	0.028	0.33	0.409	0.023	0.274	0.461	0.265	0	0.389625	0.22375	-0.800199	0.223495057292882	0.976697015997067
MSTRG.4083.4	423	443	669	199	251	525	255	216	341	168	358	419	223	186	148	418	13.153	9.266	18.544	6.395	8.134	19.969	8.531	6.429	11.653	6.806	11.247	11.997	7.526	5.531	4.831	14.635	11.3026	9.27825	-0.284733	0.223604748520348	0.976697015997067
MSTRG.3748.2	50	65	50	39	50	44	56	94	17	33	38	70	34	75	51	26	4.437	3.838	3.927	3.565	4.574	4.795	5.301	7.925	1.61	3.795	3.414	5.684	3.247	6.394	4.742	2.618	4.79525	3.938	-0.284143	0.224126973157681	0.976697015997067
ENSECAT00000066465	94	86	121	39	87	38	51	75	45	44	143	65	41	34	32	27	4.491	2.76	5.151	1.927	4.325	2.218	2.615	3.419	2.36	2.737	6.887	2.858	2.12	1.555	1.6	1.451	3.36325	2.696	-0.319036	0.224353587246979	0.976697015997067
ENSECAT00000041207	0	0	0	0	0	1	1	0	1	3	2	0	0	3	0	0	0	0	0	0	0	0.027	0.023	0	0.024	0.085	0.044	0	0	0.063	0	0	0.00625	0.027	2.11103131238874	0.224934508398523	0.976697015997067
MSTRG.9047.1	102	75	119	119	76	82	120	57	87	64	71	102	50	34	134	44	3.852	1.903	4.005	4.649	2.986	3.784	4.864	2.054	3.608	3.147	2.703	3.545	2.044	1.229	5.296	1.869	3.51213	2.93012	-0.261382	0.225205950222782	0.976697015997067
ENSECAT00000049286	11	0	0	3	0	4	5	6	12	5	18	8	3	6	5	0	0.129	0	0	0.038	0	0.057	0.063	0.063	0.161	0.076	0.215	0.092	0.044	0.067	0.064	0	0.04375	0.089875	1.03863684860697	0.225248886546771	0.976697015997067
ENSECAT00000055857	11	0	0	3	0	4	5	6	12	5	18	8	3	6	5	0	0.129	0	0	0.038	0	0.057	0.063	0.063	0.161	0.076	0.215	0.092	0.044	0.067	0.064	0	0.04375	0.089875	1.03863684860697	0.225248886546771	0.976697015997067
MSTRG.11457.1	3	12	5	66	16	4	0	5	67	6	3	98	19	12	12	6	0.13	0.348	0.192	2.947	0.719	0.211	0	0.206	3.176	0.337	0.131	3.893	0.888	0.496	0.542	0.291	0.594125	1.21925	1.03715557073353	0.22532420058961	0.976697015997067
ENSECAT00000068498	11	9	7	0	9	6	0	0	0	2	11	0	0	0	0	0	0.751	0.412	0.425	0	0.671	0.5	0	0	0	0.177	0.756	0	0	0	0	0	0.344875	0.116625	-1.5642	0.225421787317075	0.976697015997067
ENSECAT00000057813	0	3	2	0	0	0	10	4	1	0	0	1	2	2	1	0	0	0.143	0.127	0	0	0	0.763	0.272	0.078	0	0	0.065	0.154	0.136	0.074	0	0.163125	0.063375	-1.36399	0.226761256908566	0.976697015997067
MSTRG.10826.2	27	10	26	16	10	11	11	5	8	12	7	13	7	12	16	9	1.386	0.339	1.175	0.82	0.525	0.678	0.596	0.241	0.443	0.804	0.359	0.604	0.398	0.58	0.845	0.511	0.72	0.568	-0.342106	0.228327338438654	0.976697015997067
MSTRG.597.3	1	5	5	6	3	9	4	2	9	1	7	6	7	2	9	14	0.092	0.265	0.321	0.481	0.275	0.821	0.3	0.177	0.767	0.1	0.543	0.423	0.601	0.165	0.744	1.203	0.3415	0.56825	0.734640200527757	0.228636394701617	0.976697015997067
MSTRG.3014.1	8	16	18	5	6	2	0	5	0	0	0	2	20	0	0	0	0.366	0.478	0.699	0.227	0.261	0.131	0	0.213	0	0	0	0.078	0.977	0	0	0	0.296875	0.131875	-1.17068	0.228721646937705	0.976697015997067
ENSECAT00000070618	0	1	10	2	5	3	4	0	2	0	1	2	1	0	3	3	0	0.017	0.229	0.053	0.134	0.094	0.111	0	0.057	0	0.026	0.047	0.028	0	0.081	0.087	0.07975	0.04075	-0.968684	0.230515490623922	0.976697015997067
MSTRG.7237.1	33	57	22	54	28	20	28	7	22	15	11	10	32	46	17	23	2.011	2.333	1.194	3.403	1.775	1.489	1.831	0.407	1.472	1.19	0.676	0.561	2.11	2.683	1.084	1.576	1.80537	1.419	-0.347424	0.231918584744802	0.976697015997067
ENSECAT00000030052	1	5	4	8	4	4	0	3	12	1	6	11	3	1	6	9	0.027	0.091	0.097	0.224	0.113	0.133	0	0.078	0.357	0.035	0.164	0.275	0.088	0.026	0.17	0.275	0.095375	0.17375	0.865329920776339	0.231960381369637	0.976697015997067
ENSECAT00000067100	2	3	1	2	0	0	0	0	0	0	0	0	0	0	0	0	0.078	0.079	0.035	0.081	0	0	0	0	0	0	0	0	0	0	0	0	0.034125	0.001	-5.09276	0.232267587405636	0.976697015997067
ENSECAT00000037414	3	0	2	2	0	1	0	0	0	0	0	0	0	0	0	0	0.195	0	0.116	0.134	0	0.079	0	0	0	0	0	0	0	0	0	0	0.0655	0.001	-6.03342	0.232267587405637	0.976697015997067
ENSECAT00000047420	0	1	2	1	0	2	0	1	0	0	0	1	0	0	0	0	0	0.028	0.074	0.043	0	0.101	0	0.039	0	0	0	0.038	0	0	0	0	0.035625	0.00475	-2.90689	0.232466293253698	0.976697015997067
MSTRG.2115.1	39	9	61	37	20	18	5	8	20	37	17	18	10	4	12	0	2.455	0.367	3.416	2.358	1.33	1.39	0.302	0.455	1.4	2.994	1.075	1.019	0.649	0.239	0.768	0.033	1.50913	1.02212	-0.562141	0.232860824068243	0.976697015997067
ENSECAT00000052157	1	1	4	3	0	0	0	0	0	1	0	0	0	0	1	0	0.033	0.022	0.118	0.103	0	0	0	0	0	0.043	0	0	0	0	0.035	0	0.0345	0.00975	-1.82312	0.233676242096132	0.976697015997067
ENSECAT00000043120	7	35	5	12	7	14	4	7	8	2	5	7	14	12	3	8	0.187	0.628	0.119	0.331	0.194	0.457	0.115	0.178	0.235	0.07	0.135	0.172	0.405	0.307	0.084	0.24	0.276125	0.206	-0.422677	0.233678699266869	0.976697015997067
MSTRG.4267.1	2985	4560	3313	3356	2302	2925	2142	2929	2834	1792	2698	2866	2269	3463	2036	2952	102.296	104.979	101.17	118.951	82.078	122.479	78.775	95.78	106.637	79.944	93.204	90.373	84.157	113.605	73.017	113.804	100.814	94.3426	-0.0957072	0.234426997494091	0.976697015997067
MSTRG.15934.3	139	174	144	109	117	149	135	187	103	116	118	170	107	166	123	79	3.27	2.749	3.016	2.65	2.858	4.291	3.426	4.196	2.656	3.571	2.813	3.683	2.725	3.751	3.023	2.095	3.307	3.03963	-0.12163	0.234508345496983	0.976697015997067
ENSECAT00000060193	3	1	0	8	0	0	0	0	0	1	1	1	0	0	0	0	0.189	0.028	0	0.523	0	0	0	0	0	0.082	0.064	0.058	0	0	0	0	0.0925	0.0255	-1.85896	0.234583614005424	0.976697015997067
MSTRG.12950.1	309	450	395	204	335	235	239	302	244	208	341	283	237	295	289	194	14.907	14.587	16.964	10.174	16.785	13.874	12.358	13.903	12.9	13.059	16.555	12.554	12.365	13.628	14.601	10.533	14.194	13.2744	-0.0966373	0.234763561713743	0.976697015997067
ENSECAT00000066416	0	0	9	4	0	0	0	0	0	0	0	0	0	1	0	0	0	0	0.577	0.298	0	0	0	0	0	0	0	0	0	0.069	0	0	0.109375	0.008625	-3.66461	0.235127446175182	0.976697015997067
ENSECAT00000071250	2	0	0	6	2	0	0	0	0	0	1	0	0	0	0	0	0.056	0	0	0.159	0.058	0	0	0	0	0	0.028	0	0	0	0	0	0.034125	0.0035	-3.2854	0.235376669198077	0.976697015997067
ENSECAT00000064544	2	2	0	6	0	0	0	0	0	0	1	0	0	0	0	0	0.098	0.066	0	0.305	0	0	0	0	0	0	0.049	0	0	0	0	0	0.058625	0.006125	-3.25873	0.235376669198078	0.976697015997067
MSTRG.13491.1	32	25	16	13	8	3	0	12	39	3	10	5	5	96	4	43	1.811	0.942	0.782	0.741	0.491	0.178	0	0.64	2.418	0.202	0.542	0.273	0.279	5.147	0.211	2.689	0.698125	1.47012	1.07438154728717	0.235504806192419	0.976697015997067
ENSECAT00000061495	1	0	1	1	4	1	1	2	0	0	3	1	0	0	0	0	0.098	0	0.088	0.102	0.409	0.12	0.106	0.188	0	0	0.297	0.09	0	0	0	0	0.138875	0.048375	-1.52145	0.235795980168485	0.976697015997067
MSTRG.9471.2	13	39	19	11	7	5	0	4	25	11	3	76	4	10	35	12	0.724	1.458	0.942	0.633	0.405	0.34	0	0.212	1.528	0.797	0.168	3.893	0.241	0.533	2.039	0.751	0.58925	1.24375	1.07774476706821	0.236113630229614	0.976697015997067
ENSECAT00000045616	3	3	4	4	1	2	0	0	3	2	0	0	2	0	0	0	0.123	0.097	0.171	0.199	0.05	0.117	0	0	0.158	0.125	0	0	0.104	0	0	0	0.094625	0.048375	-0.96796	0.2367035842603	0.976697015997067
ENSECAT00000074383	0	0	5	0	1	0	1	2	0	0	0	1	0	1	0	0	0	0	0.121	0	0.028	0	0.029	0.052	0	0	0	0.025	0	0.026	0	0	0.02875	0.006375	-2.17306	0.237291599120141	0.976697015997067
MSTRG.14314.3	1191	3358	1512	2061	1764	1894	1389	1848	1363	988	1733	1562	1543	2114	1538	1657	55.063	104.314	62.31	98.566	84.836	106.985	68.896	81.552	69.172	59.464	80.774	66.452	77.218	93.547	74.424	86.201	82.8153	75.9065	-0.125673	0.238709556465576	0.976697015997067
ENSECAT00000042949	3	0	0	0	0	3	4	0	0	0	0	0	0	0	0	0	0.16	0	0	0	0	0.195	0.229	0	0	0	0	0	0	0	0	0	0.073	0.001	-6.18982	0.238970767619429	0.976697015997067
ENSECAT00000077315	0	3	4	3	0	0	0	0	0	0	0	0	0	0	0	0	0	0.109	0.194	0.168	0	0	0	0	0	0	0	0	0	0	0	0	0.058875	0.001	-5.87958	0.238970767619429	0.976697015997067
ENSECAT00000055165	3	1	1	0	1	0	0	1	0	0	0	0	0	0	1	0	0.169	0.038	0.05	0	0.058	0	0	0.054	0	0	0	0	0	0	0.059	0	0.046125	0.007375	-2.64483	0.239182031594816	0.976697015997067
ENSECAT00000048342	2	4	0	0	1	0	1	0	0	0	0	0	0	0	0	0	0.114	0.153	0	0	0.059	0	0.061	0	0	0	0	0	0	0	0	0	0.048375	0.001	-5.59619	0.239182255801723	0.976697015997067
ENSECAT00000075598	0	0	1	0	0	0	0	0	1	0	0	3	1	1	1	0	0	0	0.042	0	0	0	0	0	0.052	0	0	0.131	0.051	0.045	0.05	0	0.00525	0.041125	2.96962635095648	0.239182712130149	0.976697015997067
MSTRG.6628.1	17	62	39	29	59	36	54	48	34	18	39	43	35	42	22	38	1.141	2.796	2.333	2.014	4.121	2.953	3.89	3.075	2.506	1.573	2.639	2.656	2.543	2.699	1.546	2.87	2.79038	2.379	-0.230104	0.23933586911695	0.976697015997067
ENSECAT00000030717	2	24	2	12	4	5	5	4	3	4	1	7	6	8	5	1	0.122	0.987	0.109	0.76	0.255	0.374	0.328	0.234	0.202	0.319	0.062	0.394	0.397	0.469	0.32	0.069	0.396125	0.279	-0.505691	0.240067073508625	0.976697015997067
MSTRG.9037.2	80	53	70	68	56	36	37	58	32	41	41	41	23	43	94	47	5.324	2.36	4.158	4.688	3.854	2.872	2.602	3.67	2.33	3.571	2.739	2.504	1.681	2.749	6.504	3.494	3.691	3.1965	-0.207519	0.240199765094267	0.976697015997067
ENSECAT00000064075	0	0	0	0	0	0	0	0	4	0	0	0	0	2	4	0	0	0	0	0	0	0	0	0	0.218	0	0	0	0	0.095	0.208	0	0.001	0.065125	6.02513956227851	0.240422256547682	0.976697015997067
MSTRG.14668.2	55	84	59	78	85	135	53	98	60	41	107	56	93	50	59	54	2.728	2.799	2.607	4.002	4.386	8.181	2.821	4.638	3.267	2.647	5.35	2.556	4.991	2.374	3.062	3.013	4.02025	3.4075	-0.238572	0.240840156385466	0.976697015997067
MSTRG.9538.1	123	68	115	81	119	83	64	165	77	66	167	58	48	32	70	109	1.817	0.675	1.514	1.238	1.829	1.498	1.015	2.326	1.249	1.269	2.487	0.788	0.767	0.453	1.082	1.811	1.489	1.23825	-0.266041	0.2411914886385	0.976697015997067
MSTRG.10334.1	19	169	31	29	44	73	177	169	55	31	55	67	43	140	52	35	0.476	2.845	0.692	0.752	1.147	2.235	4.76	4.041	1.513	1.011	1.389	1.545	1.166	3.358	1.364	0.987	2.1185	1.54163	-0.458591	0.241407129039686	0.976697015997067
ENSECAT00000038096	2	0	1	2	6	0	1	7	0	3	0	0	2	1	2	0	0.108	0	0.048	0.111	0.336	0	0.058	0.36	0	0.21	0	0	0.117	0.052	0.113	0	0.127625	0.0615	-1.05325	0.241558553546516	0.976697015997067
MSTRG.10778.1	10	22	11	2	29	17	4	19	19	10	12	39	7	62	11	17	0.741	1.095	0.726	0.153	2.235	1.539	0.318	1.343	1.545	0.964	0.896	2.658	0.561	4.396	0.853	1.417	1.01875	1.66125	0.705469140157735	0.241716791951725	0.976697015997067
MSTRG.11107.2	165	264	211	97	144	131	251	292	141	143	164	184	180	230	118	95	8.616	9.26	9.818	5.239	7.823	8.358	14.065	14.549	8.083	9.72	8.632	8.84	10.171	11.497	6.448	5.58	9.716	8.62138	-0.172445	0.242367287161229	0.976697015997067
MSTRG.12146.1	136	275	139	99	166	116	150	97	89	93	139	150	129	173	105	78	2.363	3.216	2.15	1.787	3.006	2.461	2.791	1.606	1.693	2.105	2.439	2.406	2.422	2.879	1.905	1.534	2.4225	2.17287	-0.156891	0.243499224009426	0.976697015997067
MSTRG.7145.1	139	403	111	418	163	146	124	194	306	169	191	231	395	423	128	437	4.437	8.642	3.157	13.803	5.414	5.695	4.248	5.914	10.724	7.023	6.146	6.785	13.645	12.926	4.276	15.693	6.41375	9.65225	0.589697162427621	0.243651774787263	0.976697015997067
ENSECAT00000060899	0	0	0	0	2	4	7	0	1	2	0	0	0	0	0	0	0	0	0	0	0.157	0.37	0.568	0	0.083	0.197	0	0	0	0	0	0	0.136875	0.035	-1.96743	0.243655726903763	0.976697015997067
ENSECAT00000031362	1	0	7	1	3	0	5	0	0	0	2	3	0	1	0	0	0.033	0	0.205	0.034	0.103	0	0.177	0	0	0	0.066	0.091	0	0.032	0	0	0.069	0.023625	-1.54628	0.243680386009426	0.976697015997067
MSTRG.16439.1	2328	9007	2991	5654	3675	5209	3727	2521	2084	3557	3412	3043	3308	5893	4145	1551	106.686	277.295	122.16	268.02	175.229	291.67	183.32	110.249	104.872	212.205	157.622	128.315	164.036	258.54	198.799	79.972	191.829	163.045	-0.234547	0.243691236780039	0.976697015997067
ENSECAT00000052082	0	1	1	2	1	1	1	9	0	1	1	1	0	3	1	0	0	0.019	0.025	0.058	0.029	0.034	0.03	0.239	0	0.036	0.028	0.026	0	0.08	0.029	0	0.05425	0.024875	-1.12493	0.245089297674231	0.976697015997067
ENSECAT00000047546	2	0	0	0	5	2	1	4	3	0	0	1	1	0	0	0	0.066	0	0	0	0.171	0.08	0.035	0.125	0.108	0	0	0.03	0.036	0	0	0	0.059625	0.02175	-1.4549	0.245500567675524	0.976697015997067
MSTRG.4405.1	21	52	20	21	23	9	7	9	22	14	32	41	28	30	24	31	0.956	1.591	0.812	0.989	1.09	0.501	0.342	0.391	1.1	0.83	1.469	1.718	1.38	1.308	1.144	1.588	0.834	1.31713	0.659272980367298	0.245651566648328	0.976697015997067
MSTRG.6158.1	134	91	198	174	69	67	100	178	96	121	95	126	35	143	79	90	4.579	2.089	6.028	6.15	2.453	2.797	3.667	5.803	3.601	5.382	3.272	3.961	1.294	4.677	2.825	3.459	4.19575	3.55888	-0.237507	0.245924336396098	0.976697015997067
MSTRG.1871.1	696	809	894	585	492	496	861	545	623	395	397	679	753	557	506	651	5.467	4.269	6.257	4.753	4.021	4.76	7.258	4.085	5.373	4.039	3.144	4.908	6.401	4.188	4.159	5.752	5.10875	4.7455	-0.10641	0.24606875720478	0.976697015997067
ENSECAT00000059845	0	2	3	3	2	1	0	1	1	1	0	0	0	2	0	1	0	0.044	0.087	0.101	0.068	0.04	0	0.031	0.036	0.042	0	0	0	0.062	0	0.037	0.046375	0.022125	-1.06767	0.246482068089685	0.976697015997067
MSTRG.2897.1	35	38	57	36	97	39	50	55	31	11	1	73	42	63	24	30	2.459	1.834	3.592	2.671	7.194	3.427	3.778	3.735	2.434	0.982	0.039	4.776	3.225	4.264	1.786	2.398	3.58625	2.488	-0.52749	0.246547043037245	0.976697015997067
MSTRG.3768.1	21	41	11	37	17	2	0	15	16	6	26	2	23	153	4	44	2.143	2.791	1.003	3.85	1.815	0.275	0	1.396	1.786	0.774	2.598	0.202	2.526	14.69	0.372	4.933	1.65912	3.48513	1.0707878174029	0.246581913937276	0.976697015997067
MSTRG.9502.1	10	12	11	2	2	21	8	6	7	11	3	9	0	9	1	4	1.648	1.328	1.615	0.341	0.343	4.227	1.414	0.943	1.266	2.359	0.498	1.364	0	1.419	0.172	0.741	1.48237	0.977375	-0.600926	0.247170339436858	0.976697015997067
ENSECAT00000077324	1	3	0	6	0	0	0	0	0	0	0	0	0	0	0	0	0.02	0.041	0	0.125	0	0	0	0	0	0	0	0	0	0	0	0	0.02325	0.001	-4.53916	0.247652572623023	0.976697015997067
MSTRG.8434.1	10	19	7	5	18	10	5	7	6	11	15	5	8	3	3	5	0.342	0.459	0.218	0.202	0.658	0.419	0.209	0.232	0.215	0.514	0.541	0.179	0.317	0.094	0.102	0.219	0.342375	0.272625	-0.328659	0.247762660558157	0.976697015997067
ENSECAT00000037206	7	6	2	5	16	3	5	9	2	6	8	2	5	8	2	1	0.133	0.076	0.034	0.098	0.316	0.07	0.102	0.163	0.042	0.148	0.153	0.035	0.103	0.145	0.04	0.021	0.124	0.085875	-0.53003	0.247994533650699	0.976697015997067
ENSECAT00000060539	9	15	1	11	6	4	0	3	6	2	3	8	1	1	6	0	0.466	0.522	0.046	0.589	0.323	0.253	0	0.148	0.341	0.135	0.157	0.381	0.056	0.05	0.325	0	0.293375	0.180625	-0.699748	0.249286379054291	0.976697015997067
ENSECAT00000051530	10	13	9	17	3	4	21	7	13	8	39	14	10	8	14	15	0.497	0.434	0.399	0.886	0.155	0.243	1.121	0.332	0.71	0.518	1.955	0.636	0.538	0.381	0.746	0.839	0.508375	0.790375	0.636644228711863	0.249545640801699	0.976697015997067
ENSECAT00000069592	1	2	0	1	1	0	0	4	0	0	1	1	1	0	0	0	0.037	0.05	0	0.039	0.039	0	0	0.142	0	0	0.038	0.034	0.04	0	0	0	0.038375	0.014	-1.45474	0.249977167352404	0.976697015997067
MSTRG.6410.2	595	658	662	932	245	336	983	350	293	613	492	214	616	459	576	422	5.343	3.97	5.299	8.66	2.29	3.69	9.472	2.996	2.893	7.166	4.453	1.772	5.988	3.947	5.415	4.267	5.215	4.48763	-0.216715	0.2502202438027	0.976697015997067
ENSECAT00000044348	6	12	4	0	4	3	4	11	3	7	6	3	4	1	2	0	0.19	0.258	0.114	0	0.139	0.115	0.135	0.334	0.104	0.287	0.197	0.089	0.139	0.031	0.066	0	0.160625	0.114125	-0.493082	0.250327568530102	0.976697015997067
MSTRG.13491.3	32	47	45	68	32	3	0	18	23	13	52	0	14	385	0	67	2.417	2.363	3.02	5.324	2.532	0.253	0	1.323	1.92	1.321	3.973	0	1.172	27.823	0	5.706	2.154	5.23937	1.28237647444187	0.25042260553353	0.976697015997067
MSTRG.11950.1	17	0	10	2	2	6	51	9	8	9	16	1	1	2	9	6	0.97	0	0.508	0.118	0.119	0.418	3.122	0.49	0.501	0.668	0.92	0.052	0.062	0.109	0.537	0.385	0.718125	0.40425	-0.828987	0.250635453822642	0.976697015997067
ENSECAT00000076445	1	0	0	5	1	5	14	0	7	7	3	4	8	7	6	5	0.029	0	0	0.149	0.03	0.176	0.433	0	0.221	0.262	0.087	0.106	0.249	0.193	0.181	0.162	0.102125	0.182625	0.838548194657815	0.250703025872292	0.976697015997067
MSTRG.5045.1	6	106	2	41	29	7	13	38	27	14	117	34	101	105	14	8	0.512	6.075	0.152	3.618	2.574	0.73	1.19	3.094	2.529	1.555	10.062	2.669	9.325	8.576	1.25	0.768	2.24313	4.59175	1.03353407789678	0.250756706791995	0.976697015997067
ENSECAT00000031367	8	12	10	2	12	3	5	4	3	2	8	11	4	1	5	2	0.383	0.386	0.427	0.099	0.598	0.176	0.257	0.183	0.158	0.125	0.386	0.485	0.207	0.046	0.251	0.108	0.313625	0.22075	-0.506627	0.251136513611408	0.976697015997067
MSTRG.12174.1	9	26	37	23	30	20	14	21	16	24	21	5	17	20	13	21	0.776	1.506	2.843	2.051	2.691	2.107	1.295	1.728	1.514	2.694	1.825	0.397	1.586	1.651	1.173	2.037	1.87462	1.60963	-0.219877	0.251465437894474	0.976697015997067
ENSECAT00000075885	2	5	3	3	1	1	4	3	2	2	3	4	1	0	0	0	0.084	0.142	0.113	0.131	0.044	0.052	0.181	0.121	0.093	0.11	0.128	0.155	0.046	0	0	0	0.1085	0.0665	-0.706269	0.251767940704049	0.976697015997067
ENSECAT00000039248	0	0	0	1	1	0	0	0	0	0	6	2	0	2	0	0	0	0	0	0.047	0.048	0	0	0	0	0	0.277	0.084	0	0.088	0	0	0.011875	0.056125	2.2407160264102	0.252233094111848	0.976697015997067
MSTRG.5771.1	0	7	2	8	2	3	3	4	5	2	4	7	9	19	4	0	0	0.848	0.321	1.492	0.375	0.661	0.58	0.688	0.99	0.469	0.727	1.161	1.756	3.279	0.755	0	0.620625	1.14213	0.879926837510378	0.252848836822269	0.976697015997067
MSTRG.15001.1	37	493	46	578	74	53	21	146	125	91	347	207	926	565	152	72	0.56	5.015	0.621	9.054	1.166	0.981	0.341	2.11	2.078	1.794	5.297	2.884	15.175	8.19	2.409	1.227	2.481	4.88175	0.976476679717621	0.252850499157363	0.976697015997067
ENSECAT00000047235	0	0	7	6	0	0	0	0	0	0	0	0	0	0	0	0	0	0	0.328	0.32	0	0	0	0	0	0	0	0	0	0	0	0	0.081	0.001	-6.33985	0.253545429951672	0.976697015997067
ENSECAT00000058126	0	0	0	0	0	0	0	0	0	7	6	0	0	0	0	0	0	0	0	0	0	0	0	0	0	0.508	0.32	0	0	0	0	0	0.001	0.1035	6.69348695749933	0.253546332709791	0.976697015997067
MSTRG.4491.1	636	1044	580	403	670	481	543	364	442	334	631	655	510	580	419	306	10.871	11.981	8.832	7.123	11.907	10.038	9.957	5.943	8.286	7.441	10.872	10.307	9.431	9.491	7.497	5.873	9.5815	8.64975	-0.147593	0.253610139542732	0.976697015997067
MSTRG.7779.1	10	6	5	3	24	13	27	42	17	11	33	21	24	17	32	35	0.782	0.315	0.348	0.243	1.953	1.242	2.266	3.135	1.46	1.12	2.602	1.511	2.031	1.273	2.619	3.08	1.2855	1.962	0.609995431385583	0.253771441516736	0.976697015997067
ENSECAT00000063096	0	5	0	8	0	0	0	0	0	0	0	0	0	0	0	0	0	0.24	0	0.591	0	0	0	0	0	0	0	0	0	0	0	0	0.103875	0.001	-6.6987	0.253918898228233	0.976697015997067
MSTRG.285.1	5	12	5	16	17	20	8	32	37	24	28	34	12	0	31	12	0.629	1.014	0.56	2.081	2.224	3.073	1.079	3.839	5.107	3.928	3.549	3.933	1.633	0	4.079	1.697	1.81238	2.99075	0.722625823584863	0.254257473979084	0.976697015997067
MSTRG.7181.1	120	113	136	46	116	131	106	94	87	64	119	162	88	35	57	64	2.585	1.635	2.614	1.023	2.615	3.448	2.461	1.927	2.065	1.792	2.59	3.211	2.063	0.716	1.286	1.557	2.2885	1.91	-0.26083	0.254459405085529	0.976697015997067
MSTRG.9922.16	2	28	8	62	3	16	5	7	19	25	12	15	32	70	7	36	0.072	0.681	0.258	2.321	0.113	0.708	0.194	0.242	0.755	1.178	0.438	0.5	1.253	2.425	0.265	1.466	0.573625	1.035	0.851450960974415	0.254780673962987	0.976697015997067
ENSECAT00000071641	0	0	1	0	0	0	0	0	5	0	1	1	0	0	0	1	0	0	0.051	0	0	0	0	0	0.316	0	0.058	0.053	0	0	0	0.065	0.006375	0.0615	3.27008916336774	0.254842023804681	0.976697015997067
ENSECAT00000049184	3	0	10	0	0	0	0	0	0	0	0	0	0	0	0	0	0.102	0	0.281	0	0	0	0	0	0	0	0	0	0	0	0	0	0.047875	0.001	-5.5812	0.256153889640429	0.976697015997067
MSTRG.7427.1	49	167	37	180	111	63	50	77	118	59	118	110	185	202	67	128	0.764	1.75	0.514	2.904	1.801	1.201	0.837	1.146	2.021	1.198	1.855	1.579	3.122	3.016	1.094	2.246	1.36462	2.01638	0.563259420433801	0.256188548588262	0.976697015997067
MSTRG.15704.2	88	222	114	129	154	123	158	116	71	91	130	158	133	159	82	85	7.989	13.573	9.245	12.121	14.621	13.685	15.401	10.038	7.054	10.731	11.916	13.227	13.061	13.825	7.843	8.679	12.0841	10.792	-0.163151	0.256200454254817	0.976697015997067
ENSECAT00000040653	5	12	0	0	0	3	0	2	0	0	2	0	1	0	3	2	0.222	0.341	0	0	0	0.136	0	0.081	0	0	0.085	0	0.046	0	0.13	0.095	0.0975	0.0445	-1.1316	0.256250255170321	0.976697015997067
ENSECAT00000069330	0	2	4	1	14	4	7	29	4	12	5	1	1	0	5	4	0	0.055	0.145	0.042	0.593	0.199	0.306	1.126	0.179	0.636	0.205	0.037	0.044	0	0.213	0.183	0.30825	0.187125	-0.720099	0.259186238424705	0.976697015997067
MSTRG.674.1	10	16	12	27	20	3	6	21	9	2	9	6	10	19	4	19	0.771	0.828	0.824	2.152	1.604	0.282	0.496	1.544	0.761	0.201	0.699	0.425	0.834	1.402	0.323	1.647	1.06262	0.7865	-0.434114	0.259307075380734	0.976697015997067
MSTRG.20.1	135	127	186	153	113	58	82	114	85	99	72	94	70	101	157	115	4.585	2.903	5.615	5.361	3.988	2.406	2.972	3.68	3.158	4.358	2.454	2.922	2.581	3.278	5.594	4.387	3.93875	3.5915	-0.133151	0.259364713724185	0.976697015997067
ENSECAT00000051376	7	2	5	0	1	3	0	5	1	1	0	2	1	4	1	2	0.822	0.158	0.523	0	0.122	0.431	0	0.561	0.129	0.153	0	0.216	0.127	0.45	0.123	0.264	0.327125	0.18275	-0.839971	0.260380453340483	0.976697015997067
MSTRG.7505.2	5	15	3	18	4	2	0	0	3	0	3	2	2	11	2	1	0.843	1.699	0.451	3.14	0.744	0.412	0	0	0.555	0	0.51	0.31	0.365	1.776	0.353	0.19	0.911125	0.507375	-0.844597	0.260519495288084	0.976697015997067
ENSECAT00000048316	2	8	3	13	3	5	11	3	2	6	7	7	3	2	2	2	0.103	0.277	0.138	0.693	0.161	0.315	0.608	0.147	0.113	0.402	0.363	0.332	0.167	0.099	0.108	0.116	0.30525	0.2125	-0.522528	0.260696528497312	0.976697015997067
MSTRG.5101.2	16	90	29	42	22	45	90	19	22	33	22	35	31	66	19	28	0.792	2.942	1.261	2.144	1.123	2.707	4.735	0.885	1.19	2.092	1.092	1.586	1.657	3.095	0.977	1.545	2.07362	1.65425	-0.325978	0.261433028229703	0.976697015997067
ENSECAT00000052229	5	2	0	0	0	0	0	7	0	2	1	0	0	0	0	1	0.248	0.067	0	0	0	0	0	0.331	0	0.129	0.05	0	0	0	0	0.056	0.08075	0.029375	-1.45887	0.261540441243703	0.976697015997067
MSTRG.6208.1	28	63	34	30	56	24	22	47	16	23	38	21	42	44	29	26	2.002	3.025	2.166	2.218	4.165	2.096	1.688	3.206	1.256	2.14	2.738	1.381	3.249	3.011	2.17	2.091	2.57075	2.2545	-0.189382	0.262176770169646	0.976697015997067
ENSECAT00000056987	3	5	11	0	3	1	2	7	5	2	6	1	0	2	1	0	0.128	0.143	0.418	0	0.133	0.052	0.092	0.285	0.234	0.111	0.258	0.039	0	0.082	0.045	0	0.156375	0.096125	-0.702026	0.262683982943356	0.976697015997067
ENSECAT00000060396	0	0	3	0	9	0	0	0	0	1	1	0	0	0	0	0	0	0	0.091	0	0.318	0	0	0	0	0.044	0.034	0	0	0	0	0	0.051125	0.00975	-2.39055	0.263618596756258	0.976697015997067
MSTRG.15750.2	11	23	2	21	5	3	10	7	4	6	17	1	9	8	5	2	1.051	1.476	0.17	2.046	0.497	0.35	1.025	0.638	0.42	0.809	1.638	0.088	0.931	0.732	0.5	0.215	0.906625	0.666625	-0.443631	0.264133259158855	0.976697015997067
ENSECAT00000061587	1	8	1	7	0	0	0	0	0	1	2	0	2	1	0	0	0.023	0.124	0.021	0.167	0	0	0	0	0	0.03	0.047	0	0.05	0.022	0	0	0.041875	0.018625	-1.16885	0.264358270772657	0.976697015997067
MSTRG.109.4	62	145	57	67	81	63	82	45	67	50	67	94	43	81	35	46	1.921	3.002	1.579	2.132	2.614	2.39	2.72	1.331	2.273	2.016	2.09	2.681	1.441	2.383	1.143	1.607	2.21113	1.95425	-0.178166	0.264444742637811	0.976697015997067
MSTRG.486.1	103	170	118	147	243	217	65	192	137	134	148	132	83	150	106	136	7.513	8.306	7.688	11.104	18.476	19.332	5.097	13.395	10.982	12.679	10.865	8.843	6.575	10.468	8.067	11.192	11.3639	9.95888	-0.1904	0.265615891979067	0.976697015997067
ENSECAT00000053588	2	6	4	2	4	6	3	8	9	4	3	13	4	3	12	4	0.048	0.097	0.086	0.05	0.1	0.176	0.077	0.183	0.237	0.125	0.073	0.287	0.104	0.069	0.302	0.108	0.102125	0.163125	0.675641823311564	0.266104043795581	0.976697015997067
MSTRG.7505.1	2	2	2	15	2	0	0	0	1	0	0	0	0	1	4	3	0.312	0.209	0.278	2.417	0.337	0	0	0	0.171	0	0	0	0	0.149	0.652	0.526	0.444125	0.18725	-1.246	0.266434044524462	0.976697015997067
MSTRG.10038.1	104	126	117	110	68	85	46	113	49	64	75	89	57	121	90	88	6.879	5.605	6.905	7.521	4.703	6.884	3.283	7.14	3.524	5.513	4.989	5.41	4.109	7.624	6.22	6.552	6.115	5.49263	-0.154857	0.267400879513751	0.976697015997067
MSTRG.805.1	117	112	120	126	87	62	75	80	62	62	90	84	74	96	105	92	2.811	1.808	2.569	3.132	2.175	1.82	1.934	1.834	1.636	1.939	2.18	1.857	1.924	2.208	2.64	2.487	2.26037	2.10887	-0.100089	0.26801490540819	0.976697015997067
ENSECAT00000067593	3	10	3	3	15	10	2	5	2	29	18	10	1	20	0	8	0.095	0.213	0.085	0.098	0.494	0.387	0.068	0.151	0.07	1.196	0.575	0.291	0.034	0.6	0	0.285	0.198875	0.381375	0.939348344247609	0.268097429045362	0.976697015997067
MSTRG.10317.2	24	3	18	11	17	38	186	26	22	8	45	59	4	2	19	28	0.764	0.064	0.511	0.362	0.563	1.479	6.358	0.79	0.769	0.332	1.445	1.729	0.138	0.061	0.633	1.003	1.36138	0.76375	-0.833892	0.268987868283736	0.976697015997067
ENSECAT00000069044	2	3	0	0	2	7	1	2	0	1	1	3	0	2	1	0	0.08	0.08	0	0	0.083	0.34	0.043	0.076	0	0.052	0.04	0.11	0	0.076	0.042	0	0.08775	0.04	-1.1334	0.269081567495682	0.976697015997067
MSTRG.571.1	90	265	100	70	134	149	132	122	69	65	197	100	92	160	63	83	2.242	4.434	2.219	1.803	3.472	4.534	3.528	2.899	1.887	2.107	4.946	2.292	2.48	3.815	1.642	2.325	3.14138	2.68675	-0.225534	0.26981246732051	0.976697015997067
ENSECAT00000049864	0	5	2	0	2	0	0	0	0	1	0	0	0	0	0	0	0	0.124	0.066	0	0.077	0	0	0	0	0.048	0	0	0	0	0	0	0.033375	0.006	-2.47573	0.270075151544997	0.976697015997067
ENSECAT00000037580	10	0	7	1	5	3	2	8	1	2	0	3	2	3	6	4	0.478	0	0.298	0.049	0.249	0.175	0.103	0.365	0.052	0.124	0	0.132	0.103	0.137	0.3	0.215	0.214625	0.132875	-0.691748	0.270078183430635	0.976697015997067
MSTRG.705.1	15	15	13	3	30	5	22	17	6	12	25	12	13	1	4	7	1.011	0.679	0.78	0.209	2.103	0.412	1.591	1.093	0.444	1.052	1.698	0.744	0.948	0.064	0.282	0.531	0.98475	0.720375	-0.451009	0.27019019511517	0.976697015997067
MSTRG.2161.1	2	8	0	0	0	0	0	0	0	0	0	8	6	9	10	0	0.122	0.317	0	0	0	0	0	0	0	0	0	0.4	0.346	0.494	0.599	0	0.054875	0.229875	2.06662863487658	0.270190420195644	0.976697015997067
MSTRG.12296.3	46	32	104	42	162	54	33	43	33	52	54	24	38	23	121	24	2.034	0.948	4.087	1.925	7.41	2.89	1.555	1.799	1.575	2.966	2.402	0.954	1.811	0.989	5.599	1.2	2.831	2.187	-0.372359	0.270535647070829	0.976697015997067
ENSECAT00000063830	20	7	9	2	4	11	9	4	1	3	1	14	3	13	4	2	1.614	0.36	0.632	0.142	0.325	1.043	0.727	0.289	0.102	0.308	0.048	1.04	0.218	1.015	0.333	0.166	0.6415	0.40375	-0.667987	0.270744140238692	0.976697015997067
MSTRG.5654.1	73	209	83	140	37	130	133	192	69	79	132	84	81	175	80	71	8.17	15.802	8.36	16.349	4.335	17.84	16.078	20.596	8.496	11.628	15.04	8.709	9.9	18.858	9.373	8.957	13.4413	11.3701	-0.241419	0.272325349760497	0.976697015997067
MSTRG.16356.1	19	20	40	23	21	25	22	19	21	33	12	19	11	19	19	18	1.187	0.839	2.226	1.486	1.365	1.908	1.474	1.132	1.44	2.683	0.755	1.092	0.743	1.136	1.242	1.265	1.45213	1.2945	-0.165771	0.272340149012196	0.976697015997067
MSTRG.5720.1	11	53	14	0	12	18	8	16	4	8	0	2	6	37	4	13	0.953	3.084	1.08	0	1.081	1.905	0.744	1.322	0.38	0.902	0	0.159	0.562	3.068	0.363	1.267	1.27113	0.837625	-0.60173	0.27252734234727	0.976697015997067
MSTRG.3495.1	3765	5261	4679	2977	8606	3220	3000	6504	4698	2425	2377	5862	2600	5122	3536	3903	90.81	85.25	100.568	74.271	215.959	94.906	77.657	149.703	124.402	76.148	57.785	130.091	67.862	118.257	89.26	105.915	111.141	96.215	-0.208051	0.2732371542005	0.976697015997067
MSTRG.439.1	232	83	260	127	70	72	204	59	57	68	81	29	106	51	314	68	4.38	1.053	4.374	2.48	1.375	1.661	4.133	1.063	1.181	1.671	1.541	0.504	2.165	0.922	6.203	1.444	2.56487	1.95388	-0.39255	0.273529805258761	0.976697015997067
ENSECAT00000045731	0	0	0	0	0	3	3	3	0	0	0	0	0	0	0	0	0	0	0	0	0	0.179	0.157	0.14	0	0	0	0	0	0	0	0	0.0595	0.001	-5.89482	0.273647073695651	0.976697015997067
MSTRG.3380.1	1362	602	1541	440	1164	804	2088	1364	748	1141	1918	1315	428	386	503	499	26.704	7.93	26.921	8.92	23.745	19.256	43.911	25.517	16.101	29.111	37.892	23.725	9.081	7.248	10.31	11.001	22.863	18.0586	-0.340327	0.274085721363896	0.976697015997067
ENSECAT00000056153	0	0	0	0	0	0	0	0	0	1	1	2	1	0	1	0	0	0	0	0	0	0	0	0	0	0.11	0.07	0.121	0.073	0	0.066	0	0.001	0.055	5.78135971352466	0.274664345857953	0.976697015997067
ENSECAT00000066442	0	0	0	14	0	0	4	0	0	0	0	3	0	0	0	0	0	0	0	0.934	0	0	0.273	0	0	0	0	0.187	0	0	0	0	0.150875	0.023375	-2.69032	0.275299707978983	0.976697015997067
MSTRG.16597.1	119	220	112	100	139	141	180	126	111	100	138	168	109	159	89	87	6.592	8.182	5.534	5.758	7.998	9.553	10.711	6.679	6.746	7.231	7.726	8.571	6.524	8.433	5.156	5.425	7.62587	6.9765	-0.128399	0.27542849838384	0.976697015997067
MSTRG.10326.1	38	321	24	470	49	77	8	172	54	26	41	48	138	292	19	67	3.843	22.016	2.227	49.574	5.161	9.607	0.876	16.695	6.048	3.453	4.242	4.536	15.186	28.474	2.028	7.742	13.7499	8.96363	-0.617264	0.276531384424434	0.976697015997067
ENSECAT00000060798	2	0	3	1	0	2	0	1	0	1	0	2	0	0	0	0	0.086	0	0.115	0.044	0	0.105	0	0.041	0	0.056	0	0.079	0	0	0	0	0.048875	0.016875	-1.53421	0.27666627842059	0.976697015997067
MSTRG.2017.1	9	1	17	0	0	8	2	0	1	1	0	11	1	0	0	0	0.41	0.031	0.69	0	0	0.445	0.098	0	0.05	0.059	0	0.461	0.049	0	0	0	0.20925	0.077375	-1.43529	0.27711344894458	0.976697015997067
ENSECAT00000066398	0	0	5	0	0	2	0	2	0	0	0	0	0	0	0	0	0	0	0.341	0	0	0.187	0	0.146	0	0	0	0	0	0	0	0	0.08425	0.001	-6.3966	0.277301338210797	0.976697015997067
ENSECAT00000078618	587	528	514	310	535	277	292	803	472	89	476	609	120	302	513	310	21.386	12.917	16.698	11.698	20.266	12.311	11.415	27.894	18.873	4.23	17.494	20.414	4.724	10.532	19.57	12.706	16.8231	13.5679	-0.310251	0.277340269092791	0.976697015997067
MSTRG.9900.1	532	714	556	723	528	459	455	714	464	367	514	556	703	602	475	410	9.23	8.323	8.607	12.989	9.535	9.725	8.482	11.824	8.84	8.301	8.996	8.875	13.201	10.007	8.625	8	9.83938	9.35562	-0.0727326	0.277899534157407	0.976697015997067
MSTRG.8202.1	3	23	9	4	0	0	1	6	1	1	1	7	0	4	1	8	0.361	1.861	0.966	0.498	0	0	0.129	0.69	0.132	0.157	0.121	0.776	0	0.461	0.126	1.084	0.563125	0.357125	-0.657026	0.27815838167017	0.976697015997067
MSTRG.9849.1	28	83	28	104	77	22	17	49	76	57	6	55	25	159	116	111	0.891	1.775	0.794	3.425	2.55	0.856	0.581	1.488	2.656	2.362	0.193	1.611	0.861	4.845	3.864	3.975	1.545	2.54588	0.720554747917468	0.278178954922185	0.976697015997067
ENSECAT00000071727	0	0	0	0	0	0	0	0	4	0	0	8	0	0	0	0	0	0	0	0	0	0	0	0	0.805	0	0	1.405	0	0	0	0	0.001	0.27625	8.10983065427879	0.278265802467417	0.976697015997067
MSTRG.2962.1	111	93	141	57	90	82	98	100	76	73	79	125	75	85	77	72	4.953	2.787	5.606	2.631	4.178	4.47	4.692	4.257	3.723	4.24	3.553	5.132	3.621	3.63	3.595	3.614	4.19675	3.8885	-0.110059	0.278451067394212	0.976697015997067
ENSECAT00000078332	0	0	2	0	0	0	0	0	0	0	0	2	1	3	0	3	0	0	0.126	0	0	0	0	0	0	0	0	0.13	0.076	0.202	0	0.238	0.01575	0.08075	2.35811043119401	0.278748877409466	0.976697015997067
ENSECAT00000076095	0	5	1	0	0	0	6	0	0	0	0	1	0	0	0	2	0	0.132	0.035	0	0	0	0.253	0	0	0	0	0.036	0	0	0	0.088	0.0525	0.0155	-1.76005	0.279145686159386	0.976697015997067
MSTRG.9703.1	34	43	36	5	12	45	33	45	31	39	116	45	27	31	17	47	0.914	0.776	0.862	0.139	0.336	1.478	0.952	1.154	0.915	1.365	3.143	1.113	0.785	0.798	0.478	1.421	0.826375	1.25225	0.599654096909419	0.27928623632424	0.976697015997067
MSTRG.13139.2	194	633	261	118	136	141	95	233	176	81	177	163	184	180	293	103	5.508	12.108	6.607	3.467	4.032	4.911	2.899	6.322	5.512	2.991	5.073	4.265	5.672	4.903	8.721	3.304	5.73175	5.05513	-0.181229	0.279523755765191	0.976697015997067
ENSECAT00000044598	1	3	1	0	6	1	0	0	0	1	0	0	0	0	3	0	0.028	0.057	0.025	0	0.176	0.034	0	0	0	0.037	0	0	0	0	0.088	0	0.04	0.015625	-1.35614	0.279955875833091	0.976697015997067
MSTRG.11324.1	289	354	377	150	262	222	425	199	185	169	294	320	242	341	180	124	6.073	5.001	7.061	3.271	5.728	5.718	9.595	4.004	4.267	4.624	6.24	6.194	5.518	6.872	3.961	2.928	5.80638	5.0755	-0.194088	0.280307760501739	0.976697015997067
ENSECAT00000043355	2	0	0	0	2	2	1	0	0	0	0	0	0	0	0	0	0.098	0	0	0	0.102	0.12	0.053	0	0	0	0	0	0	0	0	0	0.046625	0.001	-5.54303	0.280965576103305	0.976697015997067
ENSECAT00000078598	1	2	2	2	0	0	0	0	0	0	0	0	0	0	0	0	0.046	0.062	0.082	0.096	0	0	0	0	0	0	0	0	0	0	0	0	0.03575	0.001	-5.15987	0.280965576103306	0.976697015997067
MSTRG.7723.1	22	1	18	2	20	5	70	3	2	12	27	5	0	3	23	0	0.726	0.022	0.529	0.069	0.687	0.202	2.479	0.094	0.072	0.516	0.898	0.152	0	0.095	0.796	0	0.601	0.316125	-0.92687	0.281491778122905	0.976697015997067
MSTRG.7546.4	15	139	30	32	36	8	22	42	49	26	41	69	59	142	38	45	0.801	5.128	1.467	1.792	2.047	0.555	1.276	2.194	2.93	1.894	2.248	3.468	3.484	7.441	2.16	2.761	1.9075	3.29825	0.790017698929262	0.28209304940447	0.976697015997067
ENSECAT00000050572	6	9	13	9	2	6	10	9	5	5	6	7	3	5	9	7	0.22	0.221	0.424	0.341	0.076	0.268	0.393	0.314	0.201	0.238	0.221	0.236	0.119	0.175	0.345	0.288	0.282125	0.227875	-0.308092	0.283103863824161	0.976697015997067
MSTRG.8974.1	50	38	66	29	16	30	14	18	27	26	17	36	28	12	24	30	1.685	0.86	1.982	1.011	0.561	1.236	0.506	0.579	0.999	1.141	0.578	1.116	1.021	0.387	0.847	1.138	1.0525	0.903375	-0.220423	0.283583887843618	0.976697015997067
ENSECAT00000034142	0	2	1	0	0	0	4	0	1	2	7	0	1	5	0	1	0	0.092	0.061	0	0	0	0.281	0	0.076	0.179	0.486	0	0.074	0.329	0	0.077	0.05425	0.152625	1.49229625254292	0.283591096067795	0.976697015997067
ENSECAT00000057254	7	7	3	4	3	3	9	9	1	1	7	2	8	5	0	5	0.379	0.255	0.145	0.224	0.169	0.198	0.523	0.465	0.059	0.07	0.382	0.1	0.469	0.259	0	0.305	0.29475	0.2055	-0.520353	0.286015722098658	0.976697015997067
ENSECAT00000038908	0	3	1	1	0	0	2	0	0	0	0	0	0	0	0	0	0	0.092	0.041	0.047	0	0	0.098	0	0	0	0	0	0	0	0	0	0.03475	0.001	-5.11894	0.28618078862441	0.976697015997067
ENSECAT00000050094	0	0	0	0	0	0	0	0	3	1	0	1	0	0	2	0	0	0	0	0	0	0	0	0	0.234	0.092	0	0.065	0	0	0.149	0	0.001	0.0675	6.07681559705083	0.286181995360688	0.976697015997067
ENSECAT00000063977	4	0	9	6	1	2	2	6	2	6	2	0	3	2	2	0	0.114	0	0.229	0.177	0.03	0.07	0.061	0.164	0.063	0.223	0.058	0	0.093	0.055	0.06	0	0.105625	0.069	-0.614283	0.286467838975362	0.976697015997067
MSTRG.7613.3	166	578	131	141	0	158	122	119	59	200	78	208	120	0	28	86	5.289	12.335	3.71	4.643	0	6.152	4.166	3.609	2.051	8.269	2.511	6.073	4.132	0	0.916	3.086	4.988	3.37975	-0.561545	0.286558222345332	0.976697015997067
MSTRG.12514.14	63	338	82	86	173	208	136	294	302	176	143	293	212	227	123	329	2.338	8.459	2.737	3.336	6.712	9.476	5.432	10.482	12.358	8.559	5.375	10.069	8.547	8.093	4.807	13.825	6.1215	8.95412	0.548667247154503	0.287163178970364	0.976697015997067
ENSECAT00000062567	0	5	0	1	3	2	4	4	1	0	2	2	3	0	1	1	0	0.177	0	0.055	0.165	0.129	0.227	0.202	0.058	0	0.106	0.097	0.171	0	0.055	0.059	0.119375	0.06825	-0.8066	0.288029466843582	0.976697015997067
MSTRG.681.2	125	230	141	113	180	63	76	134	159	139	344	210	81	144	119	150	1.461	1.8	1.462	1.364	2.184	0.898	0.953	1.495	2.032	2.117	4.046	2.257	1.027	1.605	1.455	1.962	1.45213	2.06263	0.506315905830881	0.289025375503927	0.976697015997067
MSTRG.4074.1	12	18	3	0	20	4	0	2	9	4	4	0	0	3	1	9	3.058	3.081	0.681	0	5.302	1.245	0	0.486	2.518	1.327	1.027	0	0	0.732	0.267	2.58	1.73162	1.05638	-0.713004	0.28923250777134	0.976697015997067
MSTRG.3479.1	42	23	48	18	13	4	23	21	21	13	20	14	12	20	24	20	3.115	1.146	3.172	1.381	1.003	0.363	1.831	1.486	1.71	1.255	1.495	0.955	0.963	1.42	1.863	1.669	1.68712	1.41625	-0.252491	0.289685161754045	0.976697015997067
ENSECAT00000066891	0	0	0	0	2	9	0	0	1	0	0	0	0	0	0	0	0	0	0	0	0.094	0.497	0	0	0.05	0	0	0	0	0	0	0	0.073875	0.00625	-3.56316	0.289868870683301	0.976697015997067
ENSECAT00000063718	0	0	0	0	2	0	0	0	0	0	0	5	0	1	2	1	0	0	0	0	0.118	0	0	0	0	0	0	0.262	0	0.054	0.119	0.064	0.01475	0.062375	2.08025295597542	0.290136509359219	0.976697015997067
MSTRG.11430.1	15	92	12	64	17	8	8	2	16	12	0	10	29	11	24	29	1	4.227	0.73	4.519	1.191	0.634	0.589	0.126	1.215	1.103	0	0.608	2.166	0.698	1.716	2.197	1.627	1.21287	-0.423783	0.292157811664279	0.976697015997067
MSTRG.11914.1	14	5	11	6	15	6	6	15	4	3	9	8	4	7	17	4	2.425	0.582	1.698	1.075	2.703	1.27	1.115	2.479	0.761	0.676	1.571	1.275	0.75	1.161	3.081	0.779	1.66837	1.25675	-0.408746	0.292958993987689	0.976697015997067
ENSECAT00000032918	0	0	0	0	0	0	0	0	1	0	0	1	4	1	0	0	0	0	0	0	0	0	0	0	0.028	0	0	0.024	0.111	0.025	0	0	0.001	0.0235	4.55458885167764	0.292960696063391	0.976697015997067
MSTRG.10571.1	245	106	259	209	226	311	342	557	174	235	311	162	207	286	252	206	2.882	0.838	2.715	2.543	2.766	4.47	4.317	6.252	2.247	3.599	3.688	1.753	2.635	3.22	3.102	2.726	3.34788	2.87125	-0.221567	0.293861960019251	0.976697015997067
ENSECAT00000041033	13	0	0	0	0	0	0	0	0	0	0	0	0	0	0	0	0.413	0	0	0	0	0	0	0	0	0	0	0	0	0	0	0	0.051625	0.001	-5.69	0.294929870524755	0.976697015997067
MSTRG.4329.1	72	304	97	310	170	43	34	105	200	112	124	228	83	428	227	190	1.285	3.644	1.542	5.722	3.156	0.938	0.651	1.788	3.918	2.602	2.23	3.744	1.603	7.311	4.239	3.814	2.34075	3.68262	0.653763637770143	0.294969959542716	0.976697015997067
MSTRG.12920.3	245	309	313	191	217	182	166	314	222	164	187	232	194	263	174	247	8.24	6.975	9.376	6.637	7.586	7.496	6.005	10.074	8.187	7.204	6.33	7.198	7.055	8.472	6.128	9.349	7.79863	7.49038	-0.0581818	0.295539092785869	0.976697015997067
ENSECAT00000055799	4	1	2	0	1	0	0	0	1	3	1	3	0	4	2	2	0.205	0.034	0.099	0	0.053	0	0	0	0.056	0.2	0.052	0.142	0	0.197	0.107	0.115	0.048875	0.108625	1.15218756950705	0.296006913213053	0.976697015997067
ENSECAT00000075683	10	0	0	0	1	0	0	0	0	0	1	0	0	0	0	0	0.396	0	0	0	0.041	0	0	0	0	0	0.04	0	0	0	0	0	0.054625	0.005	-3.44956	0.296358754928677	0.976697015997067
ENSECAT00000036807	1	6	0	1	2	0	0	0	1	0	0	2	0	0	0	0	0.048	0.193	0	0.05	0.1	0	0	0	0.053	0	0	0.088	0	0	0	0	0.048875	0.017625	-1.47147	0.296359386896648	0.976697015997067
ENSECAT00000072244	1	0	6	0	2	1	0	0	0	2	1	0	0	0	0	0	0.086	0	0.459	0	0.179	0.105	0	0	0	0.223	0.087	0	0	0	0	0	0.103625	0.03875	-1.4191	0.296359386896648	0.976697015997067
ENSECAT00000049737	3	1	0	0	0	1	2	0	0	0	0	1	0	0	0	0	0.147	0.033	0	0	0	0.06	0.105	0	0	0	0	0.045	0	0	0	0	0.043125	0.005625	-2.9386	0.296363510743357	0.976697015997067
MSTRG.8758.1	906	1220	1046	1119	954	776	660	1542	920	689	736	885	994	1139	614	1106	35.426	32.052	36.452	45.269	38.818	37.082	27.7	57.544	39.502	35.078	29.016	31.847	42.068	42.641	25.129	48.658	38.7929	36.7424	-0.0783468	0.296574231244665	0.976697015997067
ENSECAT00000045810	1	3	4	19	0	6	1	9	2	2	2	5	2	1	2	9	0.084	0.168	0.3	1.571	0	0.642	0.09	0.714	0.196	0.24	0.171	0.387	0.177	0.083	0.174	0.784	0.446125	0.2765	-0.690169	0.298428245971394	0.976697015997067
ENSECAT00000060306	5	6	3	14	1	1	0	0	4	0	1	6	1	1	0	2	0.162	0.131	0.087	0.47	0.034	0.04	0	0	0.142	0	0.033	0.179	0.035	0.031	0	0.073	0.1155	0.061625	-0.906305	0.29844608483475	0.976697015997067
MSTRG.12301.1	0	0	0	1	0	1	0	1	0	2	2	0	1	1	2	0	0	0	0	0.266	0	0.314	0	0.245	0	0.669	0.518	0	0.278	0.246	0.538	0	0.103125	0.281125	1.44681763664464	0.298906220401488	0.976697015997067
ENSECAT00000044668	3	82	14	148	39	5	4	63	36	47	11	6	20	26	16	56	0.157	2.575	0.588	7.179	1.915	0.303	0.192	2.825	1.848	2.885	0.506	0.264	1.042	1.178	0.789	2.958	1.96675	1.43375	-0.45602	0.300064874922436	0.976697015997067
ENSECAT00000036300	14	2	12	2	12	6	11	4	2	5	5	13	3	5	7	3	0.684	0.066	0.523	0.101	0.61	0.358	0.577	0.187	0.107	0.318	0.246	0.585	0.159	0.234	0.358	0.165	0.38825	0.2715	-0.516034	0.300309126614549	0.976697015997067
ENSECAT00000052288	2	3	10	1	0	9	3	0	2	0	0	6	1	0	4	0	0.033	0.033	0.147	0.017	0	0.181	0.053	0	0.036	0	0	0.091	0.018	0	0.069	0	0.058	0.02675	-1.11651	0.300628277351101	0.976697015997067
MSTRG.13870.1	27	17	45	24	36	20	27	28	11	11	35	42	3	13	38	10	1.694	0.716	2.515	1.557	2.349	1.533	1.818	1.676	0.758	0.898	2.213	2.424	0.204	0.781	2.494	0.706	1.73225	1.30975	-0.403356	0.300715733771454	0.976697015997067
MSTRG.1936.1	589	2154	676	581	762	964	520	452	651	553	392	677	976	819	414	796	5.854	14.375	5.986	5.97	7.878	11.704	5.54	4.286	7.099	7.15	3.926	6.192	10.498	7.793	4.301	8.901	7.69913	6.9825	-0.140951	0.30104225200721	0.976697015997067
MSTRG.7546.1	0	22	0	7	0	46	8	24	11	8	0	0	17	8	0	0	0	0.656	0	0.33	0	2.415	0.363	1.006	0.542	0.425	0	0	0.792	0.324	0	0	0.59625	0.260375	-1.19533	0.301369695107472	0.976697015997067
MSTRG.6699.1	8	3	1	15	1	0	5	4	6	0	1	3	2	0	1	7	0.958	0.241	0.107	1.857	0.125	0	0.642	0.457	0.788	0	0.121	0.33	0.259	0	0.125	0.943	0.548375	0.32075	-0.773714	0.301470404525438	0.976697015997067
ENSECAT00000030272	6	2	12	0	0	0	0	0	0	1	0	2	0	0	3	1	0.777	0.174	1.384	0	0	0	0	0	0	0.168	0	0.238	0	0	0.406	0.146	0.291875	0.11975	-1.28532	0.301696051773456	0.976697015997067
MSTRG.6470.2	4	7	2	6	18	5	16	27	6	3	21	5	11	2	2	5	0.329	0.394	0.175	0.509	1.45	0.457	1.326	2.037	0.498	0.274	1.694	0.336	0.929	0.124	0.197	0.411	0.834625	0.557875	-0.581186	0.301876561385372	0.976697015997067
MSTRG.11430.2	2	147	0	31	33	30	11	17	21	11	2	32	18	54	11	6	0.108	5.452	0	1.764	1.874	2.018	0.649	0.918	1.273	0.766	0.12	1.61	1.087	2.85	0.656	0.354	1.59787	1.0895	-0.552488	0.302690077596879	0.976697015997067
MSTRG.547.1	9	14	8	25	18	13	8	17	30	7	15	12	27	22	15	17	1.255	1.312	0.994	3.607	2.612	2.216	1.198	2.263	4.595	1.271	2.109	1.54	4.076	2.938	2.19	2.668	1.93213	2.67338	0.468473788454423	0.303939181785367	0.976697015997067
ENSECAT00000067496	1	0	0	0	0	0	0	0	1	4	0	0	1	0	1	0	0.054	0	0	0	0	0	0	0	0.059	0.282	0	0	0.059	0	0.057	0	0.00675	0.057125	3.0811628528946	0.304446007849084	0.976697015997067
ENSECAT00000077307	0	0	0	0	0	0	0	0	5	0	0	6	0	0	0	0	0	0	0	0	0	0	0	0	0.172	0	0	0.173	0	0	0	0	0.001	0.043125	5.43045255166553	0.304664103688571	0.976697015997067
ENSECAT00000041435	4	0	0	9	5	11	2	10	6	13	15	8	13	7	1	3	0.218	0	0	0.553	0.291	0.816	0.114	0.556	0.414	0.994	0.863	0.43	0.844	0.364	0.068	0.192	0.3185	0.521125	0.710336094552088	0.304761862077675	0.976697015997067
MSTRG.13510.1	7	120	23	65	42	0	16	10	80	14	22	9	64	202	22	70	0.112	1.342	0.347	1.12	0.734	0	0.292	0.159	1.452	0.295	0.372	0.13	1.153	3.214	0.377	1.308	0.51325	1.03763	1.01555151722251	0.305859708055429	0.976697015997067
MSTRG.12126.1	78	148	98	67	60	51	80	51	46	28	106	91	31	72	84	41	5.823	7.422	6.519	5.174	4.66	4.652	6.409	3.633	3.77	2.721	7.977	6.251	2.504	5.145	6.562	3.443	5.5365	4.79662	-0.206955	0.306807412937398	0.976697015997067
MSTRG.7341.1	171	285	168	148	220	178	251	130	173	143	180	249	132	176	164	114	3.158	3.534	2.756	2.823	4.213	4.017	4.975	2.285	3.496	3.431	3.338	4.219	2.633	3.101	3.156	2.367	3.47012	3.21762	-0.108991	0.308655063544579	0.976697015997067
MSTRG.14783.3	0	71	0	55	0	63	8	0	0	26	5	29	135	399	38	0	0	0.98	0	1.161	0	1.568	0.172	0	0	0.7	0.109	0.539	2.988	7.83	0.808	0	0.485125	1.62175	1.7411230056929	0.308723941979558	0.976697015997067
MSTRG.11753.2	50	223	52	113	22	73	108	57	120	61	138	152	96	100	197	64	2.203	6.592	2.047	5.137	1.007	3.954	5.09	2.397	5.786	3.478	6.12	6.151	4.602	4.235	9.093	3.183	3.55337	5.331	0.585216232767905	0.308900085951096	0.976697015997067
MSTRG.5718.1	413	1229	532	415	612	530	674	386	459	320	635	669	469	605	401	417	7.721	15.428	8.862	8.025	11.903	12.106	13.521	6.885	9.42	7.796	11.966	11.507	9.478	10.826	7.845	8.769	10.5564	9.70087	-0.121928	0.309788996770218	0.976697015997067
ENSECAT00000067150	0	1	2	1	4	1	2	3	1	0	0	1	0	0	3	2	0	0.038	0.101	0.059	0.236	0.069	0.122	0.163	0.062	0	0	0.052	0	0	0.178	0.128	0.0985	0.0525	-0.907806	0.309925974018151	0.976697015997067
MSTRG.6521.2	15	0	0	15	16	12	11	0	14	8	10	6	53	0	26	11	0.665	0	0	0.678	0.72	0.668	0.528	0	0.693	0.46	0.47	0.26	2.547	0	1.219	0.56	0.407375	0.776125	0.929931579620104	0.31050487563961	0.976697015997067
MSTRG.13554.1	55	183	58	160	136	90	76	95	165	58	68	256	111	102	206	129	1.135	2.536	1.066	3.415	2.919	2.269	1.683	1.87	3.737	1.558	1.414	4.86	2.478	2.014	4.448	2.994	2.11163	2.93788	0.476419362146769	0.311133746356336	0.976697015997067
MSTRG.14984.2	32	64	45	20	9	6	2	38	18	17	63	13	25	144	5	58	3.332	4.54	4.246	2.19	1.021	0.747	0.169	3.758	2.125	2.352	6.613	1.291	2.854	14.425	0.553	6.871	2.50038	4.6355	0.890580478075297	0.311885727680306	0.976697015997067
ENSECAT00000074549	0	0	0	2	0	2	0	4	1	0	0	0	0	0	0	0	0	0	0	0.051	0	0.06	0	0.094	0.027	0	0	0	0	0	0	0	0.025625	0.003375	-2.92459	0.312038933821896	0.976697015997067
ENSECAT00000049919	6	16	7	1	10	6	4	17	3	10	6	10	5	7	4	0	0.266	0.477	0.277	0.046	0.462	0.325	0.19	0.72	0.146	0.578	0.268	0.408	0.24	0.297	0.186	0	0.345375	0.265375	-0.380131	0.312183239520081	0.976697015997067
MSTRG.213.1	929	630	1182	485	891	610	748	1136	544	752	993	816	465	621	951	372	29.223	13.309	33.143	15.791	29.173	23.461	25.274	34.111	18.785	30.794	31.504	23.616	15.847	18.704	31.307	13.182	25.4356	22.9674	-0.147265	0.3124822366309	0.976697015997067
MSTRG.1085.1	34	70	59	83	46	32	34	51	32	43	39	43	48	59	48	29	1.391	1.924	2.151	3.514	1.959	1.6	1.493	1.992	1.438	2.291	1.609	1.619	2.126	2.311	2.056	1.335	2.003	1.84813	-0.1161	0.312760539400593	0.976697015997067
ENSECAT00000061309	2	20	0	0	7	6	0	0	2	0	0	3	6	0	3	0	0.062	0.375	0	0	0.211	0.202	0	0	0.074	0	0	0.067	0.181	0	0.093	0	0.10625	0.051875	-1.03435	0.312832688910411	0.976697015997067
ENSECAT00000058388	5	4	3	1	5	1	0	1	6	0	0	2	1	1	0	0	0.179	0.096	0.096	0.037	0.187	0.044	0	0.034	0.236	0	0	0.066	0.039	0.034	0	0	0.084125	0.046875	-0.843716	0.3130232610491	0.976697015997067
MSTRG.4771.1	94	29	54	14	45	12	34	38	30	46	23	56	35	16	11	19	4.54	0.941	2.324	0.699	2.261	0.708	1.762	1.751	1.591	2.892	1.12	2.489	1.829	0.74	0.556	1.032	1.87325	1.53113	-0.290951	0.313513024583424	0.976697015997067
MSTRG.16441.2	0	0	2	3	0	10	6	11	0	0	0	0	5	0	0	7	0	0	0.202	0.391	0	1.706	1	1.509	0	0	0	0	0.807	0	0	1.071	0.601	0.23475	-1.35624	0.313643151592464	0.976697015997067
ENSECAT00000052676	7	2	9	0	5	6	3	1	4	2	5	1	2	1	5	0	0.177	0.034	0.204	0	0.144	0.179	0.082	0.024	0.113	0.066	0.115	0.023	0.055	0.024	0.144	0	0.1055	0.0675	-0.644284	0.3139019492771	0.976697015997067
ENSECAT00000057644	3	9	0	0	0	0	1	0	0	3	0	0	0	0	0	0	0.148	0.299	0	0	0	0	0.053	0	0	0.193	0	0	0	0	0	0	0.0625	0.024125	-1.37333	0.314389454489199	0.976697015997067
ENSECAT00000037430	1	0	7	0	0	0	0	3	0	0	1	2	0	0	0	0	0.039	0	0.242	0	0	0	0	0.111	0	0	0.039	0.071	0	0	0	0	0.049	0.01375	-1.83335	0.314630617725445	0.976697015997067
MSTRG.12701.2	51	184	62	38	6	83	30	58	80	70	91	110	65	135	69	78	3.501	8.41	3.755	2.645	0.415	6.862	2.16	3.764	5.989	6.21	6.264	6.901	4.784	8.774	4.902	5.944	3.939	6.221	0.659317089301196	0.314895625282979	0.976697015997067
MSTRG.10877.4	46	124	43	46	71	39	60	46	20	40	88	34	61	45	58	30	3.273	5.863	2.705	3.359	5.221	3.365	4.518	3.133	1.55	3.677	6.242	2.209	4.661	3.035	4.314	2.421	3.92963	3.51363	-0.161431	0.315098788392265	0.976697015997067
MSTRG.6695.1	15	29	7	45	5	7	1	6	23	5	6	10	64	37	1	44	0.712	0.925	0.296	2.209	0.247	0.406	0.051	0.272	1.198	0.309	0.287	0.437	3.287	1.681	0.05	2.349	0.63975	1.19975	0.907153665676748	0.315340646401072	0.976697015997067
ENSECAT00000058161	11	10	31	10	7	13	8	9	11	10	13	5	13	6	6	11	0.604	0.369	1.517	0.568	0.4	0.872	0.471	0.472	0.663	0.715	0.72	0.253	0.773	0.315	0.345	0.68	0.659125	0.558	-0.240287	0.31552354751081	0.976697015997067
ENSECAT00000044659	2	7	3	6	1	1	4	9	5	1	3	4	0	2	4	2	0.106	0.239	0.141	0.302	0.051	0.059	0.186	0.417	0.29	0.063	0.147	0.16	0	0.093	0.203	0.089	0.187625	0.130625	-0.522421	0.315728632281321	0.976697015997067
MSTRG.9710.1	1	9	1	44	4	3	10	5	7	2	4	6	11	8	4	6	0.057	0.345	0.051	2.599	0.238	0.209	0.613	0.272	0.439	0.149	0.23	0.315	0.68	0.437	0.239	0.385	0.548	0.35925	-0.609188	0.316004814482505	0.976697015997067
MSTRG.14886.7	112	174	124	119	141	193	143	44	60	108	120	137	95	115	160	62	2.229	2.321	2.192	2.432	2.918	4.682	3.034	0.834	1.302	2.781	2.393	2.495	2.029	2.179	3.325	1.391	2.58025	2.23687	-0.206026	0.316127632906978	0.976697015997067
ENSECAT00000061200	5	0	33	0	0	0	0	5	0	0	0	0	6	0	0	0	0.182	0	1.01	0	0	0	0	0.172	0	0	0	0	0.223	0	0	0	0.1705	0.027875	-2.61273	0.316612845607137	0.976697015997067
ENSECAT00000046563	4	4	0	0	7	0	0	0	1	2	0	1	1	1	0	0	0.142	0.095	0	0	0.258	0	0	0	0.039	0.092	0	0.033	0.038	0.034	0	0	0.061875	0.0295	-1.06864	0.316739325641773	0.976697015997067
ENSECAT00000077363	4	4	1	11	1	0	0	0	0	0	1	0	5	2	0	1	0.084	0.056	0.019	0.239	0.022	0	0	0	0	0	0.021	0	0.114	0.04	0	0.024	0.0525	0.024875	-1.07762	0.316951808146611	0.976697015997067
MSTRG.12233.1	644	2032	638	717	1017	873	818	594	692	538	855	972	756	1042	700	487	13.154	27.87	11.61	15.137	21.601	21.776	17.916	11.564	15.509	14.299	17.602	18.256	16.696	20.358	14.963	11.191	17.5785	16.1092	-0.125923	0.317177223643774	0.976697015997067
MSTRG.15605.1	209	225	179	57	200	66	130	141	92	122	156	281	93	37	83	42	6.283	4.543	4.783	1.776	6.259	2.412	4.192	4.054	3.032	4.78	4.726	7.771	3.036	1.074	2.612	1.436	4.28775	3.55837	-0.269002	0.317317128869287	0.976697015997067
MSTRG.15408.1	84	154	75	142	55	15	2	95	92	20	156	10	41	516	8	212	6.283	7.763	5.016	11.009	4.265	1.369	0.181	6.812	7.583	1.909	11.841	0.707	3.333	37.114	0.646	17.878	5.33725	10.1264	0.923949321518931	0.317586693426153	0.976697015997067
ENSECAT00000055759	0	1	0	0	3	0	0	0	0	3	0	1	1	0	1	5	0	0.042	0	0	0.194	0	0	0	0	0.242	0	0.057	0.067	0	0.065	0.349	0.0295	0.0975	1.72468726438777	0.318138950582388	0.976697015997067
MSTRG.9076.1	0	5	2	0	8	5	3	4	5	2	11	1	1	10	4	10	0	0.481	0.255	0	1.193	0.876	0.461	0.547	0.787	0.373	1.589	0.132	0.155	1.372	0.6	1.612	0.476625	0.8275	0.795904685968465	0.318939438030236	0.976697015997067
ENSECAT00000058759	3	14	2	5	3	5	2	6	5	2	2	7	17	17	4	6	0.148	0.465	0.088	0.256	0.154	0.302	0.106	0.283	0.271	0.129	0.1	0.318	0.909	0.804	0.207	0.334	0.22525	0.384	0.769579204907618	0.318961510807603	0.976697015997067
MSTRG.11300.1	1	0	9	7	2	1	18	11	3	6	5	0	1	4	5	5	0.107	0	0.859	0.776	0.223	0.131	2.07	1.125	0.353	0.837	0.54	0	0.116	0.41	0.561	0.603	0.661375	0.4275	-0.629544	0.31913015680645	0.976697015997067
ENSECAT00000075954	9	3	4	0	1	9	8	9	1	0	8	0	0	4	7	4	0.329	0.074	0.13	0	0.038	0.402	0.314	0.314	0.04	0	0.295	0	0	0.14	0.268	0.164	0.200125	0.113375	-0.819799	0.319438591653514	0.976697015997067
MSTRG.1669.2	126	67	132	44	174	53	108	66	76	73	76	81	52	69	128	69	2.76	0.988	2.572	0.985	3.946	1.413	2.519	1.378	1.817	2.084	1.682	1.633	1.218	1.435	2.911	1.695	2.07012	1.80937	-0.194226	0.320270662929594	0.976697015997067
MSTRG.5475.3	231	852	254	721	360	249	204	237	289	195	266	343	331	474	262	303	9.303	23.028	9.119	29.993	15.06	12.255	8.817	9.087	12.763	10.213	10.803	12.71	14.394	18.274	11.05	13.726	14.5828	12.9916	-0.166681	0.320455974036649	0.976697015997067
MSTRG.9507.1	6	238	6	62	70	12	12	107	21	26	58	19	43	101	33	24	0.108	2.865	0.096	1.149	1.305	0.263	0.231	1.83	0.413	0.607	1.048	0.313	0.834	1.733	0.619	0.484	0.980875	0.756375	-0.374968	0.3209833953877	0.976697015997067
ENSECAT00000049973	0	1	0	0	2	0	0	1	1	3	1	4	1	0	0	0	0	0.038	0	0	0.116	0	0	0.053	0.061	0.218	0.056	0.206	0.06	0	0	0	0.025875	0.075125	1.53773422321186	0.321845473810891	0.976697015997067
ENSECAT00000037133	4	0	3	1	0	0	0	0	0	0	0	0	0	0	0	0	0.275	0	0.184	0.071	0	0	0	0	0	0	0	0	0	0	0	0	0.06625	0.001	-6.04985	0.322018802217709	0.976697015997067
ENSECAT00000075736	3	0	0	0	0	1	4	0	0	0	0	0	0	0	0	0	0.175	0	0	0	0	0.071	0.263	0	0	0	0	0	0	0	0	0	0.063625	0.001	-5.99152	0.322018802217709	0.976697015997067
MSTRG.3181.1	22	193	30	99	51	65	159	135	115	115	139	108	95	224	125	77	0.421	2.493	0.513	1.974	1.026	1.512	3.276	2.475	2.43	2.872	2.697	1.909	1.977	4.107	2.511	1.663	1.71125	2.52075	0.558802501883896	0.322284801727884	0.976697015997067
MSTRG.14961.4	142	141	218	57	128	103	124	121	106	144	105	137	87	118	77	100	4.283	2.859	5.863	1.795	4.038	3.819	4.024	3.505	3.511	5.669	3.206	3.825	2.859	3.412	2.448	3.407	3.77325	3.54212	-0.0911926	0.322340950091718	0.976697015997067
ENSECAT00000034411	2	6	0	20	8	9	7	2	6	2	3	6	8	0	4	5	0.238	0.419	0	2.069	0.805	1.033	0.692	0.204	0.684	0.296	0.325	0.547	0.862	0	0.44	0.593	0.6825	0.468375	-0.543165	0.322992119786758	0.976697015997067
ENSECAT00000044241	33	21	26	67	15	5	7	10	21	21	24	25	14	15	4	3	1.251	0.535	0.879	2.628	0.592	0.232	0.285	0.362	0.874	1.037	0.917	0.872	0.574	0.544	0.159	0.128	0.8455	0.638125	-0.405966	0.323436415521391	0.976697015997067
MSTRG.6521.5	311	410	328	237	236	193	341	324	211	295	369	313	303	206	116	200	2.666	2.36	2.509	2.103	2.106	2.017	3.136	2.651	1.986	3.288	3.191	2.47	2.811	1.69	1.037	1.928	2.4435	2.30012	-0.0872368	0.324003226748154	0.976697015997067
ENSECAT00000037919	0	2	1	0	3	1	3	2	1	0	1	0	2	1	1	0	0	0.11	0.073	0	0.256	0.1	0.264	0.157	0.09	0	0.083	0	0.178	0.079	0.086	0	0.12	0.0645	-0.895663	0.324083502881225	0.976697015997067
ENSECAT00000063251	1	5	0	2	0	0	0	0	0	0	0	0	0	0	0	0	0.081	0.273	0	0.129	0	0	0	0	0	0	0	0	0	0	0	0	0.060375	0.001	-5.91588	0.324107586471481	0.976697015997067
MSTRG.4757.1	60	173	74	58	71	85	148	104	56	106	121	59	121	55	53	52	2.306	4.466	2.534	2.305	2.839	3.991	6.103	3.813	2.363	5.303	4.687	2.086	5.032	2.023	2.131	2.248	3.54462	3.23413	-0.132258	0.324699615965503	0.976697015997067
ENSECAT00000050820	1	5	0	0	3	1	3	0	0	0	0	2	0	3	0	0	0.042	0.141	0	0	0.131	0.051	0.135	0	0	0	0	0.077	0	0.121	0	0	0.0625	0.02475	-1.33643	0.325832192251967	0.976697015997067
MSTRG.8424.1	10578	16150	11892	6473	12867	14703	28413	6480	12008	9626	10037	21816	8210	7556	10067	6589	240.857	247.033	241.278	152.447	304.815	409.066	694.267	140.79	300.183	285.323	230.376	457.071	202.293	164.694	239.875	168.772	303.819	256.073	-0.246655	0.326371813301788	0.976697015997067
MSTRG.5346.1	61	89	61	119	88	87	61	149	35	66	85	18	50	155	83	66	5.705	5.592	5.084	11.513	8.563	9.942	6.123	13.298	3.594	8.036	8.014	1.549	5.061	13.878	8.124	6.944	8.2275	6.9	-0.253858	0.32637931286812	0.976697015997067
MSTRG.4971.1	100	414	74	69	48	174	155	111	161	161	156	176	214	267	125	227	1.916	5.325	1.259	1.375	0.96	4.062	3.188	2.02	3.392	4.02	3.018	3.106	4.427	4.897	2.509	4.88	2.51313	3.78112	0.589333113062591	0.326687143882457	0.976697015997067
MSTRG.6954.1	38	125	60	64	72	61	26	91	63	37	46	60	66	86	33	42	3.881	8.567	5.472	6.817	7.619	7.586	2.806	8.938	7.059	4.951	4.781	5.654	7.353	8.46	3.515	4.813	6.46075	5.82325	-0.149877	0.327170549118546	0.976697015997067
ENSECAT00000043314	0	0	0	1	2	0	0	0	0	0	0	0	1	9	0	1	0	0	0	0.052	0.104	0	0	0	0	0	0	0	0.054	0.432	0	0.056	0.0195	0.06775	1.79674682249162	0.327391547599825	0.976697015997067
MSTRG.9018.3	18	22	27	35	21	38	43	18	21	36	25	21	15	23	7	30	0.787	0.639	1.049	1.573	0.935	2.009	1.994	0.759	0.995	2.054	1.114	0.857	0.7	0.958	0.326	1.459	1.21812	1.05787	-0.203493	0.328227230195723	0.976697015997067
ENSECAT00000045784	4	7	15	4	2	2	5	6	7	1	3	5	3	4	6	2	0.096	0.113	0.322	0.1	0.05	0.059	0.129	0.138	0.185	0.031	0.073	0.111	0.078	0.092	0.151	0.054	0.125875	0.096875	-0.377795	0.329067126442813	0.976697015997067
MSTRG.9828.1	32	88	22	248	64	9	28	47	115	39	93	108	43	210	65	104	0.481	0.89	0.294	3.848	1.005	0.16	0.448	0.671	1.892	0.761	1.409	1.49	0.701	3.017	1.026	1.76	0.974625	1.507	0.628760282404467	0.329593748510841	0.976697015997067
MSTRG.4788.1	37	13	55	11	28	31	35	148	26	19	42	62	14	30	32	34	1.457	0.344	1.93	0.448	1.147	1.492	1.479	5.561	1.124	0.974	1.667	2.246	0.597	1.131	1.319	1.506	1.73225	1.3205	-0.391563	0.33111291398294	0.976697015997067
MSTRG.9713.3	0	25	0	34	0	0	0	58	50	20	16	15	108	23	0	75	0	0.589	0	1.25	0	0	0	1.952	1.935	0.897	0.579	0.486	4.109	0.791	0	2.974	0.473875	1.47138	1.63458652746862	0.33175188736947	0.976697015997067
ENSECAT00000036753	0	10	0	0	5	0	0	0	0	0	0	0	0	0	0	3	0	0.203	0	0	0.142	0	0	0	0	0	0	0	0	0	0	0.107	0.043125	0.013375	-1.68899	0.331758788934175	0.976697015997067
MSTRG.13014.1	7	22	0	18	3	0	0	6	12	0	5	0	6	68	2	25	1.604	3.182	0	4.113	0.712	0	0	1.338	2.812	0	1.046	0	1.463	14.192	0.477	6.227	1.36862	3.27712	1.25970349719502	0.332191400562506	0.976697015997067
ENSECAT00000054344	0	6	0	0	8	9	0	3	0	0	0	0	0	8	0	0	0	0.371	0	0	0.823	1.032	0	0.289	0	0	0	0	0	0.692	0	0	0.314375	0.0865	-1.86171	0.33375199668519	0.976697015997067
MSTRG.441.1	3	10	5	3	26	7	10	7	10	6	1	13	0	3	8	6	0.359	0.804	0.533	0.371	3.238	1.024	1.284	0.799	1.314	0.935	0.121	1.432	0	0.344	1.002	0.808	1.0515	0.7445	-0.498105	0.333988558949559	0.976697015997067
ENSECAT00000056009	4	1	2	3	1	0	3	0	1	2	0	2	0	2	0	0	0.224	0.038	0.1	0.174	0.058	0	0.18	0	0.061	0.146	0	0.103	0	0.107	0	0	0.09675	0.052125	-0.892286	0.334022565387609	0.976697015997067
MSTRG.10299.1	69	105	75	115	61	68	68	96	73	65	55	75	90	103	46	59	2.42	2.473	2.344	4.171	2.225	2.914	2.559	3.212	2.81	2.967	1.944	2.42	3.415	3.457	1.688	2.327	2.78975	2.6285	-0.0858961	0.334069345786602	0.976697015997067
MSTRG.7657.1	15	36	17	18	18	19	21	112	23	12	40	11	28	31	22	21	1.654	2.666	1.67	2.053	2.065	2.56	2.485	11.783	2.784	1.722	4.446	1.116	3.341	3.272	2.538	2.605	3.367	2.728	-0.30362	0.334294825068473	0.976697015997067
MSTRG.16379.9	55	25	52	32	21	7	25	33	26	35	43	31	18	16	13	7	2.506	0.778	2.129	1.516	1.009	0.402	1.246	1.447	1.307	2.115	2.002	1.313	0.892	0.709	0.631	0.361	1.37912	1.16625	-0.241876	0.334688342204667	0.976697015997067
MSTRG.2781.1	6	9	10	20	8	8	11	11	7	3	2	9	11	14	8	9	0.667	0.672	0.99	2.299	0.925	1.086	1.312	1.166	0.854	0.434	0.224	0.92	1.323	1.489	0.93	1.125	1.13963	0.912375	-0.32086	0.33491207801542	0.976697015997067
MSTRG.11178.1	19	5	12	12	11	10	33	10	9	18	9	7	7	13	13	10	1.123	0.199	0.632	0.734	0.676	0.722	2.093	0.564	0.584	1.385	0.536	0.381	0.448	0.736	0.804	0.665	0.842875	0.692375	-0.283765	0.335497470629519	0.976697015997067
ENSECAT00000059982	2	0	1	0	2	1	2	0	0	2	0	0	0	0	0	1	0.112	0	0.05	0	0.116	0.068	0.12	0	0	0.145	0	0	0	0	0	0.063	0.05825	0.026	-1.16375	0.335961804321154	0.976697015997067
ENSECAT00000037322	0	5	3	13	23	3	11	6	5	2	11	3	1	8	2	9	0	0.186	0.148	0.743	1.322	0.202	0.652	0.316	0.303	0.144	0.612	0.152	0.06	0.423	0.116	0.559	0.446125	0.296125	-0.591242	0.336236506832774	0.976697015997067
ENSECAT00000053925	0	0	0	1	1	0	2	4	0	0	0	0	0	0	0	2	0	0	0	0.029	0.029	0	0.061	0.108	0	0	0	0	0	0	0	0.064	0.028375	0.008	-1.82655	0.337134339355022	0.976697015997067
MSTRG.6521.1	60	460	113	69	152	74	256	221	14	298	110	89	205	136	0	19	0.691	3.561	1.162	0.817	1.817	1.038	3.167	2.426	0.174	4.473	1.281	0.941	2.56	1.504	0	0.246	1.83488	1.39738	-0.392963	0.33719276182537	0.976697015997067
ENSECAT00000076727	0	0	1	1	0	1	1	0	0	0	6	0	0	2	1	1	0	0	0.035	0.041	0	0.049	0.043	0	0	0	0.241	0	0	0.076	0.042	0.045	0.021	0.0505	1.26589405997303	0.33728803087025	0.976697015997067
ENSECAT00000073282	4	1	3	0	0	0	1	0	0	2	0	0	1	0	0	0	0.221	0.037	0.148	0	0	0	0.059	0	0	0.144	0	0	0.06	0	0	0	0.058125	0.0255	-1.18866	0.337509784582317	0.976697015997067
ENSECAT00000057920	14	3	9	0	5	8	0	0	2	6	1	1	2	1	8	0	0.561	0.081	0.322	0	0.209	0.392	0	0	0.088	0.313	0.04	0.037	0.087	0.038	0.336	0	0.195625	0.117375	-0.736966	0.337739704853886	0.976697015997067
ENSECAT00000047414	8	2	7	4	2	7	8	4	9	22	3	8	4	5	7	2	0.26	0.044	0.203	0.135	0.068	0.292	0.279	0.124	0.321	0.931	0.098	0.239	0.141	0.156	0.238	0.073	0.175625	0.274625	0.644964739314988	0.338582689138875	0.976697015997067
MSTRG.7016.1	236	468	277	353	202	168	202	427	161	248	176	169	297	441	242	196	8.188	10.897	8.539	12.635	7.274	7.091	7.503	14.111	6.112	11.192	6.137	5.392	11.116	14.614	8.769	7.657	9.52975	8.87363	-0.102915	0.339647299602337	0.976697015997067
ENSECAT00000050621	3	1	0	0	11	0	0	1	0	0	2	3	1	0	0	0	0.096	0.022	0	0	0.368	0	0	0.031	0	0	0.065	0.089	0.035	0	0	0	0.064625	0.023625	-1.45178	0.339846622097695	0.976697015997067
MSTRG.11097.1	59	97	39	77	85	59	62	91	53	54	50	68	46	61	54	100	1.833	2.025	1.085	2.479	2.757	2.231	2.084	2.716	1.802	2.188	1.578	1.958	1.542	1.815	1.77	3.515	2.15125	2.021	-0.0901059	0.340029627585556	0.976697015997067
ENSECAT00000071682	1500	459	1566	500	1016	675	1534	1379	619	952	2209	1006	489	349	582	390	27.754	5.703	25.82	9.573	19.556	15.263	30.475	24.347	12.573	22.938	41.215	17.123	9.791	6.178	11.279	8.121	19.8114	16.1522	-0.294594	0.340176597994421	0.976697015997067
MSTRG.9602.2	87	111	81	60	95	40	86	169	43	102	83	80	70	74	86	70	1.665	1.419	1.381	1.188	1.891	0.927	1.754	3.084	0.904	2.529	1.589	1.405	1.448	1.346	1.726	1.498	1.66362	1.55563	-0.0968359	0.340479335051771	0.976697015997067
ENSECAT00000037497	1	4	0	0	4	0	3	5	2	1	0	2	0	2	1	1	0.048	0.13	0	0	0.202	0	0.156	0.231	0.106	0.063	0	0.089	0	0.093	0.051	0.055	0.095875	0.057125	-0.747032	0.341082701122979	0.976697015997067
MSTRG.1237.1	131	102	117	205	63	84	86	106	88	115	90	72	108	103	40	128	3.224	1.688	2.569	5.235	1.614	2.544	2.276	2.485	2.392	3.681	2.231	1.643	2.893	2.426	1.042	3.544	2.70438	2.4815	-0.124083	0.341408209295922	0.976697015997067
MSTRG.6227.1	77	194	97	299	128	153	69	136	107	92	167	87	116	154	136	83	4.737	8.017	5.317	19.026	8.192	11.5	4.555	7.983	7.227	7.367	10.356	4.924	7.722	9.069	8.755	5.744	8.66587	7.6455	-0.180735	0.341658495219752	0.976697015997067
MSTRG.16512.3	4	45	2	10	27	21	5	0	6	0	11	2	10	23	2	13	0.423	3.212	0.204	1.06	2.972	2.714	0.568	0	0.677	0	1.212	0.195	1.14	2.303	0.221	1.53	1.39413	0.90975	-0.615818	0.342502918013351	0.976697015997067
ENSECAT00000054128	0	0	3	1	4	0	0	0	0	1	1	0	0	0	0	0	0	0	0.115	0.045	0.179	0	0	0	0	0.056	0.043	0	0	0	0	0	0.042375	0.012375	-1.77578	0.34279175155561	0.976697015997067
ENSECAT00000069011	0	1	3	4	0	0	0	0	0	0	0	0	0	1	0	1	0	0.026	0.105	0.163	0	0	0	0	0	0	0	0	0	0.038	0	0.044	0.03675	0.01025	-1.84212	0.34279175155561	0.976697015997067
MSTRG.13922.1	24	33	35	18	27	27	13	12	30	18	4	20	12	9	34	19	1.706	1.531	2.183	1.303	1.942	2.309	0.977	0.827	2.306	1.64	0.282	1.315	0.909	0.603	2.491	1.496	1.59725	1.38025	-0.210661	0.342838402152228	0.976697015997067
MSTRG.13164.4	6	1215	6	695	279	66	19	631	474	438	423	371	257	1945	509	515	0.056	7.609	0.05	6.702	2.706	0.752	0.19	5.613	4.851	5.316	3.975	3.182	2.593	17.357	4.966	5.401	2.95975	5.95512	1.00865646957782	0.342901591603766	0.976697015997067
ENSECAT00000039526	9	11	12	6	7	4	2	2	6	5	12	7	0	0	3	0	0.392	0.321	0.465	0.27	0.317	0.213	0.093	0.083	0.287	0.283	0.526	0.28	0	0	0.137	0	0.26925	0.189125	-0.509606	0.343116026353403	0.976697015997067
ENSECAT00000050499	1	1	2	0	1	1	0	3	1	0	0	0	1	0	0	2	0.047	0.032	0.084	0	0.049	0.058	0	0.135	0.052	0	0	0	0.051	0	0	0.106	0.050625	0.026125	-0.954419	0.343446939208091	0.976697015997067
MSTRG.7327.1	207	340	194	163	161	189	182	250	198	148	170	237	180	198	200	158	3.78	4.157	3.158	3.07	3.057	4.2	3.559	4.345	3.962	3.502	3.114	3.969	3.55	3.459	3.816	3.239	3.66575	3.57638	-0.0356104	0.344425877314078	0.976697015997067
MSTRG.2989.3	4	0	7	6	1	4	0	0	2	0	5	1	2	1	0	0	0.644	0	0.998	1.025	0.172	0.808	0	0	0.361	0	0.833	0.141	0.358	0.158	0	0	0.455875	0.231375	-0.978405	0.344984240535125	0.976697015997067
ENSECAT00000043233	6	6	3	13	6	4	2	5	0	3	5	5	4	9	1	4	0.316	0.212	0.141	0.708	0.329	0.257	0.113	0.251	0	0.206	0.265	0.242	0.228	0.454	0.055	0.237	0.290875	0.210875	-0.464011	0.345113531625364	0.976697015997067
MSTRG.12171.1	318	23	390	544	440	364	242	269	228	164	17	28	301	409	268	368	4.721	0.229	5.159	8.354	6.796	6.603	3.855	3.811	3.716	3.169	0.254	0.382	4.836	5.812	4.164	6.146	4.941	3.55987	-0.472976	0.345299211763879	0.976697015997067
ENSECAT00000076308	5	1	1	0	1	0	0	0	0	2	0	0	0	0	0	0	0.124	0.017	0.022	0	0.026	0	0	0	0	0.064	0	0	0	0	0	0	0.023625	0.008	-1.56224	0.34589503574651	0.976697015997067
MSTRG.420.1	2	1	2	0	0	1	0	0	0	0	0	0	0	0	0	0	0.35	0.126	0.389	0	0	0.214	0	0	0	0	0	0	0	0	0	0	0.134875	0.001	-7.07548	0.347876284985037	0.976697015997067
MSTRG.10418.1	2	5	2	2	1	2	0	1	0	0	6	0	1	0	0	0	0.426	0.716	0.475	0.441	0.222	0.521	0	0.203	0	0	1.289	0	0.231	0	0	0	0.3755	0.19	-0.982813	0.348561211883028	0.976697015997067
ENSECAT00000071704	3	6	7	6	1	0	11	8	1	2	6	2	7	7	1	1	0.152	0.205	0.317	0.315	0.053	0	0.6	0.388	0.056	0.132	0.307	0.094	0.386	0.341	0.053	0.057	0.25375	0.17825	-0.509506	0.348916469020639	0.976697015997067
ENSECAT00000030783	2	87	5	24	5	5	4	17	8	61	29	8	44	53	18	13	0.14	4.096	0.312	1.74	0.365	0.428	0.301	1.137	0.616	5.566	2.049	0.54	3.337	3.556	1.32	1.025	1.06488	2.25113	1.07996207857672	0.349256705162513	0.976697015997067
ENSECAT00000051799	1	10	0	1	1	4	0	1	0	1	3	1	0	1	0	3	0.057	0.379	0	0.058	0.058	0.284	0	0.053	0	0.076	0.171	0.052	0	0.054	0	0.193	0.111125	0.06825	-0.703282	0.349458096356008	0.976697015997067
ENSECAT00000077164	0	0	1	1	1	0	4	0	0	0	0	0	1	1	0	0	0	0	0.048	0.055	0.056	0	0.229	0	0	0	0	0	0.058	0.051	0	0	0.0485	0.013625	-1.83173	0.349765713436598	0.976697015997067
MSTRG.8393.1	56	137	72	101	54	52	95	66	71	69	29	93	72	76	59	61	2.076	3.385	2.374	3.873	2.061	2.325	3.744	2.324	2.878	3.314	1.095	3.149	2.893	2.682	2.278	2.513	2.77025	2.60025	-0.0913658	0.3501734923736	0.976697015997067
MSTRG.6811.1	2	16	1	5	4	1	0	12	5	1	3	1	1	7	6	0	0.374	2.007	0.166	0.966	0.777	0.228	0	2.138	1.025	0.243	0.565	0.172	0.202	1.251	1.173	0	0.832	0.578875	-0.523332	0.350297909804785	0.976697015997067
ENSECAT00000073941	0	1	0	1	0	1	0	0	2	1	6	0	0	0	0	0	0	0.029	0	0.056	0	0.072	0	0	0.088	0.052	0.243	0	0	0	0	0	0.019625	0.047875	1.28657983303333	0.351170951259402	0.976697015997067
MSTRG.13785.2	78	95	100	89	96	66	41	59	78	35	59	84	52	63	91	70	4.863	3.983	5.581	5.754	6.275	5.07	2.783	3.529	5.343	2.85	3.727	4.822	3.509	3.742	5.948	4.899	4.72975	4.355	-0.119091	0.351338220492564	0.976697015997067
MSTRG.13699.1	0	41	0	7	5	15	0	5	6	5	0	3	71	33	3	22	0	0.937	0	0.246	0.177	0.623	0	0.162	0.224	0.221	0	0.094	2.613	1.074	0.107	0.842	0.268125	0.646875	1.27058121488714	0.351343595592398	0.976697015997067
ENSECAT00000066842	28	59	55	57	62	109	113	62	40	168	86	69	60	40	217	34	2.552	3.624	4.48	5.359	5.842	12.083	11.077	5.354	4.009	19.944	7.883	5.787	5.911	3.503	20.709	3.516	6.29638	8.90775	0.500539601260787	0.352785329197785	0.976697015997067
ENSECAT00000041256	0	0	0	0	0	0	0	0	0	0	0	1	1	3	0	1	0	0	0	0	0	0	0	0	0	0	0	0.076	0.089	0.253	0	0.049	0.001	0.058375	5.86727873970966	0.352850707365002	0.976697015997067
MSTRG.10523.2	9	8	26	138	16	21	0	3	9	22	7	16	33	0	24	19	0.452	0.259	1.142	7.012	0.823	1.247	0	0.148	0.495	1.38	0.346	0.701	1.738	0	1.252	1.066	1.38538	0.87225	-0.667463	0.352903957383171	0.976697015997067
MSTRG.1235.1	0	0	2	0	2	8	0	17	0	0	0	0	0	0	0	9	0	0	0.147	0	0.171	0.804	0	1.334	0	0	0	0	0	0	0	0.833	0.307	0.104125	-1.55992	0.353158477107293	0.976697015997067
MSTRG.580.1	9	521	9	269	23	168	7	41	274	55	81	45	593	158	19	561	0.568	21.797	0.499	17.328	1.506	12.769	0.472	2.423	18.73	4.43	5.083	2.551	39.971	9.388	1.253	39.283	7.17025	15.0861	1.07312695857319	0.355148289344762	0.976697015997067
MSTRG.13681.1	73	285	95	212	171	133	124	79	88	99	136	168	135	163	102	68	2.818	7.388	3.274	8.447	6.882	6.274	5.138	2.91	3.712	4.962	5.289	5.981	5.64	6.024	4.121	2.953	5.39138	4.83525	-0.157063	0.355240014787111	0.976697015997067
MSTRG.10826.1	18	64	36	14	24	13	24	9	9	22	29	18	4	34	18	17	2.519	6.178	4.594	2.126	3.588	2.282	3.701	1.234	1.42	4.072	4.193	2.38	0.577	4.675	2.707	2.748	3.27775	2.8465	-0.203517	0.356312108246908	0.976697015997067
MSTRG.14025.1	22	69	39	51	28	36	14	42	18	17	47	27	21	46	48	12	1.567	3.301	2.475	3.757	2.075	3.133	1.07	2.854	1.407	1.576	3.374	1.769	1.619	3.136	3.578	0.961	2.529	2.1775	-0.215894	0.356547278330447	0.976697015997067
ENSECAT00000077763	1	1	3	6	1	0	10	1	0	3	4	0	0	0	4	1	0.042	0.028	0.108	0.261	0.044	0	0.468	0.04	0	0.175	0.169	0	0	0	0.188	0.047	0.123875	0.072375	-0.775322	0.3572834366109	0.976697015997067
MSTRG.15486.1	39	41	35	49	29	29	27	35	20	15	92	17	18	25	18	16	1.617	1.142	1.293	2.101	1.251	1.469	1.201	1.385	0.91	0.809	3.845	0.648	0.808	0.992	0.781	0.746	1.43237	1.19237	-0.264571	0.357528323401615	0.976697015997067
ENSECAT00000058231	5	0	7	6	4	0	13	1	3	9	5	10	3	11	8	5	0.274	0	0.348	0.341	0.228	0	0.744	0.052	0.181	0.629	0.277	0.505	0.178	0.578	0.443	0.309	0.248375	0.3875	0.64167634291193	0.358064493616154	0.976697015997067
MSTRG.184.2	777	1265	799	876	835	701	755	886	1005	900	733	1112	1065	862	823	1117	5.717	6.253	5.239	6.667	6.392	6.302	5.962	6.221	8.119	8.621	5.437	7.529	8.48	6.072	6.337	9.246	6.09413	7.48013	0.29564328686876	0.358256497628403	0.976697015997067
ENSECAT00000076190	0	0	1	0	3	1	4	1	0	0	2	2	0	0	0	0	0	0	0.03	0	0.107	0.042	0.147	0.033	0	0	0.069	0.063	0	0	0	0	0.044875	0.0165	-1.44345	0.358393506475856	0.976697015997067
MSTRG.9020.1	62	44	66	34	42	58	46	28	15	64	54	48	20	59	27	18	7.566	3.613	7.189	4.299	5.342	8.663	6.035	3.266	2.013	10.185	6.654	5.399	2.607	6.904	3.454	2.475	5.74662	4.96138	-0.211975	0.358611357121356	0.976697015997067
MSTRG.1514.4	0	0	0	16	0	2	31	25	4	0	0	12	0	0	12	0	0	0	0	1.54	0	0.177	3.053	2.229	0.415	0	0	1.063	0	0	1.178	0	0.874875	0.332	-1.39789	0.358875822667425	0.976697015997067
MSTRG.74.1	53	23	57	25	1	14	19	5	4	9	71	11	11	8	5	9	2.472	0.721	2.369	1.206	0.049	0.798	0.951	0.223	0.205	0.547	3.339	0.472	0.555	0.357	0.244	0.472	1.09862	0.773875	-0.505527	0.359374434482679	0.976697015997067
MSTRG.15532.3	125	549	187	168	230	210	385	169	142	228	158	278	225	296	202	124	5.147	15.211	6.873	7.175	9.883	10.607	17.035	6.637	6.454	12.268	6.554	10.572	10.055	11.712	8.739	5.775	9.821	9.01613	-0.123362	0.362006179638233	0.976697015997067
MSTRG.9043.6	63	57	83	68	64	36	31	54	53	46	53	57	37	51	53	46	5.948	3.629	6.956	6.59	6.227	4.173	3.167	4.873	5.483	5.64	5.031	4.911	3.728	4.56	5.254	4.923	5.19538	4.94125	-0.0723518	0.362051942948138	0.976697015997067
MSTRG.15735.2	100	172	130	108	96	103	68	65	63	82	83	108	120	132	71	57	10.655	12.289	12.299	11.883	10.581	13.388	7.801	6.6	7.356	11.306	8.925	10.548	13.777	13.402	7.875	6.806	10.687	9.99938	-0.0959471	0.36254473942195	0.976697015997067
ENSECAT00000057827	82	232	127	84	100	118	122	249	73	116	123	158	98	188	107	37	3.66	6.94	5.018	3.881	4.646	6.403	5.8	10.557	3.56	6.692	5.531	6.474	4.707	8.003	4.966	1.853	5.86313	5.22325	-0.166722	0.363061939912486	0.976697015997067
ENSECAT00000030100	0	2	1	0	0	0	2	1	0	1	0	0	0	0	0	0	0	0.099	0.066	0	0	0	0.158	0.07	0	0.096	0	0	0	0	0	0	0.049125	0.012	-2.03342	0.363612171289485	0.976697015997067
ENSECAT00000032458	2	1	2	1	0	0	0	0	0	0	0	0	1	0	0	0	0.03	0.01	0.027	0.015	0	0	0	0	0	0	0	0	0.016	0	0	0	0.01025	0.002	-2.35755	0.363612171289485	0.976697015997067
ENSECAT00000077268	0	0	0	0	0	0	0	1	0	1	1	2	0	0	2	0	0	0	0	0	0	0	0	0.058	0	0.083	0.061	0.111	0	0	0.127	0	0.00725	0.04775	2.71944783290818	0.363613350840974	0.976697015997067
ENSECAT00000048340	0	0	0	0	1	0	0	0	1	1	0	0	2	0	2	0	0	0	0	0	0.089	0	0	0	0.094	0.111	0	0	0.185	0	0.179	0	0.011125	0.071125	2.67655141134018	0.363613350840974	0.976697015997067
MSTRG.2060.1	84	140	76	94	108	86	45	44	61	60	77	84	90	63	75	69	4.39	4.915	3.539	5.082	5.873	5.492	2.524	2.194	3.5	4.082	4.057	4.04	5.09	3.152	4.102	4.057	4.25113	4.01	-0.0842424	0.364097967961571	0.976697015997067
MSTRG.4330.1	238	316	198	234	271	212	457	299	357	203	268	349	273	364	444	293	2.201	1.96	1.629	2.236	2.6	2.395	4.527	2.637	3.617	2.443	2.5	2.965	2.729	3.217	4.292	3.044	2.52312	3.10087	0.297463688644989	0.364265628166781	0.976697015997067
MSTRG.1882.1	416	223	399	119	136	83	304	299	213	141	163	67	100	383	113	344	26.76	9.643	22.862	7.916	9.088	6.536	20.967	18.38	15.064	11.791	10.563	3.973	6.953	23.595	7.581	24.874	15.269	13.0493	-0.226639	0.364560041111619	0.976697015997067
MSTRG.168.6	45	206	43	31	38	46	15	0	72	59	133	43	33	109	33	152	1.29	3.983	1.114	0.932	1.13	1.604	0.456	0	2.272	2.208	3.865	1.141	1.042	3.011	1.003	4.917	1.31363	2.43237	0.888812177804537	0.36461552553492	0.976697015997067
ENSECAT00000040156	0	2	0	3	0	0	2	0	1	0	0	0	0	0	0	0	0	0.06	0	0.139	0	0	0.096	0	0.049	0	0	0	0	0	0	0	0.036875	0.006125	-2.58986	0.364848708823217	0.976697015997067
ENSECAT00000033281	0	20	3	0	0	0	3	2	3	4	0	0	0	2	1	3	0	0.659	0.131	0	0	0	0.158	0.094	0.162	0.255	0	0	0	0.085	0.051	0.191	0.13025	0.093	-0.485981	0.36521937184207	0.976697015997067
MSTRG.15120.1	24	39	39	34	21	31	45	27	20	26	50	21	36	25	24	16	2.497	2.726	3.616	3.66	2.273	3.941	5.025	2.681	2.285	3.522	5.245	2.011	4.054	2.49	2.613	1.873	3.30238	3.01162	-0.132962	0.365291524808278	0.976697015997067
ENSECAT00000062813	125	77	159	107	123	114	143	195	68	107	216	78	114	83	149	22	4.944	2.048	5.59	4.381	5.041	5.506	6.059	7.349	2.952	5.503	8.598	2.818	4.879	3.147	6.17	0.987	5.11475	4.38175	-0.223157	0.366035772360597	0.976697015997067
MSTRG.8546.1	14	39	29	48	4	15	18	14	19	20	15	9	18	10	26	22	0.921	1.723	1.699	3.265	0.274	1.205	1.27	0.878	1.372	1.712	0.994	0.544	1.281	0.629	1.789	1.627	1.40437	1.2435	-0.175522	0.366427738386981	0.976697015997067
ENSECAT00000034023	12	79	19	17	50	36	46	30	18	31	40	22	44	37	19	15	0.713	3.153	1.006	1.045	3.091	2.613	2.933	1.701	1.174	2.398	2.396	1.203	2.829	2.104	1.181	1.003	2.03187	1.786	-0.18608	0.367698864590515	0.976697015997067
ENSECAT00000041646	2	3	0	2	0	0	0	0	0	0	0	0	0	0	0	0	0.032	0.032	0	0.033	0	0	0	0	0	0	0	0	0	0	0	0	0.012125	0.001	-3.59991	0.368190190868676	0.976697015997067
MSTRG.10707.1	123	83	135	108	124	97	94	263	93	130	128	77	117	132	72	124	3.918	1.785	3.839	3.569	4.105	3.767	3.226	8.015	3.252	5.381	4.098	2.249	4.051	4.029	2.388	4.46	4.028	3.7385	-0.107604	0.36870570295718	0.976697015997067
ENSECAT00000057436	6	3	0	2	0	0	0	0	0	0	3	0	0	0	0	0	0.385	0.129	0	0.133	0	0	0	0	0	0	0.194	0	0	0	0	0	0.080875	0.02425	-1.73771	0.369126446828382	0.976697015997067
ENSECAT00000075558	2	1	0	1	1	0	5	2	0	3	1	0	1	1	0	0	0.144	0.048	0	0.074	0.075	0	0.386	0.137	0	0.281	0.073	0	0.078	0.069	0	0	0.108	0.062625	-0.786221	0.369532492841906	0.976697015997067
ENSECAT00000064893	5	1	2	0	1	0	0	3	1	1	0	2	1	0	0	1	0.214	0.029	0.076	0	0.045	0	0	0.123	0.047	0.056	0	0.079	0.046	0	0	0.048	0.060875	0.0345	-0.819254	0.369532501119668	0.976697015997067
ENSECAT00000045154	0	1	0	0	1	1	3	0	0	0	0	0	0	1	0	0	0	0.019	0	0	0.03	0.035	0.092	0	0	0	0	0	0	0.031	0	0	0.022	0.003875	-2.50524	0.369549895610833	0.976697015997067
ENSECAT00000072811	1	0	1	1	0	0	0	3	0	0	0	0	1	0	0	0	0.143	0	0.127	0.148	0	0	0	0.409	0	0	0	0	0.155	0	0	0	0.103375	0.019375	-2.41562	0.369549895610833	0.976697015997067
ENSECAT00000070085	1	0	1	0	3	0	1	0	0	0	1	0	0	0	0	0	0.114	0	0.1	0	0.352	0	0.121	0	0	0	0.114	0	0	0	0	0	0.085875	0.01425	-2.59128	0.369549895610833	0.976697015997067
ENSECAT00000042218	3	0	0	1	3	0	0	0	0	1	0	0	0	0	0	0	0.132	0	0	0.046	0.137	0	0	0	0	0.057	0	0	0	0	0	0	0.039375	0.007125	-2.46632	0.369784189549727	0.976697015997067
ENSECAT00000051039	0	0	0	0	0	0	1	0	1	0	3	0	3	0	0	0	0	0	0	0	0	0	0.032	0	0.032	0	0.089	0	0.095	0	0	0	0.004	0.027	2.75488750216347	0.369785419329878	0.976697015997067
MSTRG.481.1	1	24	4	8	37	9	2	12	25	13	4	24	14	33	11	16	0.087	1.405	0.311	0.721	3.354	0.958	0.187	0.998	2.392	1.475	0.351	1.924	1.32	2.753	1.003	1.568	1.00263	1.59825	0.672710981213349	0.370007517371466	0.976697015997067
MSTRG.3929.2	336	418	399	176	277	336	565	387	334	309	287	488	260	275	224	324	6.06	5.064	6.412	3.283	5.198	7.404	10.935	6.66	6.613	7.255	5.218	8.098	5.074	4.748	4.228	6.573	6.377	5.97588	-0.0937279	0.370142333963632	0.976697015997067
ENSECAT00000042846	13	15	27	11	40	7	5	18	13	17	16	11	9	16	12	12	0.554	0.442	1.022	0.492	1.79	0.37	0.24	0.76	0.617	0.979	0.717	0.443	0.401	0.662	0.543	0.584	0.70875	0.61825	-0.197086	0.370236218208233	0.976697015997067
MSTRG.1396.1	63	48	56	28	21	53	42	64	49	26	23	64	60	23	25	37	6.312	3.232	5.027	2.935	2.198	6.458	4.541	6.103	5.388	3.323	2.355	5.865	6.443	2.16	2.618	4.168	4.60075	4.04	-0.187514	0.370304904337439	0.976697015997067
ENSECAT00000050890	2	1	6	4	0	1	0	0	1	0	3	0	1	1	1	0	0.073	0.024	0.194	0.15	0	0.044	0	0	0.04	0	0.11	0	0.039	0.035	0.038	0	0.060625	0.03275	-0.888418	0.370488973198122	0.976697015997067
ENSECAT00000060707	4	5	8	3	11	6	7	4	3	6	7	2	10	3	3	1	0.181	0.152	0.323	0.141	0.518	0.332	0.34	0.173	0.149	0.354	0.32	0.083	0.49	0.13	0.142	0.051	0.27	0.214875	-0.329462	0.371437798115537	0.976697015997067
ENSECAT00000055263	0	3	0	0	0	3	0	1	0	0	0	0	0	0	0	0	0	0.094	0	0	0	0.177	0	0.046	0	0	0	0	0	0	0	0	0.039625	0.001	-5.30834	0.372140314989312	0.976697015997067
ENSECAT00000078599	4	0	0	0	0	0	0	5	0	0	0	0	0	0	0	0	0.259	0	0	0	0	0	0	0.329	0	0	0	0	0	0	0	0	0.0735	0.001	-6.19967	0.372355470423215	0.976697015997067
ENSECAT00000074970	2	12	12	3	8	7	10	5	4	4	1	3	7	8	12	4	0.1	0.402	0.533	0.155	0.415	0.428	0.534	0.237	0.219	0.26	0.05	0.137	0.377	0.382	0.629	0.224	0.3505	0.28475	-0.299719	0.372474069142875	0.976697015997067
MSTRG.6405.1	28	29	56	62	11	7	9	5	14	8	7	31	9	46	19	12	1.702	1.184	3.034	3.899	0.696	0.52	0.587	0.29	0.934	0.633	0.429	1.734	0.592	2.677	1.209	0.821	1.489	1.12862	-0.399778	0.372493060542138	0.976697015997067
ENSECAT00000055723	0	0	0	1	1	0	2	6	0	0	2	0	1	1	0	0	0	0	0	0.028	0.028	0	0.058	0.154	0	0	0.054	0	0.029	0.026	0	0	0.0335	0.013625	-1.2979	0.373055850066403	0.976697015997067
MSTRG.9036.1	41	56	41	36	39	6	17	45	33	22	39	16	21	46	24	22	1.98	1.803	1.78	1.789	1.977	0.368	0.898	2.068	1.749	1.415	1.898	0.732	1.112	2.145	1.232	1.176	1.58288	1.43237	-0.144138	0.373070560174652	0.976697015997067
ENSECAT00000066488	0	4	0	0	0	2	0	1	0	0	0	0	0	0	0	0	0	0.087	0	0	0	0.079	0	0.031	0	0	0	0	0	0	0	0	0.024625	0.001	-4.62205	0.373301087223734	0.976697015997067
ENSECAT00000061779	1	0	0	0	4	0	2	0	0	0	0	0	0	0	0	0	0.032	0	0	0	0.134	0	0.069	0	0	0	0	0	0	0	0	0	0.029375	0.001	-4.87652	0.373301087223735	0.976697015997067
ENSECAT00000071318	1	2	4	0	0	0	0	0	0	0	0	0	0	0	0	0	0.049	0.066	0.175	0	0	0	0	0	0	0	0	0	0	0	0	0	0.03625	0.001	-5.17991	0.373301087223735	0.976697015997067
ENSECAT00000041469	0	0	0	0	0	0	0	0	2	0	4	0	0	0	1	0	0	0	0	0	0	0	0	0	0.463	0	0.85	0	0	0	0.221	0	0.001	0.19175	7.58308276750293	0.373302826164548	0.976697015997067
ENSECAT00000074809	1	2	0	1	0	1	1	0	0	0	0	0	1	0	0	1	0.072	0.097	0	0.075	0	0.088	0.078	0	0	0	0	0	0.078	0	0	0.081	0.05125	0.019875	-1.3666	0.373654009490477	0.976697015997067
MSTRG.16252.1	6	4	8	0	1	2	1	1	5	2	1	4	0	0	0	1	1.124	0.503	1.336	0	0.195	0.458	0.201	0.179	1.029	0.488	0.189	0.69	0	0	0	0.211	0.4995	0.325875	-0.616166	0.373896731852261	0.976697015997067
MSTRG.2539.1	35	32	53	1	215	61	6	26	59	40	36	5	6	12	11	102	5.309	3.261	7.163	0.157	33.928	11.305	0.977	3.763	9.825	7.898	5.504	0.698	0.985	1.742	1.746	17.404	8.23287	5.72525	-0.524058	0.37493886196972	0.976697015997067
ENSECAT00000045677	0	8	0	0	0	0	1	0	0	0	0	0	0	1	1	0	0	0.289	0	0	0	0	0.058	0	0	0	0	0	0	0.052	0.056	0	0.043375	0.0135	-1.6839	0.375863840300525	0.976697015997067
MSTRG.15453.1	17	168	15	55	22	21	12	2	43	36	2	51	82	181	13	80	1.297	8.62	1.036	4.343	1.757	1.918	0.975	0.159	3.589	3.585	0.182	3.618	6.744	13.247	1.033	6.911	2.51313	4.86362	0.95254956595147	0.376562011823258	0.976697015997067
ENSECAT00000071071	10	2	11	108	3	69	5	15	9	33	23	1	0	47	1	15	0.24	0.032	0.236	2.686	0.075	2.027	0.129	0.344	0.238	1.033	0.557	0.022	0	1.082	0.025	0.406	0.721125	0.420375	-0.778572	0.377150393897445	0.976697015997067
ENSECAT00000049012	1	0	5	0	1	0	0	0	1	0	0	0	0	0	0	0	0.044	0	0.198	0	0.046	0	0	0	0.049	0	0	0	0	0	0	0	0.036	0.006125	-2.55522	0.378716381388134	0.976697015997067
ENSECAT00000054803	0	0	0	1	0	0	0	0	1	1	5	0	0	0	0	0	0	0	0	0.022	0	0	0	0	0.023	0.027	0.105	0	0	0	0	0	0.00275	0.019375	2.81669278663694	0.378717654876418	0.976697015997067
MSTRG.15408.3	36	39	21	26	4	2	1	2	11	2	33	0	12	119	4	45	7.326	5.325	3.755	5.609	0.893	0.445	0.319	0.311	2.417	0.664	6.781	0.002	2.668	23.357	0.926	10.476	2.99788	5.91137	0.979553514125774	0.378839586643419	0.976697015997067
ENSECAT00000064123	0	0	0	0	5	0	1	1	0	0	0	0	0	0	0	0	0	0	0	0	0.243	0	0.05	0.045	0	0	0	0	0	0	0	0	0.04225	0.001	-5.40088	0.378907576271257	0.976697015997067
ENSECAT00000037382	0	0	0	0	0	0	0	0	0	0	1	0	0	0	1	5	0	0	0	0	0	0	0	0	0	0	0.047	0	0	0	0.049	0.263	0.001	0.044875	5.48784003382305	0.378909353181108	0.976697015997067
MSTRG.15770.4	33	51	22	10	16	0	7	18	24	19	27	4	4	105	0	76	6.891	7.21	4.114	2.226	3.473	0	1.571	3.723	5.558	5.175	5.698	0.794	0.804	21.186	0	18.176	3.651	7.17387	0.9744609387402	0.37994524161113	0.976697015997067
MSTRG.13335.1	14	28	5	7	16	0	8	22	21	9	15	20	16	16	4	39	0.916	1.231	0.292	0.474	1.09	0	0.562	1.374	1.509	0.767	0.99	1.204	1.133	1.002	0.274	2.871	0.742375	1.21875	0.715182186235786	0.380707853813945	0.976697015997067
MSTRG.12736.1	7	13	0	0	7	23	7	14	31	0	0	7	59	32	0	6	0.343	0.436	0	0	0.348	1.446	0.397	0.661	1.748	0	0	0.326	3.243	1.562	0	0.351	0.453875	0.90375	0.993628717038273	0.381223926293036	0.976697015997067
ENSECAT00000078106	0	1	0	0	0	0	0	2	2	0	2	2	0	2	0	0	0	0.041	0	0	0	0	0	0.117	0.134	0	0.123	0.112	0	0.117	0	0	0.01975	0.06075	1.62103175542868	0.381590851129198	0.976697015997067
ENSECAT00000074574	0	1	2	0	3	4	0	1	0	0	3	1	0	0	1	0	0	0.032	0.084	0	0.147	0.229	0	0.045	0	0	0.142	0.043	0	0	0.049	0	0.067125	0.02925	-1.19841	0.38168015830101	0.976697015997067
MSTRG.5436.1	42	69	56	107	19	39	34	83	26	30	89	30	35	36	85	21	4.013	4.429	4.768	10.576	1.889	4.553	3.487	7.568	2.728	3.732	8.573	2.638	3.619	3.293	8.5	2.257	5.16038	4.4175	-0.224246	0.382352392408592	0.976697015997067
MSTRG.7499.1	47	178	50	125	85	173	97	119	106	114	121	140	183	124	135	116	0.993	2.527	0.942	2.733	1.869	4.467	2.2	2.4	2.459	3.136	2.578	2.722	4.185	2.508	2.986	2.758	2.26638	2.9165	0.363851481360687	0.382654937413998	0.976697015997067
MSTRG.8334.1	62	41	54	32	146	36	19	44	41	42	33	105	23	46	14	29	1.4	0.61	1.083	0.752	3.407	0.975	0.458	0.932	1.019	1.224	0.751	2.168	0.569	0.978	0.333	0.742	1.20213	0.973	-0.305075	0.38462317759725	0.976697015997067
MSTRG.4256.2	262	246	331	34	81	4	0	88	95	89	131	141	115	773	23	349	24.184	15.249	27.161	3.227	7.734	0.469	0	7.748	9.606	10.691	12.205	11.988	11.461	68.251	2.22	36.157	10.7215	20.3224	0.922562253023784	0.384755643024025	0.976697015997067
ENSECAT00000067076	0	0	0	9	0	0	0	0	0	0	0	0	0	0	0	0	0	0	0	0.575	0	0	0	0	0	0	0	0	0	0	0	0	0.071875	0.001	-6.16742	0.385849256973125	0.976697015997067
MSTRG.15983.1	37	100	33	82	31	33	35	77	17	28	57	40	39	86	40	36	4.217	7.657	3.352	9.668	3.676	4.596	4.281	8.375	2.127	4.155	6.549	4.195	4.811	9.384	4.771	4.616	5.72775	5.076	-0.174276	0.386113025545527	0.976697015997067
MSTRG.15026.1	4	20	15	29	16	6	3	40	15	4	9	18	10	20	14	8	0.256	0.861	0.856	1.922	1.066	0.47	0.206	2.445	1.055	0.334	0.581	1.061	0.693	1.226	0.939	0.577	1.01025	0.80825	-0.321839	0.386786865985429	0.976697015997067
MSTRG.431.1	2	1	12	0	2	3	3	0	0	2	6	1	1	1	0	2	0.221	0.071	1.015	0	0.211	0.384	0.326	0	0	0.311	0.606	0.103	0.112	0.094	0	0.262	0.2785	0.186	-0.582375	0.387077644029002	0.976697015997067
MSTRG.2169.1	6	8	11	1	25	7	21	15	4	9	9	14	0	2	18	9	0.467	0.418	0.763	0.08	2.023	0.665	1.753	1.113	0.342	0.911	0.706	1.002	0	0.149	1.465	0.788	0.91025	0.670375	-0.441294	0.387475909749875	0.976697015997067
ENSECAT00000038238	3	2	2	0	0	1	0	0	0	0	1	2	0	0	0	0	0.215	0.096	0.128	0	0	0.088	0	0	0	0	0.072	0.132	0	0	0	0	0.065875	0.0255	-1.36923	0.388259702449335	0.976697015997067
MSTRG.11241.1	42	28	17	95	0	3	0	29	27	7	34	2	23	207	8	65	5.748	2.596	2.104	13.361	0	0.557	0	3.819	4.099	1.189	4.742	0.234	3.432	27.03	1.174	9.966	3.52312	6.48325	0.879861543253953	0.388349107737904	0.976697015997067
MSTRG.7478.1	10	5	11	31	3	8	2	2	5	4	3	1	7	8	11	11	0.729	0.245	0.714	2.336	0.227	0.712	0.156	0.139	0.4	0.379	0.22	0.067	0.552	0.558	0.839	0.901	0.65725	0.4895	-0.425133	0.388743265086416	0.976697015997067
ENSECAT00000038574	3	2	1	2	10	0	0	8	1	0	1	0	2	3	2	6	0.148	0.066	0.044	0.102	0.514	0	0	0.377	0.054	0	0.05	0	0.107	0.142	0.103	0.333	0.156375	0.098625	-0.664985	0.388774708630576	0.976697015997067
ENSECAT00000038622	0	0	17	0	0	0	8	0	10	10	12	0	5	0	23	0	0	0	0.246	0	0	0	0.144	0	0.176	0.222	0.191	0	0.093	0	0.397	0	0.04875	0.134875	1.46814883573841	0.388880364493716	0.976697015997067
MSTRG.7691.1	40	60	40	93	32	54	29	66	23	41	54	64	38	47	48	33	2.3	2.318	2.05	5.532	1.915	3.794	1.79	3.622	1.452	3.069	3.13	3.386	2.365	2.587	2.889	2.135	2.91513	2.62663	-0.150348	0.389042222660075	0.976697015997067
ENSECAT00000078465	2	1	0	2	2	2	1	1	1	1	7	8	1	1	0	0	0.088	0.03	0	0.093	0.096	0.104	0.047	0.041	0.052	0.057	0.307	0.321	0.048	0.04	0	0	0.062375	0.103125	0.725354303795918	0.390121211038021	0.976697015997067
MSTRG.9716.2	8	45	2	13	5	1	5	9	8	14	0	8	11	8	2	7	0.634	2.346	0.137	1.035	0.365	0.073	0.424	0.629	0.677	1.436	0	0.575	0.916	0.588	0.155	0.579	0.705375	0.61575	-0.196046	0.390234682434355	0.976697015997067
ENSECAT00000076947	3	1	3	1	5	10	2	0	0	1	4	0	3	0	0	6	0.2	0.045	0.178	0.069	0.346	0.813	0.143	0	0	0.087	0.268	0	0.216	0	0	0.449	0.22425	0.1275	-0.814611	0.390291530810532	0.976697015997067
ENSECAT00000063412	0	7	8	3	16	4	5	4	10	0	3	49	1	1	6	8	0	0.196	0.288	0.126	0.674	0.198	0.217	0.141	0.444	0	0.104	1.807	0.044	0.039	0.254	0.364	0.23	0.382	0.731938777091374	0.390397663030965	0.976697015997067
ENSECAT00000036088	6	0	5	0	1	0	1	0	0	2	3	0	0	0	0	0	0.282	0	0.209	0	0.049	0	0.05	0	0	0.122	0.142	0	0	0	0	0	0.07375	0.033	-1.16018	0.390562962247818	0.976697015997067
ENSECAT00000050845	1	15	5	3	7	3	3	1	3	1	7	3	4	4	1	3	0.057	0.577	0.255	0.178	0.417	0.21	0.184	0.055	0.188	0.074	0.404	0.158	0.248	0.219	0.06	0.193	0.241625	0.193	-0.324169	0.39083965763687	0.976697015997067
ENSECAT00000076585	0	1	1	1	0	2	0	0	2	0	0	0	1	2	0	6	0	0.072	0.095	0.11	0	0.26	0	0	0.234	0	0	0	0.115	0.204	0	0.719	0.067125	0.159	1.24410467729894	0.391157881669713	0.976697015997067
MSTRG.15272.1	181	241	141	131	31	36	166	30	267	39	114	459	79	31	194	150	1.023	0.915	0.71	0.766	0.182	0.249	1.007	0.162	1.657	0.287	0.65	2.388	0.483	0.168	1.148	0.954	0.62675	0.966875	0.625439295502459	0.391406513000862	0.976697015997067
MSTRG.1442.1	0	9	7	35	10	33	21	18	10	31	11	13	10	22	75	18	0	0.348	0.369	2.11	0.602	2.301	1.313	1.014	0.619	2.327	0.642	0.687	0.614	1.236	4.54	1.174	1.00713	1.47988	0.555232565937209	0.392177287403938	0.976697015997067
ENSECAT00000045661	0	2	5	0	2	0	0	0	2	0	0	1	0	0	0	0	0	0.057	0.189	0	0.088	0	0	0	0.093	0	0	0.039	0	0	0	0	0.04175	0.0165	-1.33931	0.393144442596629	0.976697015997067
MSTRG.5074.1	12	123	15	10	14	40	10	21	36	13	30	65	22	134	27	21	0.485	3.338	0.54	0.418	0.589	1.975	0.434	0.81	1.597	0.684	1.222	2.417	0.962	5.183	1.142	0.954	1.07363	1.77012	0.721361070895378	0.394461920249954	0.976697015997067
ENSECAT00000068189	0	0	0	0	1	1	1	0	0	0	2	0	0	3	0	3	0	0	0	0	0.047	0.055	0.048	0	0	0	0.091	0	0	0.129	0	0.152	0.01875	0.0465	1.31034012061215	0.394591131194937	0.976697015997067
ENSECAT00000058994	0	0	0	0	0	0	2	10	1	1	0	0	0	0	2	0	0	0	0	0	0	0	0.031	0.136	0.016	0.019	0	0	0	0	0.03	0	0.020875	0.008125	-1.36134	0.396034818130005	0.976697015997067
MSTRG.15611.1	1	0	2	1	2	1	2	0	0	0	2	6	3	1	4	0	0.113	0	0.201	0.117	0.213	0.138	0.242	0	0	0	0.243	0.598	0.366	0.108	0.472	0	0.128	0.223375	0.80332391904149	0.396413947514749	0.976697015997067
ENSECAT00000044646	0	0	0	0	0	0	2	0	1	0	2	3	0	0	0	1	0	0	0	0	0	0	0.06	0	0.03	0	0.059	0.077	0	0	0	0.031	0.0075	0.024625	1.71516122384786	0.396603068186906	0.976697015997067
MSTRG.6521.3	433	579	406	496	506	336	690	356	313	202	560	452	905	212	252	247	3.407	3.064	2.848	4.041	4.146	3.237	5.828	2.673	2.705	2.075	4.442	3.274	7.708	1.596	2.075	2.184	3.6555	3.25738	-0.166359	0.396638099104436	0.976697015997067
ENSECAT00000076131	1	0	1	0	4	0	0	2	0	0	0	1	0	2	0	0	0.044	0	0.039	0	0.181	0	0	0.083	0	0	0	0.04	0	0.083	0	0	0.043375	0.015375	-1.49628	0.396989914679031	0.976697015997067
ENSECAT00000073541	2	0	1	0	0	0	0	0	0	4	0	1	0	1	2	0	0.102	0	0.045	0	0	0	0	0	0	0.265	0	0.047	0	0.049	0.107	0	0.018375	0.0585	1.67069237474704	0.396990462441305	0.976697015997067
ENSECAT00000034587	0	0	0	5	3	0	0	0	0	0	0	0	0	0	0	1	0	0	0	0.267	0.161	0	0	0	0	0	0	0	0	0	0	0.058	0.0535	0.00725	-2.88349	0.398276029157698	0.976697015997067
ENSECAT00000049049	0	5	0	2	0	0	1	1	0	0	0	3	0	0	0	0	0	0.078	0	0.048	0	0	0.025	0.022	0	0	0	0.064	0	0	0	0	0.021625	0.008	-1.43463	0.398379252489754	0.976697015997067
ENSECAT00000071516	0	2	0	0	0	1	0	0	0	1	3	0	0	0	5	0	0	0.168	0	0	0	0.153	0	0	0	0.163	0.378	0	0	0	0.654	0	0.040125	0.149375	1.89636541574581	0.398379776847421	0.976697015997067
ENSECAT00000071895	0	23	0	0	3	0	3	1	1	10	0	0	0	1	0	0	0	2.418	0	0	0.52	0	0.528	0.207	0.172	1.94	0	0	0	0.153	0	0	0.459125	0.283125	-0.697448	0.398578773278299	0.976697015997067
ENSECAT00000046341	4	2	3	17	2	7	0	6	6	0	6	7	4	2	0	0	0.172	0.058	0.115	0.756	0.089	0.368	0	0.246	0.283	0	0.26	0.277	0.186	0.082	0	0	0.2255	0.136	-0.729521	0.399396770848342	0.976697015997067
ENSECAT00000073815	17	11	14	8	35	11	27	27	7	25	31	11	7	10	19	6	0.647	0.285	0.473	0.31	1.365	0.504	1.067	0.96	0.28	1.22	1.171	0.379	0.284	0.359	0.745	0.237	0.701375	0.584375	-0.263292	0.400497726561662	0.976697015997067
ENSECAT00000075182	1	0	0	3	4	4	2	0	3	1	3	0	9	2	3	2	0.028	0	0	0.086	0.115	0.135	0.059	0	0.091	0.036	0.084	0	0.269	0.053	0.087	0.062	0.052875	0.08525	0.689114075904223	0.400852183775428	0.976697015997067
MSTRG.2695.2	5	37	5	9	4	3	8	13	8	10	2	7	2	24	0	3	0.619	3.074	0.552	1.153	0.515	0.454	1.063	1.536	1.088	1.612	0.25	0.798	0.268	2.818	0	0.418	1.12075	0.9065	-0.306086	0.401339428169482	0.976697015997067
MSTRG.3771.4	136	103	147	76	58	68	32	113	88	63	82	45	82	98	90	69	4.052	2.055	3.892	2.354	1.81	2.481	1.031	3.205	2.873	2.453	2.477	1.232	2.645	2.787	2.803	2.305	2.61	2.44687	-0.0931094	0.402352608555608	0.976697015997067
MSTRG.9768.1	713	2092	722	778	1267	940	1284	669	655	587	1412	1120	866	1031	910	585	34.063	67.133	30.739	38.455	62.981	54.881	65.834	30.504	34.335	36.515	68.004	49.237	44.774	47.154	45.477	31.437	48.0737	44.6166	-0.107668	0.402703232700359	0.976697015997067
ENSECAT00000036039	0	0	6	1	4	0	15	4	0	3	4	2	0	4	3	1	0	0	0.104	0.02	0.081	0	0.313	0.074	0	0.076	0.078	0.036	0	0.074	0.061	0.022	0.074	0.043375	-0.770662	0.402815542717316	0.976697015997067
MSTRG.10857.1	3	3	4	8	0	26	3	0	2	2	4	5	9	0	2	5	0.46	0.309	0.546	1.269	0	4.87	0.494	0	0.337	0.399	0.618	0.705	1.493	0	0.321	0.862	0.9935	0.591875	-0.747227	0.403321449092266	0.976697015997067
MSTRG.2735.1	639	1222	850	473	660	655	923	863	609	580	890	911	642	665	716	565	5.637	7.238	6.681	4.319	6.057	7.062	8.735	7.263	5.896	6.663	7.917	7.392	6.127	5.613	6.604	5.61	6.624	6.47775	-0.0322099	0.403408256785359	0.976697015997067
MSTRG.11714.4	7	48	25	10	27	13	51	21	15	34	26	11	0	27	10	24	0.289	1.246	0.849	0.401	1.11	0.622	2.121	0.765	0.623	1.723	1.02	0.406	0	0.989	0.413	1.028	0.925375	0.77525	-0.255377	0.404278866442938	0.976697015997067
ENSECAT00000069360	1	4	0	0	0	0	0	2	0	0	1	0	0	1	0	0	0.054	0.144	0	0	0	0	0	0.102	0	0	0.054	0	0	0.051	0	0	0.0375	0.013125	-1.51457	0.404326644651126	0.976697015997067
MSTRG.1967.1	111	483	132	123	88	86	53	79	84	167	303	165	141	365	219	63	4.162	12.176	4.425	4.779	3.416	3.952	2.115	2.841	3.46	8.158	11.472	5.692	5.722	13.122	8.617	2.652	4.73325	7.36188	0.637242129764951	0.405185922031188	0.976697015997067
ENSECAT00000058924	0	0	0	0	0	2	0	2	0	0	2	0	5	0	2	1	0	0	0	0	0	0.093	0	0.073	0	0	0.077	0	0.206	0	0.08	0.043	0.02075	0.05075	1.29029648583825	0.405229043521482	0.976697015997067
ENSECAT00000074109	10	17	16	20	26	13	7	25	7	19	29	10	15	12	8	7	0.564	0.644	0.804	1.166	1.525	0.895	0.423	1.345	0.433	1.394	1.648	0.519	0.915	0.648	0.472	0.444	0.92075	0.809125	-0.186447	0.405722278394368	0.976697015997067
MSTRG.11773.1	89	159	132	108	63	60	83	68	80	79	110	69	42	119	57	93	8.338	10.006	11.056	10.432	6.141	6.835	8.393	6.079	8.259	9.634	10.368	5.948	4.258	10.672	5.629	9.801	8.41	8.07113	-0.059336	0.405886265241275	0.976697015997067
ENSECAT00000047199	0	0	0	0	2	0	0	0	0	0	0	3	4	0	0	1	0	0	0	0	0.179	0	0	0	0	0	0	0.238	0.373	0	0	0.097	0.022375	0.0885	1.98378977281874	0.40592045445791	0.976697015997067
ENSECAT00000052563	1	0	1	2	0	2	2	0	2	1	0	1	4	2	0	4	0.031	0	0.027	0.064	0	0.075	0.066	0	0.068	0.04	0	0.028	0.133	0.059	0	0.138	0.032875	0.05825	0.825267155361978	0.405931510231921	0.976697015997067
ENSECAT00000051198	1	0	0	7	0	0	0	0	0	0	0	0	0	0	1	0	0.026	0	0	0.191	0	0	0	0	0	0	0	0	0	0	0.028	0	0.027125	0.0035	-2.9542	0.406618697378241	0.976697015997067
ENSECAT00000074270	0	0	2	0	2	2	0	0	0	3	3	2	0	0	2	2	0	0	0.047	0	0.056	0.063	0	0	0	0.125	0.112	0.059	0	0	0.057	0.061	0.02075	0.05175	1.3184475261524	0.407078863469256	0.976697015997067
MSTRG.8662.1	7	5	16	13	0	8	7	31	10	4	9	7	22	0	0	4	0.958	0.46	1.951	1.84	0	1.338	1.028	4.048	1.502	0.713	1.241	0.881	3.258	0	0	0.616	1.45287	1.02638	-0.501353	0.407767664541946	0.976697015997067
ENSECAT00000067213	0	2	0	5	1	0	0	0	0	0	0	2	0	0	0	0	0	0.037	0	0.143	0.029	0	0	0	0	0	0	0.051	0	0	0	0	0.026125	0.006375	-2.03493	0.408232534840022	0.976697015997067
MSTRG.413.2	526	397	709	261	267	313	283	229	377	288	379	594	249	235	216	154	27.028	13.689	32.465	13.872	14.26	19.651	15.576	11.23	21.286	19.259	19.624	28.065	13.844	11.575	11.597	8.884	18.4714	16.7667	-0.139688	0.408598401937034	0.976697015997067
ENSECAT00000076966	29	113	44	117	60	83	82	76	77	100	15	70	65	94	202	140	0.9	2.358	1.219	3.756	1.941	3.153	2.736	2.255	2.628	4.047	0.47	2.003	2.187	2.797	6.571	4.896	2.28975	3.19988	0.482825458471036	0.408945553244558	0.976697015997067
ENSECAT00000068862	0	0	3	7	0	1	3	1	1	0	3	0	1	2	1	0	0	0	0.125	0.338	0	0.057	0.15	0.045	0.051	0	0.141	0	0.051	0.089	0.049	0	0.089375	0.047625	-0.908152	0.409160673489144	0.976697015997067
MSTRG.2406.2	395	680	386	367	507	426	232	255	568	410	513	464	369	383	372	633	20.016	23.148	17.446	19.223	26.744	26.416	12.625	12.334	31.588	27.046	26.218	21.654	20.255	18.566	19.756	36.07	19.744	25.1441	0.348807049795048	0.409472235059422	0.976697015997067
ENSECAT00000036674	6	0	1	2	3	0	0	0	0	1	1	1	1	2	0	0	0.313	0	0.047	0.108	0.163	0	0	0	0	0.068	0.053	0.048	0.057	0.1	0	0	0.078875	0.04075	-0.952768	0.409481680568542	0.976697015997067
ENSECAT00000013782	4	4	3	11	4	11	3	5	7	1	4	6	5	7	2	1	0.34	0.229	0.228	0.968	0.352	1.16	0.275	0.404	0.655	0.115	0.346	0.472	0.463	0.577	0.178	0.095	0.4945	0.362625	-0.447492	0.409684057152368	0.976697015997067
ENSECAT00000052920	0	4	0	0	0	0	0	0	0	1	0	2	0	4	2	1	0	0.112	0	0	0	0	0	0	0	0.054	0	0.077	0	0.16	0.088	0.047	0.014	0.05325	1.92735469816823	0.409757686209687	0.976697015997067
MSTRG.10414.1	16	1	15	0	1	1	0	0	1	0	0	0	3	10	2	0	2.057	0.121	1.724	0	0.157	0.166	0	0	0.206	0	0	0	0.358	1.192	0.226	0	0.528125	0.24775	-1.09199	0.410076356028279	0.976697015997067
MSTRG.12691.1	62	29	86	14	7	34	37	8	5	9	20	20	24	14	97	4	3.405	1.07	4.208	0.795	0.4	2.281	2.181	0.419	0.301	0.643	1.107	1.011	1.426	0.736	5.575	0.247	1.84488	1.38075	-0.418071	0.410485434673184	0.976697015997067
ENSECAT00000045628	412	386	440	375	692	587	366	1105	322	446	372	309	439	529	832	452	8.589	5.416	8.18	8.099	15.021	14.962	8.192	21.998	7.368	12.104	7.824	5.936	9.912	10.578	18.18	10.605	11.3071	10.3134	-0.132716	0.410705072503465	0.976697015997067
ENSECAT00000075758	2	0	5	1	0	0	2	0	0	0	1	3	0	0	0	0	0.082	0	0.182	0.042	0	0	0.088	0	0	0	0.041	0.113	0	0	0	0	0.04925	0.01925	-1.35527	0.410929126280016	0.976697015997067
MSTRG.738.7	0	21	28	9	24	6	4	12	17	2	10	0	0	0	8	25	0	0.465	0.814	0.319	0.832	0.227	0.152	0.376	0.614	0.107	0.327	0.004	0	0	0.292	0.926	0.398125	0.28375	-0.488601	0.412074514289265	0.976697015997067
MSTRG.13908.1	31832	51743	39143	53430	38038	41599	27617	35113	27920	34439	34335	37595	31526	48066	43813	29710	3163.01	3453.84	3465.81	5491.75	3932.39	5050.55	2944.86	3329.23	3045.8	4454.72	3439.14	3437.25	3389.9	4571.97	4555.83	3320.97	3853.93	3776.95	-0.029109	0.412269864077318	0.976697015997067
ENSECAT00000051484	0	5	1	0	0	1	0	0	0	0	0	0	0	1	0	1	0	0.133	0.035	0	0	0.048	0	0	0	0	0	0	0	0.038	0	0.045	0.027	0.010375	-1.37985	0.412560479285761	0.976697015997067
ENSECAT00000060501	0	0	0	1	5	0	0	1	0	1	0	0	0	0	0	1	0	0	0	0.034	0.173	0	0	0.032	0	0.043	0	0	0	0	0	0.037	0.029875	0.01	-1.57894	0.412560479285761	0.976697015997067
ENSECAT00000035476	1	0	3	4	2	5	1	1	0	1	5	2	9	2	3	4	0.044	0	0.118	0.183	0.092	0.27	0.047	0.042	0	0.057	0.222	0.081	0.416	0.085	0.139	0.199	0.0995	0.149875	0.590991322870575	0.413652844305907	0.976697015997067
ENSECAT00000041484	4	0	0	0	0	0	4	0	0	0	0	0	0	0	0	0	0.179	0	0	0	0	0	0.199	0	0	0	0	0	0	0	0	0	0.04725	0.001	-5.56224	0.414431751364541	0.976697015997067
ENSECAT00000045413	0	5	0	3	0	0	0	0	0	0	0	0	0	0	0	0	0	0.161	0	0.149	0	0	0	0	0	0	0	0	0	0	0	0	0.03875	0.001	-5.27612	0.414927147692845	0.976697015997067
ENSECAT00000031971	0	0	0	0	0	0	0	0	0	0	0	0	0	5	3	0	0	0	0	0	0	0	0	0	0	0	0	0	0	0.127	0.084	0	0.001	0.026375	4.72109918870718	0.414929181267469	0.976697015997067
ENSECAT00000078219	0	6	0	2	0	0	0	0	0	0	0	0	1	0	1	0	0	0.308	0	0.158	0	0	0	0	0	0	0	0	0.083	0	0.08	0	0.05825	0.020375	-1.51546	0.415334195700144	0.976697015997067
ENSECAT00000037835	7	9	14	3	7	5	4	10	8	7	1	11	5	9	0	2	0.098	0.085	0.176	0.044	0.102	0.086	0.06	0.134	0.124	0.128	0.014	0.142	0.076	0.121	0	0.032	0.098125	0.079625	-0.301399	0.415714790409082	0.976697015997067
ENSECAT00000069834	0	1	1	0	0	2	0	0	2	0	0	3	1	0	3	0	0	0.036	0.048	0	0	0.133	0	0	0.119	0	0	0.15	0.059	0	0.17	0	0.027125	0.06225	1.1984506996236	0.415911613603652	0.976697015997067
ENSECAT00000062372	0	10	2	2	3	3	0	9	1	5	1	4	1	1	5	0	0	0.11	0.029	0.034	0.051	0.06	0	0.141	0.018	0.107	0.017	0.06	0.018	0.016	0.086	0	0.053125	0.04025	-0.400402	0.415944987122071	0.976697015997067
MSTRG.5897.4	469	969	458	430	695	738	1073	460	464	534	686	582	532	706	696	424	13.744	19.062	11.94	13.034	21.185	26.387	33.713	12.853	14.913	20.368	20.253	15.667	16.859	19.787	21.337	13.968	18.9898	17.894	-0.085745	0.416185863154388	0.976697015997067
MSTRG.7686.1	8	61	22	24	1	0	1	7	34	2	2	0	89	28	1	65	0.159	0.813	0.389	0.493	0.021	0	0.021	0.133	0.741	0.052	0.04	0	1.911	0.532	0.021	1.451	0.253625	0.5935	1.22655106988525	0.416249870112311	0.976697015997067
MSTRG.1974.1	115	399	123	83	114	149	231	85	121	170	234	162	148	56	67	89	3.091	7.205	2.946	2.308	3.188	4.894	6.663	2.18	3.571	5.948	6.34	4.007	4.305	1.441	1.885	2.691	4.05938	3.7735	-0.105354	0.416355281652442	0.976697015997067
MSTRG.1999.1	14	37	17	35	25	22	8	14	22	10	10	35	19	20	8	14	1.272	2.258	1.376	3.319	2.363	2.442	0.78	1.214	2.195	1.183	0.916	2.926	1.868	1.74	0.761	1.431	1.878	1.6275	-0.20654	0.416669046441005	0.976697015997067
ENSECAT00000045367	0	0	1	4	1	1	0	4	0	1	1	1	1	1	0	1	0	0	0.046	0.215	0.054	0.064	0	0.199	0	0.068	0.052	0.048	0.056	0.05	0	0.059	0.07225	0.041625	-0.795547	0.416952677301589	0.976697015997067
ENSECAT00000077660	0	5	2	5	0	2	0	0	6	0	1	4	4	1	7	1	0	0.101	0.054	0.156	0	0.074	0	0	0.198	0	0.03	0.111	0.13	0.029	0.221	0.034	0.048125	0.094125	0.967791419089664	0.417053906690507	0.976697015997067
MSTRG.3967.1	0	5	0	4	0	0	2	0	0	0	1	0	3	0	0	0	0	0.479	0	0.545	0	0	0.284	0	0	0	0.156	0	0.431	0	0	0	0.1635	0.073375	-1.15593	0.417199375078225	0.976697015997067
MSTRG.12101.1	19	70	29	34	45	26	30	43	29	45	47	45	52	68	40	24	1.117	2.765	1.52	2.068	2.753	1.868	1.893	2.413	1.89	3.445	2.786	2.435	3.309	3.806	2.461	1.588	2.04962	2.715	0.405592220069183	0.418021172331986	0.976697015997067
MSTRG.6173.1	9	4	11	5	2	9	12	10	1	6	11	6	4	8	9	2	1.265	0.378	1.377	0.727	0.292	1.545	1.81	1.341	0.154	1.098	1.56	0.776	0.608	1.076	1.323	0.316	1.09187	0.863875	-0.337913	0.418248860874864	0.976697015997067
ENSECAT00000076619	0	0	0	0	2	1	0	0	0	0	7	0	3	0	0	0	0	0	0	0	0.09	0.053	0	0	0	0	0.306	0	0.141	0	0	0	0.017875	0.055875	1.64425968440493	0.418316281424289	0.976697015997067
ENSECAT00000041812	1	3	2	0	4	1	0	0	0	3	0	2	0	0	0	0	0.053	0.107	0.095	0	0.221	0.065	0	0	0	0.208	0	0.098	0	0	0	0	0.067625	0.03825	-0.822097	0.41915409471985	0.976697015997067
ENSECAT00000049076	0	1	5	1	3	0	1	0	2	3	2	0	2	5	3	1	0	0.047	0.315	0.073	0.221	0	0.076	0	0.155	0.276	0.143	0	0.153	0.338	0.222	0.08	0.0915	0.170875	0.901097689322018	0.419389440183147	0.976697015997067
MSTRG.6942.2	48	231	57	83	89	56	107	184	167	60	64	87	136	136	102	326	2.972	9.59	3.157	5.293	5.705	4.233	7.127	10.874	11.296	4.805	3.97	4.971	9.103	8.067	6.566	22.631	6.11888	8.92613	0.544767582751959	0.420103110917678	0.976697015997067
MSTRG.1241.1	280	696	369	265	442	307	405	238	285	221	436	414	277	414	329	227	5.707	9.546	6.715	5.598	9.386	7.669	8.874	4.629	6.391	5.874	8.971	7.779	6.11	8.094	7.035	5.212	7.2655	6.93325	-0.0675303	0.42057025342238	0.976697015997067
MSTRG.13718.1	128	133	166	124	18	29	21	23	46	46	0	5	126	102	6	90	6.635	4.61	7.638	6.608	0.942	1.805	1.165	1.127	2.622	3.085	0	0.25	7.051	5.026	0.325	5.232	3.81625	2.94888	-0.371991	0.420905088980997	0.976697015997067
MSTRG.4508.1	74	0	0	217	0	0	0	70	0	0	0	0	72	0	0	0	4.693	0	0	14.36	0	0	0	4.286	0	0	0	0	5.008	0	0	0	2.91737	0.626	-2.22044	0.421151317949552	0.976697015997067
ENSECAT00000031465	4	3	5	3	7	2	2	3	2	4	2	2	3	4	0	4	0.115	0.058	0.128	0.089	0.209	0.07	0.062	0.082	0.063	0.15	0.058	0.053	0.093	0.11	0	0.129	0.101625	0.082	-0.30956	0.422260337613122	0.976697015997067
MSTRG.3019.1	9	4	15	37	0	4	2	0	6	4	2	0	5	3	13	11	0.49	0.13	0.739	2.108	0	0.283	0.102	0	0.387	0.289	0.115	0	0.315	0.144	0.72	0.676	0.4815	0.33075	-0.541795	0.422951308454024	0.976697015997067
MSTRG.14555.1	88	85	86	118	58	29	21	89	68	42	59	72	62	66	56	57	4.884	3.169	4.272	6.775	3.358	1.967	1.251	4.713	4.144	3.048	3.301	3.677	3.724	3.507	3.253	3.559	3.79862	3.52663	-0.107189	0.423510927899008	0.976697015997067
ENSECAT00000040232	0	0	0	2	0	0	0	1	0	1	3	0	0	1	1	1	0	0	0	0.239	0	0	0	0.11	0	0.15	0.35	0	0	0.111	0.121	0.13	0.043625	0.10775	1.30446083287945	0.424713	0.976697015997067
MSTRG.1004.2	434	1670	490	729	780	883	733	378	927	729	467	1241	1121	1322	495	1011	6.085	15.725	6.116	10.574	11.381	15.125	11.031	5.063	14.261	13.296	6.599	16.01	17	17.734	7.265	15.938	10.1375	13.5129	0.414632740752041	0.424717181132591	0.976697015997067
MSTRG.4342.1	1	63	0	158	15	6	12	5	34	12	12	41	113	111	34	57	0.025	1.066	0	4.115	0.393	0.185	0.324	0.12	0.94	0.393	0.305	0.95	3.079	2.675	0.896	1.615	0.7785	1.35662	0.801253039857232	0.425807161501052	0.976697015997067
ENSECAT00000043397	0	3	1	0	1	0	0	1	1	0	0	0	0	0	0	1	0	0.088	0.039	0	0.045	0	0	0.042	0.048	0	0	0	0	0	0	0.049	0.02675	0.012125	-1.14155	0.425868677645295	0.976697015997067
ENSECAT00000059759	1	3	1	0	0	0	0	1	0	0	0	1	0	0	1	0	0.13	0.261	0.116	0	0	0	0	0.124	0	0	0	0.119	0	0	0.136	0	0.078875	0.031875	-1.30714	0.425868677645295	0.976697015997067
MSTRG.1931.2	64	227	78	135	78	56	53	68	78	59	66	84	88	147	42	62	3.791	8.969	4.088	8.212	4.781	4.051	3.351	3.823	5.059	4.526	3.902	4.554	5.611	8.29	2.588	4.083	5.13325	4.82662	-0.0888578	0.426385242229189	0.976697015997067
ENSECAT00000069929	8	4	12	2	2	0	5	0	3	1	4	4	1	1	4	4	0.282	0.09	0.344	0.069	0.066	0	0.169	0	0.112	0.044	0.126	0.123	0.049	0.044	0.127	0.139	0.1275	0.0955	-0.416925	0.426396764134672	0.976697015997067
MSTRG.7431.2	0	10	0	0	67	19	6	2	9	0	0	30	4	1	7	4	0	0.594	0	0	5.895	1.963	0.544	0.189	0.804	0	0	2.296	0.346	0.112	0.619	0.399	1.14813	0.572	-1.00519	0.427384644838409	0.976697015997067
MSTRG.13491.5	43	130	130	27	38	3	0	98	68	6	135	62	81	247	18	97	3.174	6.408	8.51	2.088	2.927	0.269	0	6.87	5.524	0.593	10.042	4.214	6.467	17.381	1.38	8.024	3.78075	6.70312	0.826161382431112	0.427522750241685	0.976697015997067
MSTRG.5738.1	10	12	22	23	6	4	8	2	5	5	17	6	7	8	2	15	1.058	0.853	2.074	2.517	0.66	0.517	0.908	0.202	0.581	0.689	1.813	0.584	0.801	0.81	0.221	1.785	1.09862	0.9105	-0.270968	0.427808987492686	0.976697015997067
MSTRG.6779.1	20	25	52	3	1	5	21	7	2	12	18	3	3	8	30	16	1.047	0.879	2.426	0.162	0.054	0.32	1.18	0.35	0.115	0.818	0.95	0.145	0.17	0.401	1.644	0.942	0.80225	0.648125	-0.30778	0.428024198153596	0.976697015997067
MSTRG.7892.1	50	81	40	94	75	47	61	39	66	31	62	87	81	85	54	101	2.733	2.974	1.948	5.314	4.265	3.139	3.578	2.034	3.96	2.206	3.416	4.375	4.791	4.447	3.089	6.21	3.24812	4.06175	0.322494290846822	0.428437511548056	0.976697015997067
ENSECAT00000074307	27	20	26	4	2	18	31	11	13	17	18	7	10	11	24	7	0.888	0.442	0.762	0.136	0.068	0.723	1.094	0.345	0.469	0.728	0.597	0.212	0.356	0.346	0.826	0.259	0.55725	0.474125	-0.233057	0.428652997099903	0.976697015997067
ENSECAT00000073334	16	2	21	5	42	10	59	39	11	34	34	8	4	21	17	12	0.667	0.056	0.78	0.216	1.821	0.509	2.638	1.551	0.503	1.844	1.428	0.307	0.18	0.838	0.741	0.562	1.02975	0.800375	-0.363546	0.428815929647212	0.976697015997067
MSTRG.8984.1	19	9	42	1	3	12	8	0	10	0	22	9	0	6	6	6	1.084	0.345	2.135	0.059	0.178	0.836	0.49	0	0.626	0	1.265	0.472	0	0.328	0.358	0.385	0.640875	0.42925	-0.578225	0.430642670019817	0.976697015997067
MSTRG.5003.2	18	3	7	11	7	1	4	10	3	14	2	3	4	4	7	8	2.362	0.264	0.818	1.493	0.956	0.16	0.563	1.252	0.432	2.391	0.265	0.362	0.568	0.502	0.961	1.181	0.9835	0.83275	-0.240042	0.430874371472851	0.976697015997067
MSTRG.12900.1	828	892	988	658	480	1005	644	841	690	627	767	943	776	936	473	384	43.448	31.444	46.169	35.686	26.204	64.414	36.264	42.099	39.761	42.836	40.577	45.524	44.048	46.988	25.956	22.641	40.716	38.5414	-0.0791878	0.431118779878177	0.976697015997067
MSTRG.7158.1	675	162	723	148	152	116	44	239	269	172	186	310	211	208	216	187	55.524	8.952	52.995	12.593	13.008	11.659	3.884	18.759	24.293	18.418	15.423	23.463	18.782	16.378	18.594	17.304	22.1717	19.0819	-0.21652	0.431433272958172	0.976697015997067
ENSECAT00000038558	9	0	7	0	1	0	0	0	1	0	3	3	0	0	0	0	0.335	0	0.225	0	0.037	0	0	0	0.04	0	0.103	0.087	0	0	0	0	0.074625	0.02875	-1.3761	0.431526582723226	0.976697015997067
ENSECAT00000069503	1	0	1	0	1	0	0	2	0	0	0	0	0	0	0	0	0.015	0	0.013	0	0.015	0	0	0.028	0	0	0	0	0	0	0	0	0.008875	0.001	-3.14975	0.43189755266027	0.976697015997067
ENSECAT00000033712	0	1	3	0	0	0	0	2	0	0	0	0	0	0	0	0	0	0.015	0.059	0	0	0	0	0.042	0	0	0	0	0	0	0	0	0.0145	0.001	-3.85798	0.43442871488774	0.976697015997067
ENSECAT00000075936	0	2	1	0	0	0	3	0	0	0	0	0	0	0	0	0	0	0.05	0.033	0	0	0	0.119	0	0	0	0	0	0	0	0	0	0.02525	0.001	-4.65821	0.43442871488774	0.976697015997067
ENSECAT00000078831	3	0	0	2	0	0	0	1	0	0	0	0	0	0	0	0	0.046	0	0	0.031	0	0	0	0.014	0	0	0	0	0	0	0	0	0.011375	0.001	-3.50779	0.43442871488774	0.976697015997067
ENSECAT00000056611	0	0	0	0	0	0	0	0	1	0	3	2	0	0	0	0	0	0	0	0	0	0	0	0	0.052	0	0.143	0.087	0	0	0	0	0.001	0.03525	5.13955135239879	0.434430865201376	0.976697015997067
MSTRG.3563.2	68	202	71	162	86	18	81	31	74	79	50	73	123	83	41	51	0.992	1.989	0.929	2.458	1.313	0.323	1.278	0.437	1.189	1.51	0.733	0.992	1.96	1.168	0.636	0.838	1.21487	1.12825	-0.106721	0.435062486099961	0.976697015997067
ENSECAT00000062770	1	0	1	3	1	6	11	4	2	1	14	4	0	2	18	2	0.04	0	0.035	0.123	0.041	0.292	0.47	0.152	0.087	0.052	0.562	0.146	0	0.076	0.749	0.09	0.144125	0.22025	0.611821411268642	0.435216257862393	0.976697015997067
MSTRG.4394.3	26	1	15	6	5	21	11	18	5	10	0	11	0	8	32	0	0.827	0.013	0.425	0.18	0.167	0.808	0.376	0.555	0.17	0.401	0	0.307	0	0.229	1.047	0	0.418875	0.26925	-0.637573	0.436407504679859	0.976697015997067
MSTRG.15656.1	117	241	128	96	41	72	12	21	29	23	19	51	40	202	139	23	2.745	3.798	2.676	2.33	1.001	2.064	0.302	0.47	0.747	0.702	0.449	1.101	1.015	4.536	3.412	0.607	1.92325	1.57113	-0.291748	0.436632394313771	0.976697015997067
MSTRG.7974.1	102	88	113	57	96	83	79	91	60	70	90	128	86	63	77	58	5.152	2.986	5.086	2.975	5.045	5.123	4.295	4.386	3.316	4.603	4.583	5.949	4.701	3.046	4.07	3.296	4.381	4.1955	-0.0624175	0.436780477881746	0.976697015997067
MSTRG.10073.1	67	191	78	25	39	105	84	61	128	69	110	34	15	0	0	76	0.386	0.742	0.402	0.149	0.235	0.744	0.524	0.336	0.815	0.519	0.645	0.183	0.092	0	0	0.492	0.43975	0.34325	-0.357424	0.436940844246608	0.976697015997067
ENSECAT00000048594	2	0	0	0	0	0	1	3	1	0	0	0	0	0	0	0	0.078	0	0	0	0	0	0.042	0.112	0.043	0	0	0	0	0	0	0	0.029	0.005375	-2.43172	0.437070392379262	0.976697015997067
ENSECAT00000077436	0	3	0	0	2	0	0	1	0	0	0	0	1	0	0	0	0	0.19	0	0	0.196	0	0	0.09	0	0	0	0	0.102	0	0	0	0.0595	0.01275	-2.22239	0.437070392379262	0.976697015997067
ENSECAT00000039865	0	1	0	0	0	0	3	2	0	0	0	0	0	0	1	0	0	0.036	0	0	0	0	0.174	0.103	0	0	0	0	0	0	0.057	0	0.039125	0.007125	-2.45713	0.437070392379262	0.976697015997067
ENSECAT00000035503	0	1	0	0	0	0	0	0	0	3	0	2	0	0	0	1	0	0.043	0	0	0	0	0	0	0	0.261	0	0.089	0	0	0	0.071	0.005375	0.052625	3.2914116683643	0.437071943484708	0.976697015997067
ENSECAT00000073110	0	0	0	0	0	0	0	1	1	0	3	0	0	2	0	0	0	0	0	0	0	0	0	0.094	0.107	0	0.294	0	0	0.186	0	0	0.01175	0.073375	2.64262784143241	0.437071943484709	0.976697015997067
MSTRG.1647.2	3954	3493	4269	3059	4897	2942	2633	4473	2838	2569	5467	2834	3263	3805	3226	2644	292.127	173.364	281.055	233.788	376.43	265.602	208.783	315.314	230.186	247.086	407.151	192.63	260.892	269.107	249.45	219.754	268.308	259.532	-0.047977	0.438029072101219	0.976697015997067
MSTRG.3906.2	22	730	21	105	75	131	98	208	225	218	533	126	148	152	92	430	0.52	11.628	0.44	2.583	1.844	3.804	2.498	4.701	5.861	6.736	12.737	2.74	3.805	3.45	2.284	11.483	3.50225	6.137	0.809251512586024	0.438103186616542	0.976697015997067
MSTRG.5749.3	1687	3935	2007	1802	2041	2299	4402	2114	1876	1579	2150	2634	2327	2657	2647	1974	31.197	48.887	33.069	34.468	39.279	51.942	87.363	37.31	38.101	38.01	40.08	44.828	46.564	47.039	51.238	41.073	45.4394	43.3666	-0.0673578	0.438515476978536	0.976697015997067
ENSECAT00000074687	2	8	0	4	5	4	1	6	1	5	10	3	7	7	8	1	0.073	0.198	0	0.152	0.191	0.18	0.039	0.211	0.04	0.24	0.371	0.101	0.279	0.246	0.308	0.041	0.1305	0.20325	0.639205545505143	0.438816440275996	0.976697015997067
MSTRG.12701.1	126	134	102	207	56	75	85	89	107	38	98	55	130	118	76	117	9.739	6.98	7.054	16.645	4.531	7.15	7.11	6.589	9.096	3.824	7.636	3.907	10.914	8.781	6.181	10.238	8.22475	7.57212	-0.119274	0.439052513190498	0.976697015997067
ENSECAT00000056565	0	0	1	4	0	0	0	1	0	0	0	0	0	0	0	0	0	0	0.029	0.136	0	0	0	0.031	0	0	0	0	0	0	0	0	0.0245	0.001	-4.61471	0.439159041198812	0.976697015997067
ENSECAT00000035961	0	0	4	1	0	1	0	0	0	0	0	0	0	0	0	0	0	0	0.271	0.079	0	0.093	0	0	0	0	0	0	0	0	0	0	0.055375	0.001	-5.79116	0.439159041198813	0.976697015997067
ENSECAT00000059159	0	0	0	0	0	0	0	0	0	0	1	0	0	1	0	4	0	0	0	0	0	0	0	0	0	0	0.048	0	0	0.046	0	0.215	0.001	0.038625	5.27146302790437	0.4391612280051	0.976697015997067
MSTRG.8856.1	35	65	54	38	58	39	56	56	26	26	128	36	23	15	48	22	0.607	0.757	0.834	0.681	1.046	0.826	1.042	0.926	0.495	0.587	2.237	0.574	0.432	0.249	0.871	0.429	0.839875	0.73425	-0.193903	0.440524285565707	0.976697015997067
ENSECAT00000064107	0	2	2	0	2	2	0	0	0	0	3	0	0	0	0	0	0	0.073	0.082	0	0.096	0.113	0	0	0	0	0.14	0	0	0	0	0	0.0455	0.0175	-1.37851	0.441041859354872	0.976697015997067
ENSECAT00000044822	0	0	0	0	6	1	4	0	0	1	1	0	2	0	1	0	0	0	0	0	0.219	0.043	0.151	0	0	0.046	0.035	0	0.076	0	0.037	0	0.051625	0.02425	-1.09009	0.441311472441479	0.976697015997067
MSTRG.13391.1	13	2	5	10	0	0	0	5	8	5	0	3	5	34	0	5	0.277	0.032	0.099	0.223	0	0	0	0.104	0.183	0.145	0	0.052	0.116	0.68	0	0.123	0.091875	0.162375	0.821585275724154	0.443077450781548	0.976697015997067
ENSECAT00000068306	4	0	1	0	0	0	0	1	0	0	1	0	0	0	0	0	0.261	0	0.058	0	0	0	0	0.062	0	0	0.066	0	0	0	0	0	0.047625	0.00825	-2.52925	0.44320811180408	0.976697015997067
ENSECAT00000031847	1	1	0	0	4	0	0	0	0	0	0	0	0	0	0	1	0.034	0.02	0	0	0.124	0	0	0	0	0	0	0	0	0	0	0.034	0.02225	0.00425	-2.38827	0.44320811180408	0.976697015997067
ENSECAT00000038579	0	0	1	0	0	0	0	0	4	1	0	0	1	0	0	0	0	0	0.02	0	0	0	0	0	0.096	0.029	0	0	0.024	0	0	0	0.0025	0.018625	2.8972404255748	0.443209697287903	0.976697015997067
MSTRG.2900.1	15	48	20	57	28	9	25	34	34	20	15	12	19	40	33	19	0.841	1.786	0.988	3.261	1.605	0.612	1.475	1.822	2.076	1.452	0.816	0.628	1.12	2.107	1.917	1.185	1.54875	1.41263	-0.132726	0.44321309638824	0.976697015997067
MSTRG.15024.3	13	122	10	95	54	53	28	98	50	23	39	52	83	58	12	47	0.494	3.077	0.342	3.705	2.116	2.427	1.132	3.529	2.064	1.124	1.489	1.812	3.383	2.104	0.473	1.975	2.10275	1.803	-0.221878	0.443274226817638	0.976697015997067
ENSECAT00000076739	0	0	3	1	4	0	2	0	0	1	0	2	1	0	0	1	0	0	0.159	0.062	0.244	0	0.128	0	0	0.078	0	0.108	0.064	0	0	0.066	0.074125	0.0395	-0.908108	0.444023193213188	0.976697015997067
ENSECAT00000037569	0	6	0	5	0	0	0	0	0	3	0	0	0	0	0	0	0	0.105	0	0.125	0	0	0	0	0	0.107	0	0	0	0	0	0	0.02875	0.013375	-1.10402	0.444959969809954	0.976697015997067
ENSECAT00000038965	0	0	0	0	3	0	0	0	1	0	0	2	0	3	2	0	0	0	0	0	0.168	0	0	0	0.059	0	0	0.099	0	0.155	0.113	0	0.021	0.05325	1.34239219744708	0.446542062795184	0.976697015997067
MSTRG.8393.2	11	43	9	44	8	15	26	26	24	19	13	13	26	27	4	18	0.932	2.534	0.68	3.91	0.75	1.637	2.464	2.155	2.284	2.149	1.101	1.058	2.401	2.251	0.364	1.803	1.88275	1.67637	-0.167497	0.446987720378327	0.976697015997067
ENSECAT00000070755	1	6	0	0	1	1	3	0	0	0	0	0	1	3	0	2	0.019	0.078	0	0	0.02	0.024	0.062	0	0	0	0	0	0.021	0.055	0	0.043	0.025375	0.014875	-0.770518	0.447283305236238	0.976697015997067
ENSECAT00000067849	0	0	9	0	0	0	0	0	0	0	0	0	1	1	0	0	0	0	0.12	0	0	0	0	0	0	0	0	0	0.016	0.014	0	0	0.015	0.00375	-2	0.448163460697399	0.976697015997067
ENSECAT00000060934	1	0	0	0	1	2	2	2	0	2	0	0	1	1	0	0	0.057	0	0	0	0.059	0.139	0.122	0.108	0	0.148	0	0	0.061	0.054	0	0	0.060625	0.032875	-0.882922	0.448302625742495	0.976697015997067
ENSECAT00000076573	11	4	17	8	1	6	1	9	11	10	2	16	8	9	8	11	0.897	0.219	1.235	0.675	0.085	0.598	0.088	0.7	0.985	1.062	0.164	1.201	0.706	0.703	0.683	1.009	0.562125	0.814125	0.534359342667285	0.449036703190697	0.976697015997067
ENSECAT00000053889	1	0	5	5	6	1	4	5	0	5	1	1	3	4	0	4	0.058	0	0.26	0.302	0.365	0.071	0.251	0.279	0	0.38	0.059	0.054	0.19	0.224	0	0.263	0.19825	0.14625	-0.438884	0.449838054204535	0.976697015997067
ENSECAT00000067519	0	0	4	3	0	0	0	0	0	0	0	0	1	0	0	0	0	0	0.351	0.306	0	0	0	0	0	0	0	0	0.107	0	0	0	0.082125	0.013375	-2.61828	0.450433367469289	0.976697015997067
ENSECAT00000040419	4	0	0	0	0	0	3	0	0	0	0	1	0	0	0	0	0.153	0	0	0	0	0	0.123	0	0	0	0	0.035	0	0	0	0	0.0345	0.004375	-2.97924	0.45043336746929	0.976697015997067
MSTRG.12357.1	278	959	310	421	618	477	399	478	348	401	555	427	468	566	294	382	3.813	8.845	3.791	5.978	8.827	8.008	5.877	6.265	5.245	7.167	7.685	5.395	6.953	7.439	4.218	5.908	6.4255	6.25125	-0.039664	0.452054474551976	0.976697015997067
ENSECAT00000064236	2	0	6	1	5	4	3	1	3	2	1	0	0	0	6	2	0.101	0	0.269	0.052	0.262	0.246	0.162	0.048	0.166	0.131	0.051	0	0	0	0.316	0.113	0.1425	0.097125	-0.553047	0.452145803486071	0.976697015997067
ENSECAT00000051353	29	18	17	21	12	42	8	18	8	24	6	30	18	31	3	9	0.761	0.317	0.398	0.57	0.328	1.347	0.225	0.451	0.231	0.82	0.159	0.725	0.511	0.779	0.082	0.266	0.549625	0.446625	-0.299384	0.45219355613897	0.976697015997067
ENSECAT00000070150	2	0	4	0	2	1	0	2	0	3	4	3	2	2	2	1	0.168	0	0.3	0	0.175	0.103	0	0.161	0	0.329	0.339	0.232	0.182	0.161	0.176	0.095	0.113375	0.18925	0.739190749457209	0.453416882633389	0.976697015997067
ENSECAT00000067944	3	5	6	7	11	3	4	8	1	5	8	13	2	4	1	0	0.161	0.172	0.255	0.377	0.537	0.205	0.229	0.39	0.055	0.322	0.401	0.584	0.116	0.167	0.059	0	0.29075	0.213	-0.448926	0.454236538556092	0.976697015997067
ENSECAT00000033087	0	2	0	0	0	0	1	1	1	0	3	2	0	1	0	1	0	0.077	0	0	0	0	0.061	0.055	0.063	0	0.173	0.105	0	0.055	0	0.064	0.024125	0.0575	1.25303301367629	0.454768476879101	0.976697015997067
ENSECAT00000078653	2	0	0	5	0	1	0	0	0	0	0	0	0	0	2	1	0.063	0	0	0.156	0	0.037	0	0	0	0	0	0	0	0	0.065	0.034	0.032	0.012375	-1.37064	0.456525999717728	0.976697015997067
MSTRG.403.1	146	296	199	127	231	212	235	230	144	240	261	255	152	156	145	134	1.748	2.38	2.123	1.579	2.878	3.103	3.02	2.623	1.893	3.741	3.15	2.81	1.97	1.788	1.817	1.805	2.43175	2.37175	-0.036043	0.456610459177088	0.976697015997067
ENSECAT00000038977	0	0	0	7	0	0	0	0	0	0	0	0	0	0	0	0	0	0	0	0.199	0	0	0	0	0	0	0	0	0	0	0	0	0.024875	0.001	-4.63662	0.456801627440576	0.976697015997067
ENSECAT00000070209	0	0	7	0	0	0	0	0	0	0	0	0	0	0	0	0	0	0	0.356	0	0	0	0	0	0	0	0	0	0	0	0	0	0.0445	0.001	-5.47573	0.456801627440576	0.976697015997067
ENSECAT00000071080	0	0	7	0	0	0	0	0	0	0	0	0	0	0	0	0	0	0	0.243	0	0	0	0	0	0	0	0	0	0	0	0	0	0.030375	0.001	-4.92481	0.456801627440576	0.976697015997067
ENSECAT00000074723	3	0	0	4	0	0	0	0	0	0	0	0	0	0	0	0	0.098	0	0	0.136	0	0	0	0	0	0	0	0	0	0	0	0	0.02925	0.001	-4.87036	0.456801627440576	0.976697015997067
ENSECAT00000032017	0	0	2	5	0	0	0	0	0	0	0	0	0	0	0	0	0	0	0.111	0.308	0	0	0	0	0	0	0	0	0	0	0	0	0.052375	0.001	-5.71081	0.456801627440577	0.976697015997067
ENSECAT00000052384	0	3	0	0	0	4	0	0	0	0	0	0	0	0	0	0	0	0.078	0	0	0	0.19	0	0	0	0	0	0	0	0	0	0	0.0335	0.001	-5.06609	0.456801627440577	0.976697015997067
ENSECAT00000066223	0	0	5	2	0	0	0	0	0	0	0	0	0	0	0	0	0	0	0.299	0.124	0	0	0	0	0	0	0	0	0	0	0	0	0.052875	0.001	-5.72451	0.456801627440577	0.976697015997067
ENSECAT00000074309	0	2	0	0	0	0	0	5	0	0	0	0	0	0	0	0	0	0.119	0	0	0	0	0	0.424	0	0	0	0	0	0	0	0	0.067875	0.001	-6.08481	0.456801627440577	0.976697015997067
ENSECAT00000075833	0	0	0	0	6	1	0	0	0	0	0	0	0	0	0	0	0	0	0	0	0.37	0.072	0	0	0	0	0	0	0	0	0	0	0.05525	0.001	-5.7879	0.456801627440577	0.976697015997067
ENSECAT00000034302	0	0	0	0	0	0	0	0	0	0	7	0	0	0	0	0	0	0	0	0	0	0	0	0	0	0	0.347	0	0	0	0	0	0.001	0.043375	5.43879185257826	0.456803991846353	0.976697015997067
ENSECAT00000067710	0	0	0	0	0	0	0	0	0	0	0	0	0	0	0	7	0	0	0	0	0	0	0	0	0	0	0	0	0	0	0	0.368	0.001	0.046	5.52356195605701	0.456803991846353	0.976697015997067
ENSECAT00000075341	0	0	0	0	0	0	0	0	0	0	0	5	0	0	2	0	0	0	0	0	0	0	0	0	0	0	0	0.279	0	0	0.127	0	0.001	0.05075	5.66533591718518	0.456803991846353	0.976697015997067
MSTRG.1843.1	8	31	32	28	17	23	16	20	6	27	32	36	13	7	10	9	0.96	2.498	3.42	3.474	2.121	3.371	2.059	2.289	0.79	4.216	3.869	3.973	1.687	0.804	1.255	1.214	2.524	2.226	-0.181258	0.457037334090566	0.976697015997067
ENSECAT00000045416	0	1	0	1	1	0	0	2	0	0	0	1	0	0	0	0	0	0.031	0	0.048	0.049	0	0	0.089	0	0	0	0.043	0	0	0	0	0.027125	0.005375	-2.33529	0.457190607422114	0.976697015997067
ENSECAT00000047917	0	1	2	1	0	0	1	0	1	0	0	0	0	0	0	0	0	0.022	0.057	0.033	0	0	0.035	0	0.035	0	0	0	0	0	0	0	0.018375	0.004375	-2.07039	0.457190607422114	0.976697015997067
ENSECAT00000053582	1	0	0	1	0	2	1	0	1	0	0	0	0	0	0	0	0.032	0	0	0.033	0	0.078	0.034	0	0.035	0	0	0	0	0	0	0	0.022125	0.004375	-2.33832	0.457190607422114	0.976697015997067
ENSECAT00000071810	0	1	0	1	0	2	1	0	1	0	0	0	0	0	0	0	0	0.028	0	0.043	0	0.101	0.044	0	0.045	0	0	0	0	0	0	0	0.027	0.005625	-2.26303	0.457190607422114	0.976697015997067
MSTRG.8711.1	33	38	56	50	38	44	33	44	30	19	44	34	48	49	42	32	1.485	1.149	2.246	2.328	1.779	2.419	1.594	1.889	1.482	1.113	1.996	1.408	2.338	2.111	1.978	1.62	1.86112	1.75575	-0.0840875	0.457708297535818	0.976697015997067
ENSECAT00000040256	0	2	0	3	2	0	0	0	0	0	2	0	0	0	0	0	0	0.047	0	0.108	0.072	0	0	0	0	0	0.07	0	0	0	0	0	0.028375	0.00875	-1.69727	0.460019959258556	0.976697015997067
ENSECAT00000056199	10	10	13	3	19	14	4	10	8	8	15	8	6	14	4	3	0.506	0.34	0.586	0.157	1	0.866	0.217	0.483	0.444	0.527	0.765	0.372	0.329	0.678	0.212	0.171	0.519375	0.43725	-0.248318	0.460067198429446	0.976697015997067
ENSECAT00000035368	1	18	3	5	1	2	0	4	3	5	6	3	1	1	1	3	0.051	0.618	0.137	0.265	0.053	0.125	0	0.195	0.168	0.333	0.309	0.141	0.055	0.049	0.054	0.173	0.1805	0.16025	-0.171674	0.460213071920095	0.976697015997067
MSTRG.444.1	30	15	12	0	14	13	19	18	25	24	24	36	12	9	14	10	2.011	0.662	0.715	0	1.02	1.093	1.365	1.182	1.848	2.126	1.657	2.276	0.867	0.553	0.972	0.731	1.006	1.37875	0.454730580673218	0.461252966148853	0.976697015997067
MSTRG.1188.1	1698	2825	1796	2243	1909	1634	1111	2280	1603	1323	1987	1496	1639	2313	1727	1932	82.924	92.678	78.156	113.308	96.996	97.495	58.223	106.248	85.946	84.108	97.818	67.223	86.617	108.131	88.285	106.139	90.7535	90.5334	-0.00350355	0.461446689792143	0.976697015997067
ENSECAT00000077356	0	1	0	2	0	0	2	2	0	0	0	2	0	0	1	0	0	0.021	0	0.064	0	0	0.066	0.059	0	0	0	0.057	0	0	0.032	0	0.02625	0.011125	-1.23851	0.46160616258465	0.976697015997067
ENSECAT00000064681	3	2	0	0	0	4	0	0	5	0	5	0	0	0	3	5	0.168	0.075	0	0	0	0.274	0	0	0.308	0	0.283	0	0	0	0.176	0.316	0.064625	0.135375	1.06679705729339	0.463137961227916	0.976697015997067
MSTRG.4971.2	90	271	114	100	34	98	100	96	117	46	32	158	79	156	79	71	1.773	3.59	2	2.031	0.694	2.369	2.113	1.815	2.525	1.173	0.628	2.861	1.693	2.941	1.634	1.584	2.04813	1.87987	-0.123667	0.463403889944553	0.976697015997067
MSTRG.13727.1	26	57	29	79	29	25	53	18	39	30	50	44	64	102	18	37	0.956	1.407	0.95	3.003	1.109	1.123	2.09	0.631	1.574	1.435	1.852	1.488	2.545	3.589	0.692	1.53	1.40863	1.83813	0.383947286376837	0.464509810257049	0.976697015997067
MSTRG.5079.1	73	325	82	119	221	242	125	241	116	29	256	162	181	232	49	124	9.02	26.977	9.029	15.21	28.411	36.537	16.575	28.415	15.736	4.665	31.887	18.418	24.202	27.442	6.336	17.236	21.2718	18.2402	-0.221813	0.467452567343077	0.976697015997067
ENSECAT00000056005	0	0	2	0	5	0	0	2	1	0	0	0	2	0	0	1	0	0	0.092	0	0.268	0	0	0.098	0.057	0	0	0	0.111	0	0	0.058	0.05725	0.02825	-1.01902	0.469465773865633	0.976697015997067
MSTRG.4256.3	93	25	57	35	19	0	8	33	30	0	8	56	0	53	0	18	18.99	3.477	10.35	7.433	4.082	0	1.763	6.479	6.725	0	1.68	10.491	0	10.404	0	4.056	6.57175	4.1695	-0.656403	0.470140893931866	0.976697015997067
MSTRG.13769.1	160	254	149	295	223	149	126	264	157	79	176	151	168	308	173	202	7.922	8.448	6.569	15.096	11.487	9.014	6.695	12.472	8.534	5.092	8.784	6.879	9.001	14.598	8.964	11.251	9.71288	9.13787	-0.0880397	0.471046677654163	0.976697015997067
ENSECAT00000072403	1	0	0	1	1	3	1	0	0	0	1	7	0	1	0	4	0.056	0	0	0.058	0.058	0.206	0.06	0	0	0	0.057	0.362	0	0.054	0	0.253	0.05475	0.09075	0.729038678394577	0.471321839719832	0.976697015997067
MSTRG.5435.1	17	79	22	42	3	13	10	7	6	5	10	24	46	27	12	13	1.593	4.972	1.837	4.07	0.292	1.488	1.005	0.626	0.617	0.61	0.944	2.069	4.663	2.421	1.176	1.37	1.98537	1.73375	-0.195516	0.471534	0.976697015997067
ENSECAT00000018133	167	356	130	78	347	97	173	234	118	88	249	276	99	256	109	116	4.052	5.81	2.81	1.97	8.753	2.863	4.5	5.413	3.152	2.769	6.089	6.17	2.609	5.955	2.766	3.164	4.52137	4.08425	-0.14669	0.471770989894775	0.976697015997067
ENSECAT00000036368	0	1	5	0	0	0	1	0	0	0	0	0	0	2	0	0	0	0.012	0.083	0	0	0	0.02	0	0	0	0	0	0	0.036	0	0	0.014375	0.0045	-1.67557	0.472777742672462	0.976697015997067
ENSECAT00000042860	0	2	0	0	0	5	0	0	0	0	0	1	0	0	0	1	0	0.054	0	0	0	0.243	0	0	0	0	0	0.037	0	0	0	0.045	0.037125	0.01025	-1.85677	0.472777742672462	0.976697015997067
ENSECAT00000040533	0	0	0	1	5	1	0	1	1	0	1	0	0	0	1	1	0	0	0	0.053	0.267	0.063	0	0.049	0.056	0	0.052	0	0	0	0.054	0.058	0.054	0.0275	-0.973528	0.473164173090678	0.976697015997067
MSTRG.9037.4	58	41	55	29	12	4	25	19	39	13	15	8	20	48	17	31	5.659	2.686	4.816	2.902	1.202	0.431	2.606	1.803	4.176	1.623	1.473	0.745	2.092	4.481	1.745	3.454	2.76313	2.47363	-0.159674	0.473294980349125	0.976697015997067
MSTRG.8548.1	5	12	10	47	6	6	0	0	10	8	18	5	6	33	37	8	0.378	0.61	0.674	3.677	0.472	0.555	0	0	0.83	0.788	1.372	0.348	0.491	2.389	2.92	0.681	0.79575	1.22738	0.625188946129999	0.473756336363044	0.976697015997067
ENSECAT00000061433	3	2	6	0	4	0	3	2	3	2	0	0	3	3	2	0	0.116	0.052	0.207	0	0.161	0	0.125	0.074	0.128	0.101	0	0	0.126	0.111	0.081	0	0.091875	0.068375	-0.426203	0.473788101254827	0.976697015997067
MSTRG.3768.2	1093	1098	977	492	560	48	14	463	622	167	668	166	483	2999	160	1488	150.638	101.679	120.031	70.174	80.328	8.134	2.077	60.913	94.157	29.899	92.857	21.056	72.095	395.617	23.108	230.627	74.2468	119.927	0.691756717917413	0.474091534166469	0.976697015997067
MSTRG.15817.5	13	30	14	104	55	49	14	32	18	22	30	17	56	60	21	23	0.453	0.697	0.436	3.715	1.956	2.074	0.523	1.045	0.685	0.994	1.057	0.538	2.069	1.967	0.756	0.907	1.36237	1.12163	-0.280533	0.474834745409658	0.976697015997067
ENSECAT00000037177	6	1	1	1	3	4	2	2	1	3	3	0	2	1	1	3	0.269	0.03	0.04	0.046	0.14	0.219	0.096	0.085	0.049	0.175	0.135	0	0.097	0.043	0.047	0.151	0.115625	0.087125	-0.408295	0.474954816503714	0.976697015997067
MSTRG.10707.2	80	80	117	68	88	55	59	112	62	48	57	100	93	74	103	45	2.714	1.832	3.54	2.378	3.126	2.297	2.168	3.619	2.312	2.14	1.936	3.127	3.406	2.407	3.67	1.727	2.70925	2.59063	-0.0645933	0.476498253767248	0.976697015997067
MSTRG.646.1	3	21	8	6	2	2	0	6	0	3	3	7	5	13	0	0	0.426	2.002	1.012	0.881	0.295	0.347	0	0.812	0	0.554	0.429	0.914	0.768	1.766	0	0	0.721875	0.553875	-0.382189	0.477206066028148	0.976697015997067
MSTRG.3752.1	123	268	137	132	76	65	23	287	83	72	142	72	90	204	134	106	4.466	6.537	4.433	4.958	2.871	2.884	0.896	9.944	3.309	3.403	5.198	2.406	3.536	7.091	5.092	4.33	4.62362	4.29563	-0.106156	0.477271337730093	0.976697015997067
ENSECAT00000043576	2	3	3	1	1	0	0	0	0	2	3	0	0	0	0	0	0.109	0.11	0.146	0.056	0.057	0	0	0	0	0.142	0.165	0	0	0	0	0	0.05975	0.038375	-0.638772	0.477323147636361	0.976697015997067
ENSECAT00000058901	5	7	0	3	10	15	4	2	15	0	0	10	0	0	2	0	0.123	0.131	0	0.095	0.287	0.505	0.121	0.047	0.442	0	0	0.24	0	0	0.063	0	0.163625	0.093125	-0.813153	0.477461244011685	0.976697015997067
MSTRG.6942.1	62	59	59	75	88	66	38	81	63	30	77	71	36	76	80	25	6.304	4.031	5.323	7.919	9.349	8.202	4.099	7.827	7.096	4.01	7.93	6.612	3.95	7.37	8.572	2.908	6.63175	6.056	-0.131024	0.478172258603006	0.976697015997067
ENSECAT00000065284	7	11	12	2	5	3	4	4	8	3	20	23	3	2	3	3	0.146	0.154	0.223	0.043	0.108	0.076	0.089	0.079	0.183	0.081	0.42	0.441	0.068	0.04	0.065	0.07	0.11475	0.171	0.57550217147209	0.478432846572284	0.976697015997067
ENSECAT00000057545	4	2	2	12	8	26	16	4	15	15	23	8	10	8	12	5	0.263	0.088	0.117	0.817	0.548	2.091	1.13	0.251	1.084	1.285	1.526	0.485	0.712	0.504	0.827	0.37	0.663125	0.849125	0.356696103046236	0.478590950844826	0.976697015997067
ENSECAT00000039759	14	7	1	0	6	5	2	2	2	4	0	9	2	3	5	0	1.524	0.497	0.094	0	0.675	0.646	0.227	0.224	0.232	0.551	0	0.876	0.229	0.304	0.553	0	0.485875	0.343125	-0.501851	0.478704778304671	0.976697015997067
ENSECAT00000071883	0	3	2	0	0	0	0	1	0	0	0	0	1	0	0	1	0	0.299	0.264	0	0	0	0	0.141	0	0	0	0	0.16	0	0	0.167	0.088	0.040875	-1.10628	0.478912762473637	0.976697015997067
ENSECAT00000056766	0	0	1	3	2	0	0	0	0	1	0	0	1	0	0	0	0	0	0.018	0.063	0.042	0	0	0	0	0.026	0	0	0.022	0	0	0	0.015375	0.006	-1.35755	0.478912762473637	0.976697015997067
ENSECAT00000049198	0	0	1	0	2	0	0	3	0	0	1	0	0	0	1	0	0	0	0.037	0	0.087	0	0	0.119	0	0	0.042	0	0	0	0.044	0	0.030375	0.01075	-1.49855	0.478912762473637	0.976697015997067
ENSECAT00000043145	1	0	0	0	0	0	0	1	1	0	0	0	0	3	2	0	0.024	0	0	0	0	0	0	0.023	0.026	0	0	0	0	0.068	0.05	0	0.005875	0.018	1.61533614976467	0.478913958544474	0.976697015997067
ENSECAT00000052648	1	1	10	0	2	2	2	1	2	0	4	0	3	1	2	0	0.034	0.023	0.3	0	0.07	0.082	0.072	0.032	0.074	0	0.136	0	0.109	0.032	0.071	0	0.076625	0.05275	-0.538644	0.478947692960009	0.976697015997067
MSTRG.15376.1	18	1	30	43	3	14	13	2	17	1	8	29	8	4	13	9	1.578	0.059	2.344	3.899	0.274	1.5	1.223	0.167	1.636	0.114	0.707	2.339	0.759	0.336	1.193	0.888	1.3805	0.9965	-0.470249	0.479226698996402	0.976697015997067
ENSECAT00000043491	0	2	0	0	4	3	8	7	1	2	2	6	3	1	0	0	0	0.029	0	0	0.079	0.078	0.183	0.143	0.023	0.055	0.043	0.118	0.069	0.02	0	0	0.064	0.041	-0.642448	0.479402704678421	0.976697015997067
ENSECAT00000050440	1	4	7	1	2	0	1	1	1	2	4	1	1	2	0	0	0.064	0.171	0.397	0.066	0.132	0	0.068	0.061	0.07	0.166	0.257	0.059	0.069	0.122	0	0	0.119875	0.092875	-0.368169	0.479804460424837	0.976697015997067
ENSECAT00000053087	4	5	3	5	8	0	2	7	3	2	5	5	2	0	6	2	0.138	0.116	0.092	0.18	0.289	0	0.074	0.231	0.114	0.09	0.174	0.159	0.075	0	0.219	0.078	0.14	0.113625	-0.301147	0.480339072774892	0.976697015997067
ENSECAT00000007012	0	13	0	0	0	9	0	0	0	0	0	0	0	0	0	7	0	0.181	0	0	0	0.214	0	0	0	0	0	0	0	0	0	0.164	0.049375	0.0205	-1.26816	0.480903656099953	0.976697015997067
ENSECAT00000064856	0	1	4	0	0	0	0	1	2	0	0	3	0	2	5	0	0	0.048	0.256	0	0	0	0	0.069	0.158	0	0	0.198	0	0.138	0.376	0	0.046625	0.10875	1.22183977048085	0.480909950423246	0.976697015997067
MSTRG.1423.1	18	58	25	25	50	31	30	24	30	24	45	32	22	28	26	19	1.344	2.909	1.663	1.931	3.884	2.828	2.403	1.71	2.459	2.332	3.386	2.198	1.777	2.001	2.031	1.596	2.334	2.2225	-0.0706211	0.481046376908412	0.976697015997067
MSTRG.4449.1	1853	2667	2026	3063	1853	2337	1862	2210	2198	1748	1963	1990	2005	2044	2209	2500	55.824	53.967	54.386	95.442	58.097	86.013	60.19	63.534	72.709	68.541	59.618	55.158	65.353	58.947	69.659	84.719	65.9316	66.838	0.0196979246045411	0.481136803514973	0.976697015997067
ENSECAT00000059688	2	0	0	0	0	2	0	0	2	0	0	2	1	0	1	2	0.087	0	0	0	0	0.106	0	0	0.095	0	0	0.08	0.047	0	0.045	0.098	0.024125	0.045625	0.919295616499299	0.482459409561658	0.976697015997067
MSTRG.6982.1	57	128	74	94	45	59	77	63	65	30	83	54	74	110	41	61	1.841	2.81	2.152	3.157	1.512	2.341	2.678	1.955	2.308	1.286	2.71	1.618	2.595	3.44	1.402	2.243	2.30575	2.20025	-0.0675686	0.482574167672041	0.976697015997067
ENSECAT00000074678	17	40	18	23	54	40	23	69	24	32	51	22	21	21	32	37	0.764	1.192	0.711	1.026	2.483	2.149	1.1	2.882	1.143	1.813	2.251	0.905	1.021	0.881	1.463	1.816	1.53838	1.41162	-0.12405	0.482613825668522	0.976697015997067
MSTRG.5101.1	28	68	35	39	32	48	32	9	20	29	42	34	26	45	37	11	3.532	5.72	3.879	4.97	4.124	7.232	4.213	1.068	2.679	4.659	5.311	3.906	3.509	5.325	4.799	1.573	4.34225	3.97012	-0.129258	0.482722855052012	0.976697015997067
MSTRG.15665.1	41	69	16	10	5	0	5	3	20	3	19	46	4	2	1	3	5.218	5.848	1.834	1.304	0.681	0	0.678	0.362	2.772	0.432	2.465	5.379	0.495	0.242	0.132	0.426	1.99063	1.54287	-0.3676	0.483518251722541	0.976697015997067
ENSECAT00000065844	1	4	6	1	4	2	0	6	3	2	0	4	5	0	2	0	0.049	0.133	0.264	0.051	0.206	0.121	0	0.283	0.163	0.129	0	0.182	0.267	0	0.103	0	0.138375	0.1055	-0.39134	0.48357900539692	0.976697015997067
ENSECAT00000037776	0	8	1	0	1	1	1	1	0	1	5	1	0	0	0	0	0	0.229	0.04	0	0.047	0.055	0.068	0.05	0	0.058	0.226	0.047	0	0	0	0	0.061125	0.041375	-0.563003	0.4851654514846	0.976697015997067
ENSECAT00000078147	1	2	2	0	6	0	2	3	1	3	1	4	1	2	7	4	0.04	0.054	0.072	0	0.251	0	0.086	0.115	0.044	0.157	0.041	0.148	0.043	0.077	0.294	0.181	0.07725	0.123125	0.672516886439364	0.485244442205337	0.976697015997067
MSTRG.9700.2	1	4	0	6	3	0	14	1	1	5	7	4	7	8	5	4	0.094	0.253	0	0.584	0.294	0	1.414	0.09	0.103	0.613	0.686	0.346	0.713	0.721	0.493	0.424	0.341125	0.512375	0.586899595360638	0.485491008866944	0.976697015997067
ENSECAT00000073543	3	4	2	0	0	0	1	0	0	1	0	3	0	1	0	0	0.129	0.115	0.076	0	0	0	0.046	0	0	0.056	0	0.118	0	0.041	0	0	0.04575	0.026875	-0.767507	0.485711520011003	0.976697015997067
ENSECAT00000075054	1	0	0	0	0	1	0	0	0	0	1	4	1	0	0	0	0.066	0	0	0	0	0.08	0	0	0	0	0.066	0.242	0.071	0	0	0	0.01825	0.047375	1.37622947929107	0.485886363866304	0.976697015997067
MSTRG.15753.1	4	217	4	1	140	97	7	195	97	22	115	88	21	0	2	74	0.07	2.546	0.062	0.018	2.544	2.07	0.131	3.249	1.86	0.5	2.024	1.414	0.397	0	0.037	1.454	1.33625	0.96075	-0.475957	0.486223053942886	0.976697015997067
MSTRG.8380.1	11	32	14	18	31	31	22	14	15	12	9	19	22	32	6	29	0.977	1.864	1.104	1.642	2.808	3.338	2.054	1.161	1.406	1.422	0.812	1.531	2.117	2.669	0.537	2.922	1.8685	1.677	-0.155998	0.486438792270339	0.976697015997067
MSTRG.2434.2	28	41	34	6	22	17	7	36	6	0	15	31	18	15	29	32	1.757	1.707	1.881	0.38	1.465	1.336	0.477	2.142	0.419	0	0.921	1.775	1.19	0.894	1.91	2.254	1.39312	1.17037	-0.251354	0.486483805744438	0.976697015997067
ENSECAT00000030677	1	0	4	3	1	2	1	1	1	0	0	4	2	0	0	1	0.018	0	0.064	0.056	0.019	0.044	0.019	0.017	0.02	0	0	0.066	0.039	0	0	0.02	0.029625	0.018125	-0.708834	0.48705121315603	0.976697015997067
ENSECAT00000053059	1	0	1	0	1	0	1	1	0	0	0	0	1	0	0	1	0.052	0	0.046	0	0.054	0	0.055	0.049	0	0	0	0	0.056	0	0	0.058	0.032	0.01425	-1.16711	0.487488297687382	0.976697015997067
MSTRG.16164.1	83	209	104	60	105	60	76	48	55	23	92	96	131	111	62	54	1.732	2.924	1.919	1.293	2.277	1.525	1.702	0.962	1.253	0.619	1.931	1.831	2.958	2.208	1.351	1.263	1.79175	1.67675	-0.0957018	0.487916743153793	0.976697015997067
ENSECAT00000046897	1	0	0	7	0	0	0	0	0	0	2	0	0	0	0	0	0.061	0	0	0.44	0	0	0	0	0	0	0.122	0	0	0	0	0	0.062625	0.01525	-2.03793	0.488483239987432	0.976697015997067
MSTRG.1277.1	8040	9946	9611	6977	9567	8936	5476	5997	6000	6935	8461	6590	6869	11254	7459	5153	836.632	695.193	891.166	750.953	1035.75	1136.16	611.512	595.451	685.434	939.401	887.512	630.964	773.491	1120.93	812.227	603.147	819.102	806.639	-0.0221204	0.488691171305237	0.976697015997067
ENSECAT00000037928	0	1	0	0	2	1	3	1	2	0	0	0	2	0	0	0	0	0.013	0	0	0.039	0.023	0.061	0.018	0.041	0	0	0	0.041	0	0	0	0.01925	0.01025	-0.909235	0.48876521348315	0.976697015997067
ENSECAT00000059603	1	2	2	0	2	0	1	0	0	1	3	0	0	0	0	0	0.061	0.081	0.108	0	0.126	0	0.065	0	0	0.079	0.183	0	0	0	0	0	0.055125	0.03275	-0.751212	0.48876522482664	0.976697015997067
MSTRG.9579.1	4389	8988	4618	9324	5080	4371	3340	4509	4181	3391	4247	4599	5187	8010	5069	4779	336.416	462.794	315.412	739.268	405.114	409.365	274.732	329.785	351.836	338.355	328.148	324.354	430.238	587.723	406.594	412.072	409.111	397.415	-0.0418451	0.488992250548219	0.976697015997067
MSTRG.16146.1	8	29	3	20	14	3	17	2	10	7	1	9	18	12	6	10	0.573	1.376	0.212	1.499	1.019	0.3	1.278	0.15	0.818	0.639	0.082	0.588	1.405	0.853	0.425	0.808	0.800875	0.70225	-0.189592	0.489128470388639	0.976697015997067
ENSECAT00000040758	0	7	9	1	4	2	3	9	8	1	1	10	1	1	1	1	0	0.213	0.363	0.047	0.188	0.111	0.146	0.389	0.397	0.059	0.046	0.416	0.049	0.043	0.047	0.051	0.182125	0.1385	-0.395043	0.490084937728989	0.976697015997067
ENSECAT00000002228	311	400	306	270	331	287	270	264	253	208	9	202	208	397	380	331	11.041	9.539	9.68	9.915	12.226	12.434	10.286	8.943	9.846	9.594	0.317	6.598	7.991	13.479	14.123	13.205	10.508	9.39413	-0.161657	0.49059790077998	0.976697015997067
MSTRG.13050.1	393	791	506	355	406	295	604	587	343	376	914	563	353	328	249	287	2.543	3.438	2.917	2.376	2.733	2.332	4.194	3.624	2.437	3.167	5.961	3.352	2.472	2.032	1.686	2.089	3.01963	2.8995	-0.0585653	0.491151635046159	0.976697015997067
MSTRG.1527.1	8	41	5	49	18	3	5	12	19	3	29	8	14	6	8	19	0.784	2.699	0.437	4.968	1.835	0.359	0.526	1.122	2.044	0.383	2.865	0.721	1.485	0.563	0.82	2.095	1.59125	1.372	-0.21388	0.491390683750488	0.976697015997067
MSTRG.5914.1	6	16	5	26	7	6	3	4	4	6	2	6	11	14	2	11	0.478	0.857	0.355	2.145	0.581	0.585	0.257	0.304	0.35	0.623	0.161	0.44	0.949	1.069	0.167	0.987	0.69525	0.59325	-0.228892	0.491534925539452	0.976697015997067
ENSECAT00000071557	0	3	5	1	1	1	1	0	0	1	4	1	0	0	1	0	0	0.169	0.375	0.087	0.087	0.103	0.09	0	0	0.109	0.339	0.077	0	0	0.088	0	0.113875	0.076625	-0.571564	0.491918983842209	0.976697015997067
MSTRG.10762.1	49	33	57	18	108	108	20	26	52	25	57	98	40	28	19	17	1.807	0.804	1.856	0.666	4.098	4.81	0.778	0.912	2.091	1.189	2.1	3.306	1.582	0.979	0.718	0.699	1.96637	1.583	-0.312877	0.49381419115604	0.976697015997067
MSTRG.4497.1	47	151	75	107	58	71	55	95	49	48	93	68	118	87	61	49	2.556	5.453	3.595	5.97	3.233	4.643	3.192	4.872	2.87	3.337	5.034	3.358	6.888	4.498	3.425	2.945	4.18925	4.04437	-0.0507752	0.494455614925392	0.976697015997067
ENSECAT00000062988	5	4	1	3	3	1	1	6	3	2	6	2	1	0	0	3	0.189	0.102	0.034	0.117	0.118	0.046	0.041	0.217	0.125	0.099	0.229	0.07	0.041	0	0	0.128	0.108	0.0865	-0.320259	0.494933186545291	0.976697015997067
MSTRG.11686.2	211	1293	219	160	392	876	422	356	533	974	503	573	356	849	423	557	3.204	13.188	2.963	2.513	6.193	16.252	6.876	5.158	8.885	19.252	7.699	8.005	5.849	12.34	6.721	9.514	7.04338	9.78313	0.474028479338225	0.495277696679179	0.976697015997067
ENSECAT00000041312	6	0	8	4	2	0	6	2	3	5	3	2	5	1	0	0	0.113	0	0.134	0.078	0.039	0	0.121	0.036	0.062	0.123	0.057	0.035	0.102	0.018	0	0	0.065125	0.049625	-0.392144	0.496592393323626	0.976697015997067
MSTRG.9116.1	33	345	40	8	192	36	52	72	73	10	40	143	89	184	6	8	1.117	7.844	1.206	0.28	6.761	1.489	1.889	2.325	2.713	0.441	1.365	4.453	3.26	5.961	0.213	0.305	2.86388	2.33887	-0.292154	0.497160975805313	0.976697015997067
ENSECAT00000072350	75	52	96	41	79	35	51	112	42	55	111	67	43	52	52	48	4.584	2.153	5.284	2.619	5.081	2.597	3.362	6.578	2.839	4.411	6.864	3.781	2.872	3.033	3.371	3.325	4.03225	3.812	-0.081037	0.497801727918654	0.976697015997067
ENSECAT00000073385	3	2	4	0	6	0	5	1	2	0	5	1	2	3	1	0	0.114	0.051	0.135	0	0.237	0	0.203	0.036	0.083	0	0.191	0.035	0.082	0.109	0.04	0	0.097	0.0675	-0.523097	0.498062301635995	0.976697015997067
ENSECAT00000058925	0	0	1	0	0	3	0	1	2	0	0	10	0	0	0	0	0	0	0.033	0	0	0.135	0	0.035	0.081	0	0	0.34	0	0	0	0	0.025375	0.052625	1.05234050588122	0.498361066509023	0.976697015997067
MSTRG.371.1	169	508	244	269	278	301	299	307	252	147	323	341	296	347	216	196	8.703	17.601	11.221	14.341	14.893	18.942	16.555	15.105	14.283	9.895	16.777	16.183	16.503	17.106	11.653	11.386	14.6701	14.2233	-0.04463	0.50063089467492	0.976697015997067
MSTRG.2573.1	43	149	47	57	76	104	99	287	47	55	228	89	73	90	70	52	2.928	6.816	2.852	4.015	5.384	8.653	7.234	18.648	3.514	4.875	15.65	5.576	5.379	5.866	4.988	3.983	7.06625	6.22888	-0.181973	0.500691408361182	0.976697015997067
MSTRG.2239.1	63	46	74	38	19	34	28	73	16	33	142	17	33	27	17	13	1.722	0.845	1.803	1.075	0.54	1.136	0.822	1.904	0.48	1.175	3.914	0.428	0.976	0.707	0.486	0.4	1.23087	1.07075	-0.201063	0.500842992893576	0.976697015997067
ENSECAT00000033392	3	2	1	5	1	5	0	0	2	3	6	3	3	4	0	3	0.154	0.069	0.046	0.265	0.053	0.313	0	0	0.113	0.2	0.31	0.141	0.175	0.196	0	0.173	0.1125	0.1635	0.539365634281046	0.502300024876737	0.976697015997067
MSTRG.7470.1	10	456	12	63	41	60	11	72	51	40	40	58	149	107	35	53	0.152	4.663	0.163	0.992	0.649	1.116	0.18	1.046	0.852	0.793	0.614	0.812	2.455	1.559	0.558	0.908	1.12013	1.06888	-0.0675666	0.503332106721768	0.976697015997067
ENSECAT00000077461	11	29	6	14	15	8	9	3	18	5	5	23	1	12	7	0	0.477	0.834	0.236	0.625	0.651	0.414	0.429	0.108	0.822	0.264	0.201	0.902	0.063	0.472	0.317	0	0.47175	0.380125	-0.311549	0.503533334809622	0.976697015997067
ENSECAT00000021393	0	0	0	5	1	0	0	0	0	0	0	0	0	0	0	0	0	0	0	0.157	0.032	0	0	0	0	0	0	0	0	0	0	0	0.023625	0.001	-4.56224	0.503644865207275	0.976697015997067
ENSECAT00000031198	0	0	2	4	0	0	0	0	0	0	0	0	0	0	0	0	0	0	0.129	0.299	0	0	0	0	0	0	0	0	0	0	0	0	0.0535	0.001	-5.74147	0.503644865207275	0.976697015997067
ENSECAT00000035969	4	0	0	2	0	0	0	0	0	0	0	0	0	0	0	0	0.184	0	0	0.095	0	0	0	0	0	0	0	0	0	0	0	0	0.034875	0.001	-5.12412	0.503644865207275	0.976697015997067
ENSECAT00000055328	0	0	1	0	5	0	0	0	0	0	0	0	0	0	0	0	0	0	0.053	0	0.311	0	0	0	0	0	0	0	0	0	0	0	0.0455	0.001	-5.50779	0.503644865207275	0.976697015997067
ENSECAT00000062399	2	0	4	0	0	0	0	0	0	0	0	0	0	0	0	0	0.259	0	0.461	0	0	0	0	0	0	0	0	0	0	0	0	0	0.09	0.001	-6.49185	0.503644865207275	0.976697015997067
ENSECAT00000069634	0	0	0	0	3	0	0	3	0	0	0	0	0	0	0	0	0	0	0	0	0.14	0	0	0.128	0	0	0	0	0	0	0	0	0.0335	0.001	-5.06609	0.503644865207275	0.976697015997067
ENSECAT00000032586	0	2	0	4	0	0	0	0	0	0	0	0	0	0	0	0	0	0.059	0	0.181	0	0	0	0	0	0	0	0	0	0	0	0	0.03	0.001	-4.90689	0.503644865207275	0.976697015997067
ENSECAT00000030204	0	0	0	0	0	0	0	0	0	0	6	0	0	0	0	0	0	0	0	0	0	0	0	0	0	0	0.132	0	0	0	0	0	0.001	0.0165	4.04439411935845	0.503647602628254	0.976697015997067
ENSECAT00000064954	0	0	0	0	0	0	0	0	6	0	0	0	0	0	0	0	0	0	0	0	0	0	0	0	0.338	0	0	0	0	0	0	0	0.001	0.04225	5.40087943628218	0.503647602628254	0.976697015997067
ENSECAT00000073789	0	0	0	0	0	0	0	0	6	0	0	0	0	0	0	0	0	0	0	0	0	0	0	0	0.124	0	0	0	0	0	0	0	0.001	0.0155	3.95419631038688	0.503647602628254	0.976697015997067
ENSECAT00000062288	0	0	0	0	0	0	0	0	0	0	0	0	0	0	6	0	0	0	0	0	0	0	0	0	0	0	0	0	0	0	0.113	0	0.001	0.014125	3.82017896241519	0.503647602628254	0.976697015997067
ENSECAT00000067953	0	0	0	0	0	0	0	0	0	2	0	0	0	0	0	4	0	0	0	0	0	0	0	0	0	0.108	0	0	0	0	0	0.186	0.001	0.03675	5.19967234483636	0.503647602628254	0.976697015997067
ENSECAT00000074634	0	0	0	0	0	0	0	0	0	0	4	0	2	0	0	0	0	0	0	0	0	0	0	0	0	0	0.389	0	0.209	0	0	0	0.001	0.07475	6.22400167419811	0.503647602628254	0.976697015997067
ENSECAT00000041841	0	0	0	0	0	0	0	0	3	0	3	0	0	0	0	0	0	0	0	0	0	0	0	0	0.121	0	0.111	0	0	0	0	0	0.001	0.029	4.85798099512757	0.503647602628254	0.976697015997067
ENSECAT00000070679	6	6	11	3	1	2	9	12	7	5	4	6	5	3	8	1	0.256	0.172	0.418	0.132	0.044	0.104	0.412	0.488	0.328	0.277	0.172	0.235	0.231	0.122	0.357	0.048	0.25325	0.22125	-0.194885	0.50394882165515	0.976697015997067
ENSECAT00000055753	1	1	0	0	1	3	0	0	0	0	0	3	2	5	0	1	0.036	0.024	0	0	0.038	0.132	0	0	0	0	0	0.1	0.078	0.173	0	0.041	0.02875	0.049	0.769219793170833	0.504046660791965	0.976697015997067
MSTRG.7267.3	481	0	884	1196	1118	965	248	780	476	342	701	0	0	1179	490	32	8.305	0	13.597	21.367	20.094	20.365	4.603	12.851	9.03	7.695	12.195	0	0	19.487	8.859	0.628	12.6478	7.23675	-0.805467	0.504378878773461	0.976697015997067
MSTRG.15024.4	3	12	0	30	0	7	0	22	4	28	5	3	0	3	0	0	0.132	0.363	0	1.417	0	0.406	0	0.943	0.182	1.673	0.251	0.114	0	0.143	0	0	0.407625	0.295375	-0.464695	0.504562981736281	0.976697015997067
ENSECAT00000043648	14	14	14	5	2	13	16	1	11	6	5	23	7	3	3	2	0.303	0.202	0.268	0.111	0.045	0.342	0.369	0.021	0.26	0.168	0.108	0.455	0.163	0.062	0.068	0.048	0.207625	0.1665	-0.318458	0.505648887519161	0.976697015997067
MSTRG.4367.1	1275	2131	1422	827	1069	455	763	2719	1299	202	1118	1937	223	1192	1720	926	15.26	17.136	15.162	10.233	13.315	6.66	9.8	31.06	17.071	3.144	13.484	21.332	2.891	13.657	21.539	12.468	14.8283	13.1982	-0.168002	0.506102393533108	0.976697015997067
MSTRG.11616.1	52	145	81	78	64	53	62	75	43	34	109	61	49	142	45	37	4.832	9.051	6.707	7.497	6.187	6.018	6.183	6.65	4.387	4.113	10.21	5.216	4.927	12.631	4.376	3.868	6.64062	6.216	-0.0953325	0.506770561338338	0.976697015997067
MSTRG.11797.2	51	66	79	352	22	19	14	4	53	73	27	77	169	153	203	69	1.487	1.293	2.053	10.618	0.668	0.677	0.438	0.111	1.697	2.771	0.794	2.066	5.333	4.271	6.195	2.264	2.16812	3.17387	0.549797374630164	0.506945375599746	0.976697015997067
MSTRG.804.1	87	48	83	62	53	34	14	11	53	12	52	44	56	36	28	42	3.07	1.138	2.609	2.263	1.946	1.466	0.53	0.37	2.053	0.551	1.849	1.428	2.138	1.216	1.034	1.667	1.674	1.492	-0.166052	0.507532733229862	0.976697015997067
ENSECAT00000037207	2	1	1	1	0	1	0	4	1	0	1	0	2	2	0	0	0.087	0.029	0.039	0.045	0	0.053	0	0.166	0.048	0	0.044	0	0.094	0.083	0	0	0.052375	0.033625	-0.639344	0.50817546614416	0.976697015997067
MSTRG.13631.1	1310	2202	1383	703	1418	1129	1560	1061	1103	981	1788	1589	1046	1179	1051	943	20.009	22.593	18.827	11.099	22.536	21.071	25.569	15.457	18.489	19.509	27.53	22.336	17.291	17.242	16.79	16.207	19.6451	19.4243	-0.0163125	0.509785427232017	0.976697015997067
MSTRG.15883.2	17	182	8	0	91	18	0	3	53	1	166	0	110	56	12	128	0.665	4.703	0.281	0	3.643	0.85	0	0.1	2.247	0.035	6.439	0	4.586	2.043	0.493	5.546	1.28025	2.67362	1.06237156955337	0.510855882904432	0.976697015997067
MSTRG.15600.1	50	69	58	29	46	37	30	47	31	51	72	73	28	20	14	21	5.299	4.912	5.477	3.179	5.072	4.791	3.412	4.753	3.607	7.036	7.692	7.118	3.211	2.029	1.553	2.504	4.61188	4.34375	-0.0864123	0.510992904275578	0.976697015997067
MSTRG.1435.1	3787	7010	4809	5843	4729	4720	2727	7455	3115	3250	7602	4781	4196	6086	4187	3351	278.721	346.583	315.387	444.836	362.116	424.459	215.383	523.555	251.699	311.381	564	323.771	334.189	428.782	322.483	277.443	363.88	351.719	-0.0490415	0.51106104175249	0.976697015997067
ENSECAT00000031030	0	2	4	1	0	5	6	3	1	1	6	3	2	0	0	1	0	0.117	0.312	0.09	0	0.534	0.563	0.25	0.096	0.114	0.529	0.241	0.189	0	0	0.098	0.23325	0.158375	-0.558532	0.511134449844213	0.976697015997067
ENSECAT00000062653	2	2	0	1	0	0	0	0	0	0	0	0	0	0	0	0	0.058	0.039	0	0.03	0	0	0	0	0	0	0	0	0	0	0	0	0.015875	0.001	-3.98868	0.511294759812108	0.976697015997067
ENSECAT00000049943	1	0	2	2	0	0	0	0	0	0	0	0	0	0	0	0	0.053	0	0.095	0.11	0	0	0	0	0	0	0	0	0	0	0	0	0.03225	0.001	-5.01123	0.511294759812108	0.976697015997067
ENSECAT00000073306	1	2	2	0	0	0	0	0	0	0	0	0	0	0	0	0	0.054	0.072	0.096	0	0	0	0	0	0	0	0	0	0	0	0	0	0.02775	0.001	-4.79442	0.511294759812108	0.976697015997067
ENSECAT00000044585	0	1	0	0	2	2	0	0	0	0	0	0	0	0	0	0	0	0.025	0	0	0.06	0.091	0	0	0	0	0	0	0	0	0	0	0.022	0.001	-4.45943	0.511294759812108	0.976697015997067
ENSECAT00000044913	0	1	0	0	0	2	2	0	0	0	0	0	0	0	0	0	0	0.021	0	0	0	0.077	0.068	0	0	0	0	0	0	0	0	0	0.02075	0.001	-4.37504	0.511294759812108	0.976697015997067
ENSECAT00000069538	1	0	2	0	0	0	2	0	0	0	0	0	0	0	0	0	0.06	0	0.107	0	0	0	0.129	0	0	0	0	0	0	0	0	0	0.037	0.001	-5.20945	0.511294759812108	0.976697015997067
ENSECAT00000051285	0	0	0	0	0	0	0	0	0	0	0	1	0	2	0	2	0	0	0	0	0	0	0	0	0	0	0	0.028	0	0.059	0	0.069	0.001	0.0195	4.28540221886225	0.511297454234577	0.976697015997067
ENSECAT00000051564	0	0	0	0	0	0	0	0	0	0	2	0	2	1	0	0	0	0	0	0	0	0	0	0	0	0	0.068	0	0.073	0.032	0	0	0.001	0.021625	4.43462822763672	0.511297454234577	0.976697015997067
ENSECAT00000056224	0	0	0	0	0	0	0	0	0	2	2	1	0	0	0	0	0	0	0	0	0	0	0	0	0	0.173	0.157	0.074	0	0	0	0	0.001	0.0505	5.6582114827518	0.511297454234577	0.976697015997067
MSTRG.16065.2	49	10	36	13	47	17	18	17	11	14	17	30	16	11	61	6	2.259	0.311	1.504	0.603	2.247	0.946	0.887	0.748	0.582	0.85	0.793	1.283	0.791	0.477	2.969	0.334	1.18813	1.00988	-0.23451	0.512021858301745	0.976697015997067
ENSECAT00000048107	8	0	7	0	0	3	0	1	0	1	5	2	0	2	1	0	0.335	0	0.261	0	0	0.154	0	0.04	0	0.055	0.211	0.077	0	0.08	0.044	0	0.09875	0.058375	-0.75843	0.512057092908234	0.976697015997067
ENSECAT00000064948	3	5	2	1	7	0	2	2	0	2	0	1	0	4	4	4	0.09	0.101	0.053	0.031	0.219	0	0.064	0.057	0	0.078	0	0.028	0	0.115	0.126	0.135	0.076875	0.06025	-0.351553	0.513692307681316	0.976697015997067
MSTRG.8501.1	64	108	77	38	49	52	49	101	39	51	35	31	97	123	48	35	2.595	2.942	2.782	1.594	2.067	2.576	2.132	3.908	1.736	2.692	1.431	1.157	4.256	4.774	2.037	1.596	2.5745	2.45987	-0.0657073	0.513872139998257	0.976697015997067
ENSECAT00000047633	1	0	3	0	1	0	0	0	0	0	0	0	0	0	0	0	0.022	0	0.059	0	0.023	0	0	0	0	0	0	0	0	0	0	0	0.013	0.001	-3.70044	0.514461270415084	0.976697015997067
ENSECAT00000056669	0	0	1	3	0	1	0	0	0	0	0	0	0	0	0	0	0	0	0.015	0.051	0	0.02	0	0	0	0	0	0	0	0	0	0	0.01075	0.001	-3.42626	0.514461270415084	0.976697015997067
ENSECAT00000072769	1	3	0	0	0	0	1	0	0	0	0	0	0	0	0	0	0.047	0.095	0	0	0	0	0.051	0	0	0	0	0	0	0	0	0	0.024125	0.001	-4.59246	0.514461270415084	0.976697015997067
ENSECAT00000071047	3	0	0	0	0	0	1	1	0	0	0	0	0	0	0	0	0.14	0	0	0	0	0	0.05	0.045	0	0	0	0	0	0	0	0	0.029375	0.001	-4.87652	0.514461270415084	0.976697015997067
MSTRG.6410.1	175	89	105	220	57	39	197	45	63	86	118	73	118	105	142	79	1.729	0.588	0.923	2.244	0.587	0.464	2.082	0.427	0.685	1.101	1.174	0.666	1.258	0.993	1.462	0.875	1.1305	1.02675	-0.138876	0.516083497852441	0.976697015997067
MSTRG.10806.1	239	745	250	479	385	432	331	320	259	257	334	331	396	654	290	286	15.563	32.578	14.475	32.255	26.055	34.316	23.133	19.849	18.501	21.757	21.921	19.823	27.86	40.755	19.77	20.922	24.778	23.9136	-0.0512269	0.516671836201665	0.976697015997067
ENSECAT00000062589	0	0	3	0	2	0	2	0	1	0	0	0	2	0	0	0	0	0	0.117	0	0.091	0	0.093	0	0.048	0	0	0	0.094	0	0	0	0.037625	0.01775	-1.08387	0.51687538971655	0.976697015997067
MSTRG.5050.1	21	68	26	20	25	19	33	74	24	37	33	40	44	29	8	25	0.926	1.988	1.007	0.899	1.131	1.009	1.539	3.069	1.145	2.094	1.446	1.6	2.07	1.207	0.364	1.222	1.446	1.3935	-0.0533545	0.517593667823095	0.976697015997067
ENSECAT00000072983	0	0	4	2	1	0	1	1	0	0	2	0	0	1	0	2	0	0	0.15	0.087	0.044	0	0.045	0.04	0	0	0.085	0	0	0.04	0	0.095	0.04575	0.0275	-0.73434	0.518051847303973	0.976697015997067
MSTRG.2109.1	58	120	128	106	84	68	53	69	90	67	32	57	76	95	108	81	1.642	2.282	3.229	3.104	2.474	2.352	1.61	1.864	2.798	2.469	0.913	1.485	2.329	2.575	3.2	2.58	2.31962	2.29363	-0.0162621	0.518690539642664	0.976697015997067
ENSECAT00000061375	0	5	0	0	0	1	0	0	0	0	0	0	0	1	0	0	0	0.053	0	0	0	0.019	0	0	0	0	0	0	0	0.015	0	0	0.009	0.001875	-2.26303	0.519808885477395	0.976697015997067
ENSECAT00000078198	19	20	0	15	7	21	11	26	13	17	32	9	0	4	10	0	1.002	0.687	0	0.785	0.385	1.3	0.609	1.269	0.729	1.165	1.679	0.409	0.003	0.178	0.54	0	0.754625	0.587875	-0.36025	0.520174547341656	0.976697015997067
MSTRG.7274.3	4	0	7	81	9	0	15	0	8	0	30	52	28	5	56	6	0.105	0	0.188	2.367	0.252	0	0.46	0	0.245	0	0.871	1.351	0.86	0.136	1.662	0.2	0.4215	0.665625	0.659176989058481	0.520220467286622	0.976697015997067
ENSECAT00000048949	1	0	0	0	0	1	2	2	0	1	1	1	0	0	0	0	0.043	0	0	0	0	0.052	0.091	0.081	0	0.055	0.043	0.039	0	0	0	0	0.033375	0.017125	-0.962664	0.520311386963263	0.976697015997067
ENSECAT00000068617	0	1	0	0	0	1	0	1	1	0	2	2	0	1	0	0	0	0.031	0	0	0	0.056	0	0.044	0.05	0	0.092	0.084	0	0.044	0	0	0.016375	0.03375	1.04339259551338	0.520312207869487	0.976697015997067
MSTRG.7425.1	51	33	52	26	35	45	57	52	27	28	40	35	50	43	63	27	2.563	1.114	2.328	1.351	1.83	2.763	3.074	2.493	1.489	1.832	2.026	1.618	2.719	2.068	3.313	1.526	2.1895	2.07388	-0.0782725	0.520633996688213	0.976697015997067
MSTRG.12382.1	0	12	2	5	3	9	1	2	4	2	1	23	12	4	3	0	0	1.041	0.23	0.668	0.403	1.42	0.139	0.246	0.567	0.336	0.13	2.733	1.677	0.494	0.405	0	0.518375	0.79275	0.612869830197878	0.521208227931641	0.976697015997067
ENSECAT00000035143	2	2	1	0	0	0	0	0	0	0	0	1	0	0	0	0	0.073	0.049	0.033	0	0	0	0	0	0	0	0	0.034	0	0	0	0	0.019375	0.00425	-2.18866	0.521542457169263	0.976697015997067
ENSECAT00000047470	2	1	0	2	0	0	0	0	1	0	0	0	0	0	0	0	0.101	0.034	0	0.105	0	0	0	0	0.056	0	0	0	0	0	0	0	0.03	0.007	-2.09954	0.521542457169263	0.976697015997067
ENSECAT00000069055	2	2	1	0	0	0	0	0	0	0	1	0	0	0	0	0	0.251	0.175	0.13	0	0	0	0	0	0	0	0.117	0	0	0	0	0	0.0695	0.014625	-2.24858	0.521542457169263	0.976697015997067
ENSECAT00000046051	1	2	0	0	0	0	0	2	0	1	0	0	0	0	0	0	0.047	0.063	0	0	0	0	0	0.09	0	0.061	0	0	0	0	0	0	0.025	0.007625	-1.71312	0.521542457169263	0.976697015997067
ENSECAT00000057458	0	1	0	0	0	0	2	2	0	0	0	0	1	0	0	0	0	0.023	0	0	0	0	0.074	0.066	0	0	0	0	0.037	0	0	0	0.020375	0.004625	-2.13927	0.521542457169263	0.976697015997067
ENSECAT00000057675	0	0	0	0	1	0	0	0	0	2	0	0	0	2	0	1	0	0	0	0	0.054	0	0	0	0	0.135	0	0	0	0.099	0	0.058	0.00675	0.0365	2.43493705671655	0.521544419547979	0.976697015997067
MSTRG.11483.1	55	37	47	65	49	27	27	40	40	34	65	50	21	27	51	11	2.995	1.353	2.28	3.661	2.776	1.796	1.578	2.078	2.391	2.41	3.568	2.505	1.237	1.407	2.906	0.674	2.31462	2.13725	-0.115023	0.521717271752701	0.976697015997067
MSTRG.13510.2	92	463	66	345	127	68	44	395	201	107	120	293	440	429	94	329	1.616	5.442	1.023	6.244	2.305	1.455	0.819	6.598	3.871	2.447	2.114	4.728	8.333	7.189	1.728	6.48	3.18775	4.61125	0.532619393833495	0.522981603468178	0.976697015997067
MSTRG.12678.1	9	64	13	21	12	23	4	26	32	16	4	15	16	40	5	6	0.771	3.685	0.993	1.862	1.07	2.408	0.368	2.126	3.011	1.785	0.346	1.183	1.484	3.282	0.448	0.578	1.66037	1.51463	-0.132548	0.523558144581186	0.976697015997067
ENSECAT00000073845	0	0	0	0	4	1	1	3	0	1	2	0	0	1	0	1	0	0	0	0	0.259	0.076	0.067	0.178	0	0.081	0.126	0	0	0.06	0	0.07	0.0725	0.042125	-0.783304	0.523882199075357	0.976697015997067
MSTRG.5260.1	18	157	23	31	7	13	6	24	48	27	35	35	65	76	8	70	0.416	2.436	0.473	0.741	0.168	0.367	0.149	0.529	1.217	0.812	0.815	0.744	1.625	1.681	0.193	1.819	0.659875	1.11325	0.754512945772275	0.524699276532784	0.976697015997067
ENSECAT00000040418	8	20	9	4	9	12	13	31	12	2	7	10	15	11	13	17	0.317	0.533	0.318	0.164	0.371	0.581	0.553	1.173	0.522	0.103	0.28	0.365	0.644	0.418	0.539	0.758	0.50125	0.453625	-0.14403	0.525084794067384	0.976697015997067
ENSECAT00000054160	0	0	0	0	3	0	0	0	0	0	0	11	0	0	0	0	0	0	0	0	0.177	0	0	0	0	0	0	0.651	0	0	0	0	0.022125	0.081375	1.87890818308264	0.525500623976086	0.976697015997067
ENSECAT00000051091	1	0	3	1	0	0	0	0	0	0	0	0	0	0	0	1	0.041	0	0.109	0.042	0	0	0	0	0	0	0	0	0	0	0	0.046	0.024	0.00575	-2.0614	0.5256651132017	0.976697015997067
ENSECAT00000033387	0	1	1	0	1	0	3	0	0	0	1	0	1	1	0	0	0	0.009	0.012	0	0.014	0	0.044	0	0	0	0.014	0	0.015	0.013	0	0	0.009875	0.00525	-0.911463	0.526141421417663	0.976697015997067
MSTRG.15021.2	55	90	61	53	50	37	36	16	40	30	47	48	41	68	30	44	3.594	3.965	3.559	3.624	3.431	2.949	2.527	1.017	2.856	2.608	3.094	2.891	2.896	4.282	2.043	3.271	3.08325	2.99262	-0.0430404	0.526780826936258	0.976697015997067
MSTRG.7242.1	79	79	116	35	37	53	35	88	57	38	61	84	51	53	55	60	4.881	3.279	6.386	2.237	2.378	4.001	2.321	5.188	3.866	3.056	3.799	4.775	3.41	3.135	3.556	4.17	3.83387	3.72087	-0.0431614	0.527161782404266	0.976697015997067
MSTRG.3205.1	3	6	1	8	30	10	1	66	1	10	43	8	4	7	12	3	0.264	0.354	0.078	0.728	2.745	1.074	0.094	5.538	0.097	1.145	3.812	0.647	0.381	0.589	1.104	0.297	1.35938	1.009	-0.430017	0.528263185503083	0.976697015997067
ENSECAT00000047963	1	0	2	0	1	0	0	1	0	0	0	0	0	1	0	1	0.02	0	0.036	0	0.021	0	0	0.019	0	0	0	0	0	0.019	0	0.022	0.012	0.005125	-1.22741	0.528716469864743	0.976697015997067
ENSECAT00000071344	2	0	1	1	0	0	0	1	0	0	0	0	1	0	1	0	0.084	0	0.037	0.043	0	0	0	0.04	0	0	0	0	0.045	0	0.044	0	0.0255	0.011125	-1.19669	0.528716469864743	0.976697015997067
MSTRG.10702.1	158	230	168	160	121	112	130	125	138	118	93	133	198	207	76	120	2.978	2.912	2.821	3.119	2.373	2.579	2.629	2.248	2.855	2.895	1.767	2.306	4.038	3.735	1.499	2.544	2.70737	2.70487	-0.00133281	0.529240244331284	0.976697015997067
ENSECAT00000030736	1	0	0	0	0	1	2	2	2	1	0	3	0	3	0	1	0.1	0	0	0	0	0.123	0.216	0.157	0.22	0.131	0	0.277	0	0.288	0	0.113	0.0745	0.128625	0.787858746431807	0.529531551560545	0.976697015997067
ENSECAT00000036042	0	1	0	0	0	0	0	2	0	1	0	0	1	0	5	0	0	0.054	0	0	0	0	0	0.154	0	0.105	0	0	0.088	0	0.423	0	0.026	0.077	1.56634682255381	0.530636033682729	0.976697015997067
MSTRG.1514.1	42	168	43	78	135	94	395	67	91	33	61	174	153	43	234	15	2.863	7.67	2.593	5.478	9.597	7.797	28.895	4.346	6.835	2.925	4.187	10.892	11.264	2.803	16.695	1.147	8.65488	7.0935	-0.287015	0.531302708536022	0.976697015997067
MSTRG.1514.2	42	168	43	78	135	94	395	67	91	33	61	174	153	43	234	15	2.863	7.67	2.593	5.478	9.597	7.797	28.895	4.346	6.835	2.925	4.187	10.892	11.264	2.803	16.695	1.147	8.65488	7.0935	-0.287015	0.531302708536022	0.976697015997067
ENSECAT00000070782	0	4	1	0	0	0	0	0	0	2	3	1	0	4	0	0	0	0.102	0.034	0	0	0	0	0	0	0.099	0.115	0.035	0	0.146	0	0	0.017	0.049375	1.53824600181413	0.532351567600333	0.976697015997067
MSTRG.11905.1	24	84	24	107	45	24	61	76	56	45	31	32	52	42	64	60	1.089	2.56	0.97	5.02	2.124	1.33	2.969	3.289	2.789	2.657	1.417	1.336	2.552	1.824	3.038	3.062	2.41887	2.33438	-0.0512999	0.533311786064502	0.976697015997067
MSTRG.13657.3	28	402	34	68	189	12	44	128	48	20	139	65	70	142	159	56	0.448	4.366	0.486	1.145	3.176	0.236	0.759	1.982	0.844	0.424	2.264	0.968	1.233	2.19	2.695	1.016	1.57475	1.45425	-0.114848	0.53352713519181	0.976697015997067
ENSECAT00000048186	0	0	2	0	2	2	0	0	0	0	0	2	0	0	0	0	0	0	0.081	0	0.094	0.111	0	0	0	0	0	0.083	0	0	0	0	0.03575	0.010375	-1.78483	0.533586732993205	0.976697015997067
MSTRG.7180.1	12	70	22	24	34	42	36	30	15	23	79	22	40	48	84	15	0.587	2.3	0.959	1.214	1.73	2.51	1.89	1.4	0.806	1.465	3.896	0.99	2.118	2.248	4.3	0.825	1.57375	2.081	0.403070587128956	0.534185654432039	0.976697015997067
MSTRG.1931.3	3	1	1	0	0	2	0	0	2	0	0	0	0	7	4	0	0.189	0.07	0.084	0	0	0.149	0	0	0.144	0	0	0	0	0.476	0.298	0	0.0615	0.11475	0.899835838074568	0.534580690407212	0.976697015997067
MSTRG.7609.3	12	44	30	8	5	51	64	72	54	6	165	7	8	16	28	101	0.421	1.058	0.956	0.286	0.17	2.252	2.457	2.443	2.125	0.286	5.97	0.215	0.316	0.56	1.038	4.074	1.25537	1.823	0.538196177417615	0.534859004736123	0.976697015997067
ENSECAT00000071264	0	1	0	4	2	1	0	0	0	2	0	0	2	0	0	0	0	0.047	0	0.291	0.146	0.086	0	0	0	0.183	0	0	0.152	0	0	0	0.07125	0.041875	-0.766801	0.535562738804716	0.976697015997067
ENSECAT00000044228	0	0	2	1	0	1	0	4	0	0	2	2	0	0	0	0	0	0	0.086	0.05	0	0.059	0	0.185	0	0	0.098	0.089	0	0	0	0	0.0475	0.023375	-1.02296	0.535562738804716	0.976697015997067
ENSECAT00000071786	1	0	0	2	0	0	1	0	0	0	2	0	2	0	4	0	0.056	0	0	0.115	0	0	0.06	0	0	0	0.112	0	0.121	0	0.233	0	0.028875	0.05825	1.01243710323822	0.535563176759938	0.976697015997067
MSTRG.8793.3	23	132	24	40	24	15	34	14	35	21	13	34	23	50	28	47	0.492	1.878	0.453	0.888	0.531	0.394	0.769	0.277	0.81	0.592	0.272	0.66	0.533	1.021	0.613	1.12	0.71025	0.702625	-0.015572	0.535596668430861	0.976697015997067
MSTRG.14453.3	20	30	24	7	37	20	21	7	5	6	21	48	21	13	15	5	1.12	1.116	1.197	0.385	2.135	1.351	1.269	0.343	0.324	0.448	1.164	2.412	1.222	0.666	0.84	0.333	1.1145	0.926125	-0.267118	0.535727836967508	0.976697015997067
MSTRG.13493.5	7	40	12	2	0	0	0	4	5	0	0	0	0	18	1	13	0.221	0.903	0.341	0.055	0	0	0	0.134	0.18	0	0	0	0	0.559	0.051	0.487	0.20675	0.159625	-0.373201	0.536361288093716	0.976697015997067
ENSECAT00000053738	2	0	0	0	0	0	0	0	3	0	2	1	0	0	0	0	0.096	0	0	0	0	0	0	0	0.158	0	0.097	0.044	0	0	0	0	0.012	0.037375	1.63903917347695	0.537753819666368	0.976697015997067
ENSECAT00000078324	0	0	0	2	0	0	0	0	2	0	0	1	0	0	0	3	0	0	0	0.107	0	0	0	0	0.114	0	0	0.048	0	0	0	0.175	0.013375	0.042125	1.65513779478071	0.537753819666368	0.976697015997067
MSTRG.10381.1	94	57	96	150	35	70	39	16	80	52	20	56	92	69	48	52	3.466	1.412	3.154	5.721	1.343	3.154	1.543	0.563	3.238	2.496	0.743	1.9	3.671	2.435	1.852	2.157	2.5445	2.3115	-0.138553	0.538283331263483	0.976697015997067
ENSECAT00000042090	0	0	0	0	5	0	0	0	5	5	0	0	0	2	0	0	0	0	0	0	0.237	0	0	0	0.25	0.296	0	0	0	0.087	0	0	0.029625	0.079125	1.41731844053008	0.538376034808363	0.976697015997067
MSTRG.16251.3	108	40	113	373	56	102	228	161	179	271	48	70	157	54	374	310	5.842	1.453	5.446	20.869	3.151	6.741	13.234	8.309	10.629	19.081	2.617	3.484	9.189	2.796	21.169	18.862	8.13063	10.9784	0.433226363491172	0.538680892831245	0.976697015997067
ENSECAT00000053723	3	1	3	0	1	4	1	0	2	0	0	3	0	0	3	0	0.186	0.042	0.166	0	0.064	0.303	0.066	0	0.136	0	0	0.171	0	0	0.194	0	0.103375	0.062625	-0.723077	0.539194158108526	0.976697015997067
ENSECAT00000047472	1	0	0	0	3	0	0	1	0	0	5	0	0	4	1	0	0.053	0	0	0	0.167	0	0	0.051	0	0	0.269	0	0	0.204	0.056	0	0.033875	0.066125	0.964974870760154	0.539754369210581	0.976697015997067
MSTRG.11304.2	28	56	24	14	76	28	28	21	69	6	21	36	29	9	44	9	0.667	0.915	0.529	0.348	1.922	0.838	0.729	0.484	1.828	0.184	0.523	0.794	0.749	0.22	1.117	0.256	0.804	0.708875	-0.181664	0.540197701066703	0.976697015997067
ENSECAT00000041757	4	7	5	4	6	1	0	0	4	1	3	5	2	2	2	1	0.144	0.169	0.161	0.149	0.225	0.044	0	0	0.158	0.047	0.109	0.166	0.078	0.069	0.075	0.041	0.1115	0.092875	-0.263681	0.54061816786194	0.976697015997067
MSTRG.13255.1	19	41	28	32	31	46	52	41	19	46	16	34	43	38	26	35	0.651	0.928	0.838	1.139	1.097	1.919	1.885	1.349	0.702	2.055	0.542	1.067	1.598	1.226	0.919	1.352	1.22575	1.18263	-0.0516721	0.541177569918007	0.976697015997067
ENSECAT00000068198	0	3	2	2	5	2	0	1	3	0	1	4	1	7	3	2	0	0.191	0.169	0.196	0.492	0.231	0	0.09	0.312	0	0.095	0.348	0.102	0.634	0.297	0.213	0.171125	0.250125	0.547598720647842	0.541474385438933	0.976697015997067
MSTRG.3935.1	22	47	39	30	15	9	13	13	21	15	18	13	13	47	22	8	2.601	3.732	4.108	3.668	1.845	1.3	1.649	1.466	2.725	2.308	2.145	1.414	1.663	5.319	2.722	1.064	2.54612	2.42	-0.0732962	0.542639767068624	0.976697015997067
ENSECAT00000054609	0	4	0	0	2	0	0	0	1	0	1	0	0	0	0	0	0	0.045	0	0	0.035	0	0	0	0.019	0	0.017	0	0	0	0	0	0.01	0.0045	-1.152	0.543152157801511	0.976697015997067
MSTRG.7607.1	16	502	20	76	67	33	18	36	77	19	29	90	191	65	17	86	0.425	8.951	0.473	2.087	1.85	1.07	0.513	0.912	2.244	0.657	0.776	2.198	5.486	1.652	0.472	2.568	2.03512	2.00663	-0.0203464	0.543219147845579	0.976697015997067
ENSECAT00000043272	1	0	2	0	5	0	0	0	0	0	1	2	1	0	0	0	0.023	0	0.041	0	0.113	0	0	0	0	0	0.023	0.042	0.025	0	0	0	0.022125	0.01125	-0.975752	0.543448045037667	0.976697015997067
MSTRG.9429.3	13	31	16	30	14	13	2	30	14	6	23	14	21	23	14	9	2.09	3.377	2.239	4.957	2.425	2.591	0.39	4.677	2.557	1.217	3.681	2.033	3.714	3.551	2.309	1.721	2.84325	2.59788	-0.130209	0.543848791510999	0.976697015997067
MSTRG.9222.5	21	52	27	58	32	66	34	57	37	22	30	44	27	50	58	38	2.928	4.868	3.35	8.361	4.633	11.244	5.082	7.583	5.665	3.975	4.213	5.643	4.074	6.671	8.46	5.96	6.00612	5.58263	-0.105491	0.544023826761184	0.976697015997067
MSTRG.4330.2	439	566	606	177	510	447	561	515	344	418	667	661	334	336	369	283	3.929	3.401	4.827	1.639	4.75	4.884	5.387	4.396	3.375	4.868	6.016	5.438	3.237	2.879	3.458	2.85	4.15163	4.01513	-0.0482312	0.544286331060508	0.976697015997067
ENSECAT00000053698	1	10	1	11	0	0	0	4	1	0	0	2	4	9	0	0	0.05	0.35	0.044	0.542	0	0	0	0.174	0.055	0	0	0.092	0.191	0.428	0	0	0.145	0.09575	-0.598709	0.544668974780644	0.976697015997067
MSTRG.7585.5	0	94	0	0	3	5	3	48	24	10	15	23	6	0	17	2	0	2.852	0	0	0.14	0.275	0.145	2.05	1.163	0.585	0.674	0.946	0.292	0	0.801	0.101	0.68275	0.57025	-0.259763	0.544768487768567	0.976697015997067
MSTRG.13148.1	84	209	56	66	74	67	90	39	100	86	143	121	87	116	61	70	2.118	3.54	1.258	1.721	1.941	2.064	2.435	0.938	2.768	2.823	3.634	2.807	2.374	2.8	1.609	1.985	2.00188	2.6	0.377159730253771	0.544793776655956	0.976697015997067
MSTRG.9744.2	84	142	67	65	121	96	96	57	62	64	184	105	153	155	65	47	3.814	4.328	2.7	3.059	5.703	5.344	4.679	2.464	3.101	3.784	8.395	4.379	7.529	6.722	3.065	2.379	4.01138	4.91925	0.294341534192976	0.545419421897095	0.976697015997067
MSTRG.13608.1	60	239	69	101	116	121	106	95	74	59	108	124	176	97	63	95	1.68	4.49	1.723	2.92	3.376	4.143	3.196	2.532	2.274	2.152	3.039	3.194	5.325	2.607	1.835	2.981	3.0075	2.92588	-0.0396966	0.54572841651882	0.976697015997067
ENSECAT00000063431	6	5	0	0	0	0	6	3	0	0	1	2	8	0	0	0	0.258	0.144	0	0	0	0	0.277	0.123	0	0	0.043	0.079	0.372	0	0	0	0.10025	0.06175	-0.699091	0.545764321579347	0.976697015997067
MSTRG.2144.1	640	1370	766	1475	960	723	579	1561	656	549	1290	795	1121	1148	867	779	39.465	56.742	42.08	94.061	61.575	54.442	38.305	91.821	44.399	44.059	80.167	45.096	74.785	67.749	55.934	54.02	59.8114	58.2761	-0.0375149	0.546646272132868	0.976697015997067
MSTRG.8360.1	16	22	18	18	19	9	11	9	20	13	50	16	14	13	24	0	0.504	0.45	0.501	0.586	0.601	0.356	0.348	0.267	0.674	0.526	1.557	0.465	0.474	0.388	0.761	0	0.451625	0.605625	0.423299	0.547048438902902	0.976697015997067
MSTRG.3456.1	823	931	933	897	651	671	674	1524	715	607	1362	824	765	885	617	676	29.881	22.7	30.153	33.687	24.594	29.747	26.246	52.758	28.487	28.669	49.818	27.506	30.038	30.725	23.43	27.594	31.2207	30.7834	-0.0203538	0.547051940768181	0.976697015997067
ENSECAT00000044369	1	2	0	0	2	1	0	1	1	0	2	0	1	0	0	0	0.04	0.054	0	0	0.083	0.049	0	0.038	0.044	0	0.081	0	0.043	0	0	0	0.033	0.021	-0.652077	0.547794732652737	0.976697015997067
MSTRG.5973.1	22	70	38	26	50	50	32	54	35	38	66	58	20	28	35	18	1.9	4.06	2.924	2.322	4.492	5.275	2.965	4.449	3.318	4.271	5.745	4.608	1.869	2.314	3.163	1.748	3.54838	3.3795	-0.0703487	0.549331380549593	0.976697015997067
ENSECAT00000034608	3	16	3	4	11	9	1	10	9	3	6	9	7	11	11	14	0.088	0.316	0.079	0.122	0.337	0.324	0.032	0.281	0.291	0.115	0.178	0.244	0.223	0.31	0.339	0.464	0.197375	0.2705	0.454689327966578	0.549882403417473	0.976697015997067
MSTRG.2562.1	33	34	26	32	25	14	8	19	20	19	14	24	22	34	13	21	2.102	1.455	1.476	2.109	1.657	1.09	0.547	1.155	1.399	1.576	0.899	1.407	1.517	2.073	0.867	1.505	1.44887	1.40538	-0.043978	0.549892895787379	0.976697015997067
ENSECAT00000041463	2	4	1	0	2	0	0	0	1	0	0	0	0	2	2	0	0.086	0.116	0.038	0	0.09	0	0	0	0.047	0	0	0	0	0.083	0.09	0	0.04125	0.0275	-0.584963	0.550836235070308	0.976697015997067
MSTRG.13391.2	3	102	13	63	22	9	5	15	28	13	8	28	60	116	14	39	0.085	2.128	0.352	2.019	0.713	0.342	0.167	0.439	0.958	0.513	0.251	0.811	2.018	3.457	0.456	1.357	0.780625	1.22762	0.653168359182183	0.551727740601315	0.976697015997067
MSTRG.2434.1	29	71	47	27	47	28	22	58	38	21	47	48	49	35	36	13	1.396	2.312	2.031	1.351	2.331	1.622	1.132	2.674	2.004	1.316	2.302	2.137	2.577	1.618	1.809	0.707	1.85613	1.80875	-0.0373009	0.551996194659629	0.976697015997067
MSTRG.2099.8	20	3	52	5	48	2	74	105	19	32	104	49	2	4	8	3	0.988	0.1	2.283	0.255	2.464	0.121	3.922	4.948	1.022	2.057	5.169	2.221	0.107	0.189	0.413	0.167	1.88512	1.41813	-0.410675	0.552382271051489	0.976697015997067
ENSECAT00000049545	0	0	3	1	0	0	0	0	0	1	1	0	1	1	2	1	0	0	0.128	0.05	0	0	0	0	0	0.063	0.048	0	0.052	0.046	0.101	0.054	0.02225	0.0455	1.0320612092323	0.553346558646973	0.976697015997067
ENSECAT00000038567	1	1	1	2	0	0	0	0	0	1	1	0	2	2	1	1	0.082	0.055	0.073	0.17	0	0	0	0	0	0.107	0.083	0	0.178	0.158	0.086	0.093	0.0475	0.088125	0.891623838955208	0.55340600156616	0.976697015997067
ENSECAT00000064992	1	17	1	0	11	24	8	3	8	7	2	16	7	3	2	3	0.026	0.297	0.023	0	0.298	0.764	0.224	0.075	0.229	0.237	0.053	0.383	0.197	0.075	0.055	0.088	0.213375	0.164625	-0.374208	0.553759966541643	0.976697015997067
MSTRG.7751.2	0	76	0	183	72	31	0	3	71	9	40	22	218	25	30	139	0	1.632	0	6.074	2.403	1.217	0	0.088	2.483	0.36	1.288	0.636	7.567	0.77	0.992	4.994	1.42675	2.38625	0.74201263461485	0.554273805452202	0.976697015997067
MSTRG.13879.1	7	3	14	14	3	22	6	13	1	21	8	14	8	6	5	2	1.118	0.322	1.992	2.313	0.498	4.293	1.028	1.981	0.175	4.366	1.288	2.057	1.383	0.917	0.836	0.359	1.69312	1.42263	-0.251133	0.554784623478731	0.976697015997067
MSTRG.5095.1	8	291	5	93	51	6	2	103	48	13	41	45	129	84	8	38	0.1	2.441	0.056	1.201	0.663	0.092	0.027	1.227	0.658	0.211	0.516	0.517	1.743	1.004	0.105	0.534	0.725875	0.661	-0.135071	0.555577682399014	0.976697015997067
ENSECAT00000070281	8	16	8	26	17	2	6	24	12	11	19	6	15	5	15	5	0.319	0.429	0.284	1.073	0.706	0.097	0.257	0.914	0.526	0.571	0.764	0.22	0.648	0.191	0.626	0.224	0.509875	0.47125	-0.113651	0.556660904679343	0.976697015997067
MSTRG.9206.1	23	15	19	1	12	21	77	6	9	13	22	32	19	20	11	13	1.612	0.706	1.187	0.073	0.875	1.798	5.792	0.401	0.693	1.186	1.554	2.064	1.441	1.342	0.807	1.025	1.5555	1.264	-0.299382	0.557016027299027	0.976697015997067
ENSECAT00000061279	19	2	23	6	3	10	11	10	10	5	7	7	8	9	18	5	0.901	0.064	0.972	0.294	0.148	0.579	0.56	0.453	0.521	0.309	0.335	0.305	0.411	0.409	0.893	0.267	0.496375	0.43125	-0.202906	0.558492047151085	0.976697015997067
ENSECAT00000052180	1	0	2	0	1	3	1	0	0	0	1	1	1	1	0	1	0.052	0	0.093	0	0.054	0.191	0.056	0	0	0	0.052	0.048	0.056	0.05	0	0.059	0.05575	0.033125	-0.751051	0.558827293658989	0.976697015997067
MSTRG.16465.3	0	0	0	1	48	75	10	0	0	127	0	9	0	96	0	75	0.002	0.001	0	0.018	1.007	1.864	0.209	0	0	3.352	0	0.175	0.001	1.861	0	1.717	0.387625	0.88825	1.1963041627186	0.558846126044544	0.976697015997067
MSTRG.1316.2	44	79	0	0	43	0	82	9	23	7	335	20	0	18	15	19	0.858	1.027	0	0	0.864	0	1.698	0.176	0.482	0.167	6.552	0.357	0	0.329	0.305	0.413	0.577875	1.07563	0.896345829691624	0.559035334372159	0.976697015997067
MSTRG.11476.1	7	8	4	2	7	7	5	12	7	2	2	0	3	3	11	13	0.77	0.591	0.392	0.228	0.801	0.941	0.59	1.26	0.846	0.287	0.222	0	0.357	0.316	1.267	1.609	0.696625	0.613	-0.184495	0.560296451068923	0.976697015997067
ENSECAT00000070298	0	0	0	10	0	0	0	0	0	0	3	0	0	0	0	0	0	0	0	0.166	0	0	0	0	0	0	0.049	0	0	0	0	0	0.02075	0.006125	-1.76033	0.560652946479528	0.976697015997067
MSTRG.7191.1	136	43	150	125	169	221	308	258	143	127	338	151	56	118	122	155	0.919	0.197	0.901	0.87	1.186	1.825	2.23	1.66	1.061	1.115	2.296	0.937	0.411	0.765	0.858	1.175	1.2235	1.07725	-0.183661	0.56083048743545	0.976697015997067
ENSECAT00000033626	0	0	0	5	0	0	0	0	0	0	0	0	0	0	0	0	0	0	0	0.359	0	0	0	0	0	0	0	0	0	0	0	0	0.044875	0.001	-5.48784	0.562030633921365	0.976697015997067
ENSECAT00000040087	0	0	0	5	0	0	0	0	0	0	0	0	0	0	0	0	0	0	0	0.281	0	0	0	0	0	0	0	0	0	0	0	0	0.035125	0.001	-5.13443	0.562030633921365	0.976697015997067
ENSECAT00000043024	0	0	0	0	2	3	0	0	0	0	0	0	0	0	0	0	0	0	0	0	0.073	0.128	0	0	0	0	0	0	0	0	0	0	0.025125	0.001	-4.65105	0.562030633921365	0.976697015997067
ENSECAT00000049346	0	5	0	0	0	0	0	0	0	0	0	0	0	0	0	0	0	0.343	0	0	0	0	0	0	0	0	0	0	0	0	0	0	0.042875	0.001	-5.42206	0.562030633921365	0.976697015997067
ENSECAT00000049624	0	5	0	0	0	0	0	0	0	0	0	0	0	0	0	0	0	0.154	0	0	0	0	0	0	0	0	0	0	0	0	0	0	0.01925	0.001	-4.26679	0.562030633921365	0.976697015997067
ENSECAT00000052606	0	0	0	0	0	2	3	0	0	0	0	0	0	0	0	0	0	0	0	0	0	0.303	0.4	0	0	0	0	0	0	0	0	0	0.087875	0.001	-6.45738	0.562030633921365	0.976697015997067
ENSECAT00000055748	0	0	0	5	0	0	0	0	0	0	0	0	0	0	0	0	0	0	0	0.487	0	0	0	0	0	0	0	0	0	0	0	0	0.060875	0.001	-5.92778	0.562030633921365	0.976697015997067
ENSECAT00000074636	0	0	0	0	4	0	0	1	0	0	0	0	0	0	0	0	0	0	0	0	0.225	0	0	0.052	0	0	0	0	0	0	0	0	0.034625	0.001	-5.11374	0.562030633921365	0.976697015997067
ENSECAT00000075537	0	0	2	3	0	0	0	0	0	0	0	0	0	0	0	0	0	0	0.14	0.243	0	0	0	0	0	0	0	0	0	0	0	0	0.047875	0.001	-5.5812	0.562030633921365	0.976697015997067
ENSECAT00000076221	0	5	0	0	0	0	0	0	0	0	0	0	0	0	0	0	0	0.247	0	0	0	0	0	0	0	0	0	0	0	0	0	0	0.030875	0.001	-4.94837	0.562030633921365	0.976697015997067
ENSECAT00000077602	0	0	0	5	0	0	0	0	0	0	0	0	0	0	0	0	0	0	0	0.404	0	0	0	0	0	0	0	0	0	0	0	0	0.0505	0.001	-5.65821	0.562030633921365	0.976697015997067
ENSECAT00000036348	3	0	0	0	0	0	0	2	0	0	0	0	0	0	0	0	0.216	0	0	0	0	0	0	0.133	0	0	0	0	0	0	0	0	0.043625	0.001	-5.44708	0.562030633921365	0.976697015997067
ENSECAT00000038147	0	0	4	0	1	0	0	0	0	0	0	0	0	0	0	0	0	0	0.132	0	0.038	0	0	0	0	0	0	0	0	0	0	0	0.02125	0.001	-4.40939	0.562030633921365	0.976697015997067
ENSECAT00000039645	2	0	0	3	0	0	0	0	0	0	0	0	0	0	0	0	0.045	0	0	0.07	0	0	0	0	0	0	0	0	0	0	0	0	0.014375	0.001	-3.84549	0.562030633921365	0.976697015997067
ENSECAT00000041526	5	0	0	0	0	0	0	0	0	0	0	0	0	0	0	0	0.252	0	0	0	0	0	0	0	0	0	0	0	0	0	0	0	0.0315	0.001	-4.97728	0.562030633921365	0.976697015997067
ENSECAT00000043661	1	0	0	4	0	0	0	0	0	0	0	0	0	0	0	0	0.037	0	0	0.154	0	0	0	0	0	0	0	0	0	0	0	0	0.023875	0.001	-4.57743	0.562030633921365	0.976697015997067
ENSECAT00000045245	0	0	0	0	1	0	4	0	0	0	0	0	0	0	0	0	0	0	0	0	0.071	0	0.294	0	0	0	0	0	0	0	0	0	0.045625	0.001	-5.51175	0.562030633921365	0.976697015997067
ENSECAT00000051922	1	0	0	4	0	0	0	0	0	0	0	0	0	0	0	0	0.049	0	0	0.202	0	0	0	0	0	0	0	0	0	0	0	0	0.031375	0.001	-4.97154	0.562030633921365	0.976697015997067
ENSECAT00000061667	0	0	0	0	0	0	5	0	0	0	0	0	0	0	0	0	0	0	0	0	0	0	0.346	0	0	0	0	0	0	0	0	0	0.04325	0.001	-5.43463	0.562030633921365	0.976697015997067
ENSECAT00000068536	4	0	0	0	0	0	0	1	0	0	0	0	0	0	0	0	0.239	0	0	0	0	0	0	0.057	0	0	0	0	0	0	0	0	0.037	0.001	-5.20945	0.562030633921365	0.976697015997067
ENSECAT00000076176	0	0	5	0	0	0	0	0	0	0	0	0	0	0	0	0	0	0	0.273	0	0	0	0	0	0	0	0	0	0	0	0	0	0.034125	0.001	-5.09276	0.562030633921365	0.976697015997067
ENSECAT00000076329	0	0	5	0	0	0	0	0	0	0	0	0	0	0	0	0	0	0	0.593	0	0	0	0	0	0	0	0	0	0	0	0	0.025	0.074125	0.003125	-4.56803	0.562030633921365	0.976697015997067
ENSECAT00000040369	0	0	0	0	0	0	0	0	0	2	0	0	0	3	0	0	0	0	0	0	0	0	0	0	0	0.142	0	0	0	0.156	0	0	0.001	0.03725	5.21916852046216	0.562033835449594	0.976697015997067
ENSECAT00000049663	0	0	0	0	0	0	0	0	0	0	3	0	0	0	2	0	0	0	0	0	0	0	0	0	0	0	0.092	0	0	0	0.063	0	0.001	0.019375	4.27612440527424	0.562033835449594	0.976697015997067
ENSECAT00000077374	0	0	0	0	0	0	0	0	0	0	0	5	0	0	0	0	0	0	0	0	0	0	0	0	0	0	0	0.3	0	0	0	0	0.001	0.0375	5.22881869049588	0.562033835449594	0.976697015997067
ENSECAT00000055697	0	0	0	0	0	0	0	0	3	0	2	0	0	0	0	0	0	0	0	0	0	0	0	0	0.322	0	0.197	0	0	0	0	0	0.001	0.064875	6.01959072835788	0.562033835449594	0.976697015997067
ENSECAT00000065639	0	0	0	0	0	0	0	0	0	0	4	1	0	0	0	0	0	0	0	0	0	0	0	0	0	0	0.145	0.033	0	0	0	0	0.001	0.02225	4.4757334309664	0.562033835449594	0.976697015997067
ENSECAT00000066252	0	0	0	0	0	0	0	0	5	0	0	0	0	0	0	0	0	0	0	0	0	0	0	0	0.152	0	0	0	0	0	0	0	0.001	0.019	4.24792751344359	0.562033835449594	0.976697015997067
ENSECAT00000067554	0	0	0	0	0	0	0	0	0	0	0	0	2	3	0	0	0	0	0	0	0	0	0	0	0	0	0	0	0.104	0.138	0	0	0.001	0.03025	4.91886323727459	0.562033835449594	0.976697015997067
MSTRG.10415.1	2	0	1	1	1	0	6	0	1	1	14	0	0	1	0	1	0.472	0	0.135	0.275	0.276	0	1.817	0	0.224	0.263	3.658	0	0	0.188	0	0.293	0.371875	0.57825	0.636875597553522	0.562422150512396	0.976697015997067
ENSECAT00000075968	3	0	1	1	2	3	0	0	1	2	0	0	0	3	0	0	0.123	0	0.037	0.043	0.086	0.151	0	0	0.045	0.107	0	0	0	0.118	0	0	0.055	0.03375	-0.704544	0.563704396166537	0.976697015997067
MSTRG.16050.1	6	1	13	4	7	4	3	8	6	1	16	7	7	11	5	4	0.749	0.084	1.447	0.517	0.91	0.61	0.402	0.954	0.823	0.163	2.015	0.805	0.946	1.315	0.654	0.562	0.709125	0.910375	0.36042098113929	0.564161720960931	0.976697015997067
ENSECAT00000073764	0	0	3	1	0	0	2	0	0	1	0	1	0	1	0	0	0	0	0.101	0.047	0	0	0.097	0	0	0.059	0	0.041	0	0.043	0	0	0.030625	0.017875	-0.776767	0.564173432506941	0.976697015997067
ENSECAT00000052300	0	0	2	3	1	0	0	0	0	0	0	1	0	1	0	1	0	0	0.022	0.038	0.013	0	0	0	0	0	0	0.011	0	0.012	0	0.014	0.009125	0.004625	-0.980371	0.564173432506941	0.976697015997067
MSTRG.7098.1	21	15	16	19	22	29	19	11	15	17	33	12	8	48	41	6	1.605	0.77	1.09	1.502	1.75	2.709	1.559	0.802	1.259	1.692	2.543	0.844	0.662	3.513	3.28	0.516	1.47338	1.78862	0.279726277647893	0.564427628723586	0.976697015997067
ENSECAT00000065140	0	1	0	0	0	1	3	0	0	0	0	1	2	0	5	1	0	0.05	0	0	0	0.091	0.241	0	0	0	0	0.069	0.162	0	0.391	0.084	0.04775	0.08825	0.886095545235432	0.564452847506598	0.976697015997067
MSTRG.7191.2	110	505	160	111	210	199	452	388	335	244	453	234	227	304	245	409	0.779	2.41	1.015	0.813	1.551	1.723	3.443	2.632	2.614	2.258	3.242	1.53	1.745	2.065	1.822	3.269	1.79575	2.31813	0.368371847206644	0.565096980767805	0.976697015997067
ENSECAT00000067733	36	58	47	20	15	16	29	11	22	20	42	26	27	22	24	18	1.589	1.713	1.833	0.932	0.671	0.883	1.361	0.482	1.054	1.128	1.844	1.053	1.27	0.91	1.128	0.871	1.183	1.15725	-0.0317495	0.565295945951299	0.976697015997067
MSTRG.8370.1	548	594	608	396	362	338	412	356	515	546	679	797	409	486	215	358	2.997	2.182	2.962	2.24	2.06	2.259	2.418	1.858	3.092	3.887	3.743	4.009	2.421	2.544	1.231	2.203	2.372	2.89125	0.285589350977549	0.566010614206194	0.976697015997067
ENSECAT00000068118	3	2	2	0	2	0	0	1	0	0	4	1	1	0	0	0	0.131	0.059	0.079	0	0.083	0	0	0.042	0	0	0.177	0.045	0.047	0	0	0	0.04925	0.033625	-0.550589	0.566120845339029	0.976697015997067
ENSECAT00000040171	7	0	0	0	0	1	3	5	0	6	1	0	0	0	2	0	0.34	0	0	0	0	0.062	0.164	0.243	0	0.397	0.059	0.018	0	0	0.106	0	0.101125	0.0725	-0.480087	0.566223090319396	0.976697015997067
MSTRG.3906.1	60	755	44	77	98	126	81	308	243	230	559	152	174	127	84	366	2.395	20.23	1.569	3.165	4.077	6.127	3.461	11.73	10.634	11.93	22.481	5.593	7.497	4.849	3.505	16.402	6.59425	10.3614	0.651934979353016	0.566576911750992	0.976697015997067
MSTRG.10302.1	40	20	50	3	5	6	2	9	9	12	9	58	3	3	4	2	2.147	0.721	2.392	0.167	0.279	0.394	0.115	0.461	0.53	0.839	0.487	2.865	0.174	0.154	0.225	0.121	0.8345	0.674375	-0.307361	0.567888738054062	0.976697015997067
ENSECAT00000043915	13	55	5	9	29	44	102	67	0	15	27	51	54	2	63	32	0.238	0.674	0.089	0.161	0.556	0.98	2.002	1.163	0	0.361	0.501	0.849	1.056	0.043	1.207	0.646	0.732875	0.582875	-0.330381	0.568394634869232	0.976697015997067
MSTRG.399.1	9	10	12	22	5	19	3	0	7	5	8	13	8	8	5	11	0.881	0.657	1.046	2.227	0.509	2.271	0.315	0	0.752	0.637	0.789	1.17	0.847	0.749	0.512	1.211	0.98825	0.833375	-0.24591	0.569368019198303	0.976697015997067
MSTRG.2519.3	39	151	28	68	48	50	46	26	62	34	66	86	76	56	83	61	0.98	2.565	0.637	1.771	1.269	1.554	1.258	0.636	1.734	1.116	1.688	1.992	2.082	1.365	2.188	1.736	1.33375	1.73762	0.38162849406327	0.569447640901189	0.976697015997067
MSTRG.2657.4	877	3368	1110	1095	1656	1646	2436	1023	1310	1391	1237	1474	2049	1604	1479	1284	7.989	20.622	9.013	10.321	15.701	18.332	23.823	8.899	13.106	16.506	11.362	12.364	20.204	13.996	14.104	13.16	14.3375	14.3503	0.00128238450087343	0.56983601848348	0.976697015997067
MSTRG.9892.1	13	17	14	25	6	16	24	14	17	25	12	17	21	6	24	26	1.62	1.423	1.555	3.223	0.778	2.437	3.21	1.665	2.326	4.056	1.508	1.95	2.832	0.716	3.13	3.645	1.98887	2.52038	0.341685798301731	0.570647804690506	0.976697015997067
ENSECAT00000037488	0	1	1	1	0	0	0	0	0	0	1	0	0	1	4	0	0	0.1	0.132	0.154	0	0	0	0	0	0	0.15	0	0	0.142	0.622	0	0.04825	0.11425	1.24359331778999	0.570972918664144	0.976697015997067
ENSECAT00000034277	2	4	0	3	0	0	1	0	0	0	1	0	1	3	0	1	0.086	0.115	0	0.133	0	0	0.046	0	0	0	0.043	0	0.046	0.123	0	0.048	0.0475	0.0325	-0.547488	0.571664470809837	0.976697015997067
ENSECAT00000042499	0	3	4	1	0	0	1	1	0	1	0	0	2	0	3	0	0	0.089	0.158	0.046	0	0	0.048	0.042	0	0.058	0	0	0.096	0	0.139	0	0.047875	0.036625	-0.386444	0.571664472082626	0.976697015997067
MSTRG.1785.1	0	9	1	0	1	1	0	0	2	0	3	1	1	0	0	0	0	0.915	0.135	0	0.157	0.185	0	0	0.332	0	0.457	0.139	0.164	0	0	0	0.174	0.1365	-0.350186	0.571869338963669	0.976697015997067
MSTRG.8359.1	49	19	45	20	40	26	25	12	24	6	33	24	19	28	43	27	3.884	0.991	3.174	1.588	3.301	2.51	2.092	0.898	2.062	0.563	2.624	1.722	1.58	2.14	3.513	2.419	2.30475	2.07788	-0.149501	0.572088187221102	0.976697015997067
MSTRG.16109.1	286	414	285	82	77	79	188	483	151	103	208	112	77	384	330	221	27.467	26.709	24.389	8.146	7.694	9.27	19.375	44.261	15.921	12.877	20.136	9.897	8.002	35.302	33.165	23.876	20.9139	19.897	-0.0719095	0.572600355147511	0.976697015997067
ENSECAT00000050353	7	2	2	1	0	0	0	2	0	0	0	0	2	6	0	0	0.168	0.04	0.043	0.032	0	0	0	0.046	0	0	0	0	0.065	0.138	0	0	0.041125	0.025375	-0.696608	0.573569912651569	0.976697015997067
ENSECAT00000074822	6	13	6	16	7	1	3	1	6	7	11	3	20	8	6	5	0.258	0.376	0.23	0.713	0.314	0.053	0.139	0.041	0.286	0.396	0.478	0.119	0.932	0.33	0.27	0.242	0.2655	0.381625	0.523443823402626	0.574065426220511	0.976697015997067
MSTRG.15535.5	18	107	26	146	26	118	59	113	50	68	51	56	186	221	42	69	0.61	2.466	0.78	5.184	0.941	4.935	2.168	3.687	1.899	3.017	1.76	1.77	6.905	7.263	1.518	2.667	2.59638	3.34987	0.367608492741757	0.57473175906801	0.976697015997067
ENSECAT00000036868	0	0	1	0	2	0	1	2	1	2	2	1	1	0	1	1	0	0	0.047	0	0.109	0	0.056	0.1	0.058	0.137	0.106	0.048	0.057	0	0.055	0.059	0.039	0.065	0.736965594166206	0.575993893339335	0.976697015997067
ENSECAT00000049314	0	0	1	1	0	2	0	1	0	0	2	0	0	0	0	0	0	0	0.043	0.05	0	0.117	0	0.046	0	0	0.097	0	0	0	0	0	0.032	0.012125	-1.40009	0.576269239174673	0.976697015997067
ENSECAT00000041893	2	0	1	2	0	0	0	0	1	1	0	0	0	0	0	0	0.387	0	0.173	0.401	0	0	0	0	0.213	0.252	0	0	0	0	0	0	0.120125	0.058125	-1.04731	0.576269239174674	0.976697015997067
ENSECAT00000072639	0	1	0	0	0	0	0	1	2	0	0	1	0	0	0	2	0	0.033	0	0	0	0	0	0.047	0.107	0	0	0.045	0	0	0	0.11	0.01	0.03275	1.71149490665009	0.576270766205837	0.976697015997067
ENSECAT00000048508	7	8	10	2	8	2	7	5	3	9	9	5	2	3	1	8	0.373	0.286	0.474	0.11	0.443	0.13	0.4	0.254	0.175	0.624	0.483	0.245	0.115	0.153	0.056	0.479	0.30875	0.29125	-0.0841811	0.576389627315043	0.976697015997067
MSTRG.2901.2	43	41	57	32	50	25	23	59	37	20	53	29	37	46	34	41	3.741	2.396	4.419	2.88	4.526	2.658	2.147	4.898	3.534	2.265	4.648	2.322	3.483	3.831	3.096	4.013	3.45812	3.399	-0.0248797	0.576948739956301	0.976697015997067
ENSECAT00000076558	3	0	1	0	0	0	0	3	0	0	3	0	0	0	0	0	0.068	0	0.02	0	0	0	0	0.065	0	0	0.069	0	0	0	0	0	0.019125	0.008625	-1.14886	0.578156318883123	0.976697015997067
MSTRG.6704.3	4	9	2	14	7	28	15	24	13	23	9	11	5	11	6	7	0.453	0.689	0.166	1.597	0.866	3.882	1.798	2.569	1.602	3.444	1.044	1.15	0.586	1.203	0.706	0.905	1.5025	1.33	-0.175939	0.578359337594562	0.976697015997067
MSTRG.16441.1	1	8	1	7	3	3	6	0	3	6	6	14	2	5	1	1	0.145	0.511	0.126	0.69	0.299	0.395	0.585	0	0.273	0.721	0.609	1.255	0.169	0.453	0.155	0.157	0.343875	0.474	0.463002824582049	0.578705672122715	0.976697015997067
ENSECAT00000029924	0	0	1	1	1	0	0	1	0	0	0	1	0	0	0	0	0	0	0.04	0.046	0.047	0	0	0.043	0	0	0	0.041	0	0	0	0	0.022	0.005125	-2.10188	0.579063042570185	0.976697015997067
ENSECAT00000060495	1	1	1	0	0	0	0	1	0	1	0	0	0	0	0	0	0.036	0.024	0.032	0	0	0	0	0.034	0	0.047	0	0	0	0	0	0	0.01575	0.005875	-1.42269	0.579063042570185	0.976697015997067
ENSECAT00000053089	0	1	1	0	1	1	0	0	0	0	0	0	0	0	1	0	0	0.024	0.032	0	0.037	0.043	0	0	0	0	0	0	0	0	0.037	0	0.017	0.004625	-1.87801	0.579063042570185	0.976697015997067
ENSECAT00000064695	0	0	1	1	1	0	0	1	0	0	0	0	0	0	1	0	0	0	0.05	0.058	0.058	0	0	0.053	0	0	0	0	0	0	0.058	0	0.027375	0.00725	-1.91681	0.579063042570185	0.976697015997067
ENSECAT00000072504	0	0	0	1	0	0	0	0	0	1	1	0	1	0	0	1	0	0	0	0.046	0	0	0	0	0	0.058	0.045	0	0.048	0	0	0.05	0.00575	0.025125	2.12748973512192	0.57906509872044	0.976697015997067
ENSECAT00000035110	0	0	0	0	1	0	0	0	0	0	0	1	1	1	1	0	0	0	0	0	0.056	0	0	0	0	0	0	0.049	0.058	0.051	0.056	0	0.007	0.02675	1.93411206434354	0.57906509872044	0.976697015997067
MSTRG.115.1	37	94	74	70	65	45	8	29	22	55	16	30	48	108	31	45	3.416	5.83	6.088	6.685	6.244	5.076	0.793	2.555	2.23	6.61	1.489	2.549	4.796	9.545	2.995	4.674	4.58587	4.361	-0.072538	0.579314286335866	0.976697015997067
ENSECAT00000031418	0	0	3	0	0	4	0	0	2	0	0	0	1	0	0	0	0	0	0.144	0	0	0.264	0	0	0.119	0	0	0	0.058	0	0	0	0.051	0.022125	-1.20482	0.579351494577516	0.976697015997067
ENSECAT00000071497	0	0	0	0	0	0	1	2	0	4	0	0	0	0	3	0	0	0	0	0	0	0	0.018	0.043	0	0.173	0	0	0	0	0.086	0	0.007625	0.032375	2.08607095012367	0.579352575646433	0.976697015997067
ENSECAT00000056502	0	1	0	0	1	1	0	2	0	1	1	2	0	3	1	0	0	0.029	0	0	0.044	0.052	0	0.081	0	0.055	0.043	0.078	0	0.122	0.045	0	0.02575	0.042875	0.735564238989594	0.579690442745896	0.976697015997067
ENSECAT00000039803	1	0	0	0	1	0	0	0	0	1	0	1	0	3	0	0	0.036	0	0	0	0.038	0	0	0	0	0.047	0	0.033	0	0.105	0	0	0.00925	0.023125	1.32192809488736	0.580792398857102	0.976697015997067
ENSECAT00000032744	0	0	0	0	0	0	1	1	1	1	0	0	3	0	0	0	0	0	0	0	0	0	0.018	0.016	0.019	0.022	0	0	0.055	0	0	0	0.00425	0.012	1.49749965947082	0.580792398857102	0.976697015997067
ENSECAT00000056809	0	1	1	0	0	0	0	0	0	0	0	3	0	1	0	1	0	0.06	0.079	0	0	0	0	0	0	0	0	0.246	0	0.085	0	0.1	0.017375	0.053875	1.63260298636559	0.580792398857102	0.976697015997067
MSTRG.13785.1	85	165	66	113	99	87	34	135	57	62	131	75	96	111	93	75	8.557	11.142	5.89	11.74	10.293	10.628	3.612	12.92	6.301	8.101	13.245	6.946	10.446	10.715	9.782	8.51	9.34775	9.25575	-0.0142693	0.581415740107505	0.976697015997067
ENSECAT00000058810	2	2	1	0	5	0	0	1	3	0	2	1	0	0	0	1	0.063	0.042	0.028	0	0.164	0	0	0.03	0.104	0	0.064	0.029	0	0	0	0.035	0.040875	0.029	-0.495166	0.581756031375084	0.976697015997067
ENSECAT00000031442	0	0	0	0	1	0	0	0	0	0	0	0	0	6	0	0	0	0	0	0	0.032	0	0	0	0	0	0	0	0	0.176	0	0	0.004	0.022	2.4594316186373	0.582453743794895	0.976697015997067
ENSECAT00000038463	2	0	0	1	2	0	0	3	0	0	4	0	0	0	0	0	0.073	0	0	0.038	0.076	0	0	0.104	0	0	0.147	0	0	0	0	0	0.036375	0.018375	-0.985203	0.582720936269176	0.976697015997067
ENSECAT00000044334	0	0	0	0	5	0	0	5	0	2	2	0	0	1	0	0	0	0	0	0	0.254	0	0	0.233	0	0.127	0.098	0	0	0.047	0	0	0.060875	0.034	-0.840315	0.582952939452086	0.976697015997067
MSTRG.8707.2	17	4	11	8	8	4	18	16	11	3	11	4	9	6	21	7	1.258	0.199	0.725	0.612	0.616	0.362	1.429	1.129	0.893	0.289	0.82	0.272	0.721	0.425	1.626	0.583	0.79125	0.703625	-0.169327	0.58301522861161	0.976697015997067
MSTRG.9984.1	11	126	17	48	43	36	0	176	87	39	93	37	104	88	36	100	0.252	1.91	0.331	1.119	0.996	0.985	0	3.766	2.144	1.139	2.097	0.756	2.521	1.903	0.857	2.539	1.16987	1.7445	0.576459210043418	0.583136524534193	0.976697015997067
MSTRG.7751.3	47	385	71	268	115	78	81	31	149	82	130	266	300	139	81	145	1.527	8.405	2.055	8.998	3.884	3.093	2.824	0.965	5.329	3.483	4.261	7.964	10.539	4.319	2.767	5.316	3.96888	5.49725	0.469979965449349	0.583262516466968	0.976697015997067
ENSECAT00000065087	2	2	0	1	0	1	2	0	0	1	4	1	2	4	0	0	0.216	0.145	0	0.112	0	0.132	0.232	0	0	0.141	0.435	0.099	0.234	0.413	0	0	0.104625	0.16525	0.659422648957348	0.58404389598376	0.976697015997067
MSTRG.9163.1	37	379	86	135	183	107	196	121	185	109	185	185	152	17	25	172	0.327	2.272	0.68	1.25	1.699	1.161	1.88	1.027	1.807	1.264	1.665	1.518	1.467	0.145	0.235	1.729	1.287	1.22875	-0.0668206	0.584993787753016	0.976697015997067
MSTRG.16422.1	4	20	14	2	15	12	3	6	9	6	5	16	11	1	8	6	0.216	0.725	0.673	0.112	0.842	0.791	0.174	0.309	0.533	0.421	0.272	0.794	0.642	0.052	0.452	0.364	0.48025	0.44125	-0.122189	0.585163520079524	0.976697015997067
ENSECAT00000047726	3	5	9	2	5	9	12	4	1	7	10	6	2	8	4	2	0.361	0.404	0.964	0.249	0.625	1.322	1.548	0.459	0.132	1.095	1.212	0.664	0.26	0.92	0.503	0.27	0.7415	0.632	-0.230522	0.585464179452404	0.976697015997067
ENSECAT00000034789	4	1	2	0	7	4	4	2	0	4	4	0	2	7	0	0	0.078	0.013	0.035	0	0.142	0.095	0.084	0.037	0	0.101	0.079	0	0.042	0.131	0	0	0.0605	0.044125	-0.455339	0.585790557122945	0.976697015997067
ENSECAT00000056638	1	0	0	0	3	0	0	0	0	0	3	0	0	4	0	1	0.043	0	0	0	0.133	0	0	0	0	0	0.129	0	0	0.163	0	0.048	0.022	0.0425	0.949959317500405	0.586755470626242	0.976697015997067
ENSECAT00000048898	0	0	0	0	4	0	0	6	0	0	3	0	0	1	1	0	0	0	0	0	0.196	0	0	0.27	0	0	0.143	0	0	0.045	0.049	0	0.05825	0.029625	-0.975443	0.587010458086496	0.976697015997067
ENSECAT00000039712	37	28	63	28	30	24	18	33	22	35	53	40	34	29	55	24	1.228	0.624	1.863	0.961	1.036	0.972	0.641	1.045	0.801	1.512	1.773	1.221	1.221	0.921	1.91	0.896	1.04625	1.28188	0.293027963929508	0.587213600885286	0.976697015997067
MSTRG.14590.1	52	162	53	54	65	19	56	61	65	25	64	79	69	37	61	56	1.523	3.188	1.384	1.636	1.981	0.68	1.761	1.705	2.091	0.953	1.89	2.13	2.188	1.038	1.87	1.846	1.73225	1.75075	0.0153259312395308	0.58801414988974	0.976697015997067
ENSECAT00000043537	1	1	1	0	0	0	7	0	1	1	0	0	2	0	2	0	0.05	0.033	0.044	0	0	0	0.374	0	0.055	0.065	0	0	0.108	0	0.104	0	0.062625	0.0415	-0.593627	0.588117203786787	0.976697015997067
ENSECAT00000044288	0	2	0	1	5	0	0	0	0	0	0	3	0	1	0	0	0	0.095	0	0.073	0.368	0	0	0	0	0	0	0.195	0	0.068	0	0	0.067	0.032875	-1.02717	0.588975723423659	0.976697015997067
ENSECAT00000066862	4	1	1	0	0	0	1	0	0	0	0	0	1	1	0	2	0.229	0.038	0.051	0	0	0	0.061	0	0	0	0	0	0.062	0.055	0	0.129	0.047375	0.03075	-0.62354	0.590031360614357	0.976697015997067
MSTRG.14652.1	34	92	65	35	83	121	74	97	44	48	192	48	46	23	51	65	0.593	1.077	1.01	0.631	1.505	2.577	1.384	1.613	0.842	1.089	3.374	0.77	0.868	0.384	0.93	1.275	1.29875	1.1915	-0.124345	0.591917564274244	0.976697015997067
ENSECAT00000035009	0	0	0	0	0	0	2	3	0	0	0	0	0	1	0	0	0	0	0	0	0	0	0.077	0.103	0	0	0	0	0	0.034	0	0	0.0225	0.00425	-2.40439	0.592238810377601	0.976697015997067
ENSECAT00000036161	0	0	0	2	3	0	0	0	0	0	1	0	0	0	0	0	0	0	0	0.068	0.102	0	0	0	0	0	0.033	0	0	0	0	0	0.02125	0.004125	-2.365	0.592238810377601	0.976697015997067
ENSECAT00000039142	2	0	0	0	3	0	0	0	0	1	0	0	0	0	0	0	0.052	0	0	0	0.081	0	0	0	0	0.034	0	0	0	0	0	0	0.016625	0.00425	-1.96782	0.592238810377601	0.976697015997067
ENSECAT00000063695	0	2	0	0	0	3	0	0	0	0	0	0	0	0	1	0	0	0.021	0	0	0	0.057	0	0	0	0	0	0	0	0	0.016	0	0.00975	0.002	-2.2854	0.592238810377601	0.976697015997067
ENSECAT00000068508	0	0	3	2	0	0	0	0	0	1	0	0	0	0	0	0	0	0	0.132	0.094	0	0	0	0	0	0.059	0	0	0	0	0	0	0.02825	0.007375	-1.93754	0.592238810377601	0.976697015997067
ENSECAT00000071431	2	0	0	0	3	0	0	0	0	0	0	0	0	1	0	0	0.14	0	0	0	0.219	0	0	0	0	0	0	0	0	0.067	0	0	0.044875	0.008375	-2.42175	0.592238810377601	0.976697015997067
ENSECAT00000053140	0	0	0	0	0	1	0	0	0	0	2	3	0	0	0	0	0	0	0	0	0	0.064	0	0	0	0	0.106	0.145	0	0	0	0	0.008	0.031375	1.97154355395077	0.592241309831473	0.976697015997067
ENSECAT00000054524	0	0	0	1	0	0	0	0	2	0	0	3	0	0	0	0	0	0	0	0.035	0	0	0	0	0.074	0	0	0.093	0	0	0	0	0.004375	0.020875	2.25442127552909	0.592241309831473	0.976697015997067
ENSECAT00000067061	0	0	0	0	0	1	0	0	0	3	2	0	0	0	0	0	0	0	0	0	0	0.056	0	0	0	0.178	0.092	0	0	0	0	0	0.007	0.03375	2.26946067499323	0.592241309831473	0.976697015997067
MSTRG.3652.1	755	1474	905	1381	873	780	418	784	717	570	700	891	961	1459	695	669	15.788	20.717	16.876	29.883	19.006	19.942	9.378	15.642	16.467	15.523	14.762	17.152	21.752	29.216	15.209	15.736	18.404	18.2271	-0.0139323	0.592289337841366	0.976697015997067
ENSECAT00000076846	15	4	24	11	7	11	15	39	14	19	13	20	11	14	12	4	0.731	0.131	1.042	0.554	0.355	0.655	0.784	1.813	0.749	1.205	0.638	0.896	0.58	0.653	0.612	0.219	0.758125	0.694	-0.1275	0.59240762487863	0.976697015997067
MSTRG.1611.1	44	58	0	92	64	62	0	98	71	59	65	17	0	3	0	70	1.112	0.979	0	2.396	1.665	1.91	0	2.361	1.958	1.93	1.648	0.383	0	0.063	0	1.978	1.30288	0.995	-0.38893	0.592481100966042	0.976697015997067
MSTRG.10688.4	133	1018	187	370	418	201	20	42	436	403	264	437	492	297	147	463	2.905	14.958	3.647	8.366	9.517	5.364	0.469	0.881	10.466	11.481	5.824	8.8	11.643	6.211	3.357	11.389	5.76337	8.64638	0.585181515160506	0.592911711481199	0.976697015997067
MSTRG.16522.1	42	132	68	37	102	65	115	57	52	62	127	89	84	65	35	28	1.363	2.842	1.939	1.236	3.416	2.541	3.977	1.751	1.847	2.589	4.124	2.632	2.932	1.991	1.191	1.019	2.38313	2.29062	-0.0571133	0.593065664703592	0.976697015997067
MSTRG.5270.1	104	138	113	49	111	68	358	24	75	84	8	184	43	71	247	73	1.919	1.717	1.865	0.939	2.139	1.538	7.117	0.424	1.53	2.026	0.15	3.136	0.862	1.259	4.787	1.521	2.20725	1.90888	-0.209527	0.593266645824601	0.976697015997067
MSTRG.4448.2	234	584	230	328	284	246	251	185	273	209	274	234	301	337	262	259	22.139	37.099	19.39	32.1	27.955	28.397	25.444	16.739	28.318	25.704	26.132	20.37	30.817	30.478	25.897	27.565	26.1579	26.9101	0.0409037477664154	0.593553235198467	0.976697015997067
MSTRG.4489.4	4	8	9	6	8	2	4	6	10	5	14	4	1	7	8	7	0.419	0.537	0.78	0.609	0.837	0.278	0.444	0.522	1.012	0.612	1.351	0.315	0.118	0.623	0.85	0.743	0.55325	0.703	0.345593143271524	0.594447689389408	0.976697015997067
ENSECAT00000062786	0	0	0	1	0	0	4	0	0	0	0	1	0	0	0	0	0	0	0	0.084	0	0	0.292	0	0	0	0	0.035	0	0	0	0	0.047	0.004375	-3.42531	0.596022457081138	0.976697015997067
ENSECAT00000045538	0	4	0	0	0	0	0	1	0	0	0	0	1	0	0	0	0	0.217	0	0	0	0	0	0.077	0	0	0	0	0.088	0	0	0	0.03675	0.011	-1.74024	0.596022457081138	0.976697015997067
ENSECAT00000030440	0	0	0	0	4	0	1	0	0	0	1	0	0	0	0	0	0	0	0	0	0.135	0	0.035	0	0	0	0.033	0	0	0	0	0	0.02125	0.004125	-2.365	0.596022457081138	0.976697015997067
ENSECAT00000076644	0	0	0	4	0	0	1	0	0	0	1	0	0	0	0	0	0	0	0	0.067	0	0	0.017	0	0	0	0.016	0	0	0	0	0	0.0105	0.002	-2.39232	0.596022457081138	0.976697015997067
ENSECAT00000077858	3	2	2	0	2	0	2	0	0	1	0	0	0	3	0	3	0.173	0.077	0.103	0	0.12	0	0.124	0	0	0.075	0	0	0	0.165	0	0.194	0.074625	0.05425	-0.460036	0.596554542396455	0.976697015997067
ENSECAT00000047405	6	5	6	4	7	0	6	10	4	12	6	10	4	2	5	10	0.199	0.111	0.177	0.137	0.242	0	0.214	0.317	0.146	0.518	0.201	0.305	0.144	0.064	0.174	0.373	0.174625	0.240625	0.462526425060163	0.597129849071174	0.976697015997067
ENSECAT00000037707	3	1	2	6	1	0	0	10	1	1	3	0	1	9	0	1	0.147	0.033	0.087	0.304	0.051	0	0	0.468	0.054	0.064	0.148	0	0.053	0.423	0	0.055	0.13625	0.099625	-0.451677	0.598044766799814	0.976697015997067
MSTRG.15772.3	49	38	24	38	24	7	29	30	47	10	52	10	11	52	10	97	11.728	6.125	5.066	9.397	5.92	2.137	7.476	6.915	12.444	3.27	12.679	2.119	2.728	11.948	2.548	26.079	6.8455	9.22687	0.430686191312761	0.59821585689958	0.976697015997067
ENSECAT00000041973	0	1	3	1	1	5	1	1	0	3	1	3	0	0	0	2	0	0.032	0.129	0.05	0.05	0.295	0.052	0.046	0	0.188	0.049	0.133	0	0	0	0.109	0.08175	0.059875	-0.449265	0.598541527390534	0.976697015997067
MSTRG.6639.1	156	692	200	719	31	27	2	2	116	79	0	24	180	560	23	286	7.697	22.936	8.793	36.696	1.591	1.628	0.106	0.094	6.284	5.074	0	1.09	9.611	26.45	1.188	15.874	9.94262	8.19637	-0.278641	0.599302794885292	0.976697015997067
ENSECAT00000059653	1	5	0	0	0	6	0	0	0	1	0	4	1	0	1	0	0.056	0.188	0	0	0	0.41	0	0	0	0.073	0	0.206	0.061	0	0.059	0	0.08175	0.049875	-0.712902	0.599866127044888	0.976697015997067
ENSECAT00000014789	0	18	0	4	8	8	0	0	0	0	0	0	0	13	8	0	0	0.232	0	0.082	0.167	0.192	0	0	0	0	0	0	0	0.235	0.16	0	0.084125	0.049375	-0.768754	0.600473178418095	0.976697015997067
ENSECAT00000049992	3	15	2	18	14	1	2	17	2	9	9	11	3	7	10	7	0.124	0.416	0.074	0.768	0.601	0.05	0.089	0.669	0.091	0.483	0.374	0.417	0.134	0.276	0.432	0.325	0.348875	0.3165	-0.140505	0.600517273285657	0.976697015997067
ENSECAT00000073572	0	13	15	4	14	0	0	6	0	0	12	0	9	0	5	8	0	0.112	0.171	0.051	0.186	0	0	0.069	0	0	0.151	0	0.125	0	0.061	0.115	0.073625	0.0565	-0.381945	0.601849916724288	0.976697015997067
ENSECAT00000054691	16	17	12	7	9	6	1	1	5	0	12	19	1	5	7	5	0.534	0.381	0.357	0.242	0.313	0.245	0.036	0.032	0.183	0	0.404	0.584	0.036	0.16	0.245	0.188	0.2675	0.225	-0.249614	0.601909137264546	0.976697015997067
MSTRG.16253.1	49	120	95	18	60	88	168	31	30	160	64	61	45	88	58	29	6.533	10.748	11.287	2.483	8.323	14.337	24.03	3.944	4.392	27.771	8.626	7.484	6.493	11.232	8.093	4.35	10.2106	9.80513	-0.0584632	0.602214029617958	0.976697015997067
ENSECAT00000045116	2	0	0	0	0	0	0	0	3	0	3	0	0	0	0	0	0.158	0	0	0	0	0	0	0	0.26	0	0.238	0	0	0	0	0	0.01975	0.06225	1.65622118389098	0.602666227697821	0.976697015997067
MSTRG.2765.1	12	25	38	19	23	28	8	8	12	15	9	30	17	12	18	27	0.902	1.262	2.544	1.477	1.798	2.571	0.645	0.574	0.99	1.467	0.682	2.074	1.382	0.863	1.415	2.282	1.47162	1.39437	-0.0777915	0.603187645676942	0.976697015997067
MSTRG.10101.1	948	2783	880	1852	1374	1161	713	1044	976	730	1174	892	1612	2251	808	1141	66.885	131.856	55.29	135.101	100.823	100.081	53.988	70.268	75.569	66.997	83.493	57.893	122.991	151.976	59.607	90.55	89.2865	88.6345	-0.0105737	0.603367731773516	0.976697015997067
MSTRG.14174.2	6	26	5	25	1	7	11	24	7	10	11	5	4	27	13	9	0.399	1.16	0.296	1.718	0.069	0.568	0.784	1.521	0.511	0.865	0.737	0.306	0.288	1.717	0.904	0.673	0.814375	0.750125	-0.118562	0.603859250809475	0.976697015997067
ENSECAT00000046102	1	2	8	0	0	1	0	0	5	1	4	1	0	0	6	1	0.031	0.041	0.219	0	0	0.037	0	0	0.168	0.04	0.124	0.028	0	0	0.193	0.034	0.041	0.073375	0.839664688491968	0.604237972955532	0.976697015997067
MSTRG.3370.1	18	23	33	11	21	23	8	42	16	14	48	15	13	26	15	7	0.993	0.834	1.579	0.609	1.194	1.512	0.473	2.18	0.952	0.992	2.605	0.726	0.767	1.352	0.821	0.41	1.17175	1.07812	-0.12014	0.604509838937365	0.976697015997067
ENSECAT00000030231	1	8	8	0	2	2	10	3	12	0	0	19	6	3	2	4	0.031	0.167	0.222	0	0.065	0.076	0.334	0.089	0.411	0	0	0.545	0.202	0.089	0.065	0.14	0.123	0.1815	0.561311232656511	0.604783998094571	0.976697015997067
ENSECAT00000042333	4	7	2	1	2	1	3	4	3	6	2	1	2	14	0	3	0.279	0.328	0.124	0.072	0.145	0.085	0.224	0.266	0.229	0.544	0.14	0.064	0.151	0.934	0	0.235	0.190375	0.287125	0.592834914890632	0.605285474123951	0.976697015997067
MSTRG.11767.1	85	99	98	54	103	65	20	82	91	54	56	56	36	59	87	102	3.996	3.129	4.12	2.638	5.07	3.745	1.002	3.683	4.716	3.332	2.65	2.435	1.831	2.666	4.286	5.412	3.42287	3.416	-0.00290063	0.605625076028799	0.976697015997067
ENSECAT00000038778	10	0	0	0	0	13	0	0	26	0	13	18	0	0	0	0	0.217	0	0	0	0	0.333	0	0	0.59	0	0.272	0.346	0	0	0	0	0.06875	0.151	1.13511693091306	0.605645551512415	0.976697015997067
ENSECAT00000030281	1	2	0	3	0	0	0	0	2	0	0	1	0	0	0	0	0.05	0.067	0	0.156	0	0	0	0	0.11	0	0	0.046	0	0	0	0	0.034125	0.0195	-0.807355	0.606995373428041	0.976697015997067
ENSECAT00000061879	0	0	0	1	0	2	0	0	1	0	0	3	2	0	0	0	0	0	0	0.046	0	0.11	0	0	0.049	0	0	0.124	0.097	0	0	0	0.0195	0.03375	0.791413378188583	0.60699649174973	0.976697015997067
ENSECAT00000072842	0	0	0	0	1	5	0	0	0	0	0	0	2	0	0	0	0	0	0	0	0.016	0.064	0	0	0	0	0	0	0.023	0	0	0	0.01	0.002875	-1.79837	0.607821667105759	0.976697015997067
MSTRG.16379.8	25	8	17	20	0	10	21	3	6	23	17	23	15	36	6	3	2.683	0.547	1.584	2.178	0	1.352	2.409	0.262	0.703	3.151	1.859	2.262	1.728	3.655	0.72	0.405	1.37688	1.81038	0.394890977329368	0.60852746218711	0.976697015997067
MSTRG.13493.3	34	163	46	117	16	4	0	57	56	34	129	8	30	196	14	109	2.665	8.692	3.256	9.552	1.313	0.395	0	4.344	4.869	3.513	10.326	0.6	2.555	14.891	1.184	9.675	3.77712	5.95162	0.655995098926468	0.608579337092834	0.976697015997067
MSTRG.3441.1	70	76	79	107	30	74	101	88	65	38	161	70	80	151	49	89	1.681	1.226	1.691	2.658	0.75	2.172	2.603	2.017	1.714	1.188	3.898	1.547	2.079	3.472	1.232	2.405	1.84975	2.19188	0.244835226699888	0.609105825903038	0.976697015997067
ENSECAT00000072468	2	1	3	0	1	0	1	0	0	1	0	0	1	0	0	3	0.035	0.012	0.047	0	0.018	0	0.019	0	0	0.023	0	0	0.019	0	0	0.06	0.016375	0.01275	-0.360998	0.609530624995332	0.976697015997067
ENSECAT00000030405	0	0	1	0	2	0	1	0	0	0	0	0	0	0	0	0	0	0	0.041	0	0.096	0	0.049	0	0	0	0	0	0	0	0	0	0.02325	0.001	-4.53916	0.610312628545974	0.976697015997067
ENSECAT00000051631	2	1	1	0	0	0	0	0	0	0	0	0	0	0	0	0	0.191	0.064	0.085	0	0	0	0	0	0	0	0	0	0	0	0	0	0.0425	0.001	-5.40939	0.610312628545974	0.976697015997067
ENSECAT00000056076	2	1	0	1	0	0	0	0	0	0	0	0	0	0	0	0	0.099	0.033	0	0.051	0	0	0	0	0	0	0	0	0	0	0	0	0.022875	0.001	-4.5157	0.610312628545974	0.976697015997067
ENSECAT00000070764	1	0	0	0	1	0	0	2	0	0	0	0	0	0	0	0	0.109	0	0	0	0.114	0	0	0.208	0	0	0	0	0	0	0	0	0.053875	0.001	-5.75154	0.610312628545974	0.976697015997067
ENSECAT00000053712	0	2	1	0	1	0	0	0	0	0	0	0	0	0	0	0	0	0.048	0.032	0	0.037	0	0	0	0	0	0	0	0	0	0	0	0.014625	0.001	-3.87036	0.610312628545974	0.976697015997067
ENSECAT00000056147	0	1	0	0	0	2	0	1	0	0	0	0	0	0	0	0	0	0.032	0	0	0	0.118	0	0.046	0	0	0	0	0	0	0	0	0.0245	0.001	-4.61471	0.610312628545974	0.976697015997067
ENSECAT00000061380	0	0	0	1	1	0	2	0	0	0	0	0	0	0	0	0	0	0	0	0.081	0.082	0	0.169	0	0	0	0	0	0	0	0	0	0.0415	0.001	-5.37504	0.610312628545974	0.976697015997067
ENSECAT00000066158	0	1	2	0	0	1	0	0	0	0	0	0	0	0	0	0	0	0.044	0.116	0	0	0.08	0	0	0	0	0	0	0	0	0	0	0.03	0.001	-4.90689	0.610312628545974	0.976697015997067
ENSECAT00000072860	0	2	0	0	0	1	1	0	0	0	0	0	0	0	0	0	0	0.119	0	0	0	0.108	0.095	0	0	0	0	0	0	0	0	0	0.04025	0.001	-5.33092	0.610312628545974	0.976697015997067
ENSECAT00000077967	0	2	0	1	0	0	0	1	0	0	0	0	0	0	0	0	0	0.082	0	0.063	0	0	0	0.058	0	0	0	0	0	0	0	0	0.025375	0.001	-4.66534	0.610312628545974	0.976697015997067
ENSECAT00000038563	0	0	0	0	0	0	0	0	0	1	2	0	0	0	1	0	0	0	0	0	0	0	0	0	0	0.067	0.104	0	0	0	0.054	0	0.001	0.028125	4.81378119121704	0.610316043106334	0.976697015997067
ENSECAT00000055222	0	0	0	0	0	0	0	0	1	1	0	0	0	0	2	0	0	0	0	0	0	0	0	0	0.055	0.065	0	0	0	0	0.105	0	0.001	0.028125	4.81378119121704	0.610316043106334	0.976697015997067
ENSECAT00000039569	0	0	0	0	0	0	0	0	1	0	0	1	0	0	0	2	0	0	0	0	0	0	0	0	0.043	0	0	0.036	0	0	0	0.088	0.001	0.020875	4.38370429247405	0.610316043106334	0.976697015997067
ENSECAT00000039943	0	0	0	0	0	0	0	0	0	0	1	0	0	0	1	2	0	0	0	0	0	0	0	0	0	0	0.051	0	0	0	0.053	0.115	0.001	0.027375	4.77478705960117	0.610316043106334	0.976697015997067
ENSECAT00000052011	0	0	0	0	0	0	0	0	1	0	0	0	1	0	0	2	0	0	0	0	0	0	0	0	0.051	0	0	0	0.05	0	0	0.104	0.001	0.025625	4.67948009950545	0.610316043106334	0.976697015997067
ENSECAT00000061321	0	0	0	0	0	0	0	0	1	0	1	0	0	2	0	0	0	0	0	0	0	0	0	0	0.045	0	0.042	0	0	0.079	0	0	0.001	0.02075	4.37503943134693	0.610316043106334	0.976697015997067
MSTRG.8224.1	43	76	51	31	29	23	47	42	50	27	30	35	26	54	33	54	2.782	3.314	2.946	2.095	1.94	1.833	3.304	2.589	3.561	2.302	1.939	2.096	1.807	3.345	2.276	3.99	2.60038	2.6645	0.0351451438331045	0.610372483479362	0.976697015997067
MSTRG.1004.1	3216	10079	3847	3123	3580	2999	4100	2204	3548	2715	4901	5846	3625	3901	2574	2623	22.444	47.254	23.927	22.544	25.993	25.574	30.705	14.674	27.188	24.67	34.48	37.54	27.38	26.065	18.798	20.596	26.6394	27.0896	0.0241801875400213	0.610671824595604	0.976697015997067
MSTRG.9043.7	9	7	7	13	4	7	7	2	3	2	0	5	3	15	0	16	1.36	0.637	0.93	1.905	0.66	1.304	1.12	0.331	0.536	0.282	0	0.652	0.436	2.031	0	2.591	1.03087	0.816	-0.337228	0.611158783408788	0.976697015997067
ENSECAT00000041804	1	1	2	1	0	0	1	2	0	0	0	4	0	1	0	0	0.048	0.032	0.086	0.05	0	0	0.052	0.092	0	0	0	0.178	0	0.046	0	0	0.045	0.028	-0.684498	0.611666675104338	0.976697015997067
MSTRG.14605.1	17	4	13	13	15	12	7	13	7	3	11	18	14	11	7	11	1.969	0.311	1.342	1.558	1.808	1.698	0.87	1.437	0.89	0.452	1.284	1.918	1.755	1.22	0.848	1.433	1.37413	1.225	-0.165731	0.612005200277161	0.976697015997067
ENSECAT00000068276	0	0	7	0	0	0	0	0	0	0	0	2	0	0	0	0	0	0	0.163	0	0	0	0	0	0	0	0	0.048	0	0	0	0	0.020375	0.006	-1.76377	0.612121545362462	0.976697015997067
ENSECAT00000078667	0	0	0	0	0	2	0	0	0	0	0	0	0	0	7	0	0	0	0	0	0	0.137	0	0	0	0	0	0	0	0	0.368	0	0.017125	0.046	1.42552987309649	0.612123533570373	0.976697015997067
ENSECAT00000044487	1	4	1	0	0	0	0	0	0	0	1	0	2	0	0	0	0.053	0.143	0.047	0	0	0	0	0	0	0	0.054	0	0.115	0	0	0	0.030375	0.021125	-0.523933	0.612584025844947	0.976697015997067
ENSECAT00000047683	0	0	1	0	2	0	0	0	1	1	0	4	0	0	0	0	0	0	0.091	0	0.213	0	0	0	0.113	0.134	0	0.377	0	0	0	0	0.038	0.078	1.03747470541866	0.612585167147971	0.976697015997067
ENSECAT00000042660	2	0	0	0	3	1	0	5	2	0	0	0	0	1	1	3	0.067	0	0	0	0.105	0.041	0	0.161	0.074	0	0	0	0	0.032	0.035	0.114	0.04675	0.031875	-0.552541	0.613032524968803	0.976697015997067
MSTRG.15654.1	16	92	23	269	24	35	8	10	60	11	13	53	76	74	15	75	0.227	0.876	0.29	3.942	0.354	0.606	0.122	0.135	0.933	0.203	0.186	0.691	1.165	1.004	0.222	1.195	0.819	0.699875	-0.226766	0.613427523789165	0.976697015997067
ENSECAT00000038441	3	0	3	1	1	0	4	3	3	1	3	1	0	1	2	0	0.121	0	0.108	0.042	0.042	0	0.173	0.115	0.133	0.053	0.122	0.037	0	0.039	0.084	0	0.075125	0.0585	-0.360856	0.613766016143103	0.976697015997067
MSTRG.13493.1	0	71	10	20	15	2	1	38	5	6	29	0	10	46	1	17	0.039	5.834	1.06	2.507	1.958	0.243	0.086	4.453	0.723	1.018	3.585	0	1.365	5.425	0.165	2.386	2.0225	1.83337	-0.141638	0.614703423412685	0.976697015997067
ENSECAT00000071291	4	7	5	1	0	0	3	2	3	0	11	0	0	0	0	0	0.252	0.296	0.28	0.065	0	0	0.203	0.12	0.207	0	0.698	0	0	0	0	0	0.152	0.113125	-0.426154	0.615607946537542	0.976697015997067
MSTRG.3187.2	32	32	20	3	23	20	68	13	16	28	18	25	30	32	22	10	4.074	2.746	2.307	0.421	3.093	3.201	9.44	1.553	2.267	4.73	2.342	2.998	4.242	3.928	2.95	1.453	3.35438	3.11375	-0.107391	0.616604575949199	0.976697015997067
MSTRG.2153.1	22	2	44	78	0	0	1	7	32	1	1	37	6	6	1	24	1.111	0.07	1.981	4.05	0	0	0.054	0.337	1.775	0.066	0.051	1.713	0.328	0.29	0.053	1.364	0.950375	0.705	-0.430874	0.618109426926629	0.976697015997067
ENSECAT00000040499	6	2	2	6	2	0	0	0	2	1	3	3	3	1	0	0	0.191	0.043	0.057	0.197	0.066	0	0	0	0.07	0.041	0.096	0.088	0.103	0.03	0	0	0.06925	0.0535	-0.372275	0.61834138190504	0.976697015997067
MSTRG.1829.1	257	188	246	156	176	113	224	103	207	159	200	193	155	118	127	192	6.759	3.321	5.765	4.244	4.816	3.631	6.322	2.585	5.977	5.444	5.302	4.67	4.411	2.971	3.495	5.68	4.68037	4.74375	0.019403854786436	0.619257532495833	0.976697015997067
MSTRG.5166.7	146	718	160	375	323	257	359	410	375	275	201	418	495	369	397	537	2.178	7.22	2.135	5.811	5.028	4.707	5.761	5.847	6.152	5.354	3.026	5.761	8.01	5.286	6.212	9.034	4.83587	6.10438	0.336066637998939	0.619307019320607	0.976697015997067
MSTRG.999.1	7	7	13	0	8	5	3	4	6	4	2	14	2	6	3	1	1.254	0.843	2.075	0	1.491	1.095	0.577	0.684	1.18	0.933	0.361	2.308	0.388	1.029	0.562	0.202	1.00238	0.870375	-0.203713	0.620826509157034	0.976697015997067
MSTRG.12337.1	4	12	2	12	10	8	5	15	10	5	6	0	15	6	8	7	0.542	1.093	0.242	1.682	1.41	1.325	0.727	1.94	1.488	0.882	0.82	0	2.2	0.778	1.135	1.067	1.12013	1.04625	-0.0984321	0.623133106430771	0.976697015997067
ENSECAT00000039664	0	1	0	1	1	4	0	0	0	0	0	0	3	1	0	0	0	0.011	0	0.017	0.018	0.083	0	0	0	0	0	0	0.055	0.016	0	0	0.016125	0.008875	-0.86148	0.627248480376238	0.976697015997067
ENSECAT00000053493	0	1	2	2	0	0	0	0	0	2	0	0	0	0	0	0	0	0.034	0.09	0.105	0	0	0	0	0	0.132	0	0	0	0	0	0	0.028625	0.0165	-0.79481	0.628012388846296	0.976697015997067
ENSECAT00000066086	2	1	0	2	0	0	0	0	0	0	0	0	0	0	0	2	0.072	0.024	0	0.074	0	0	0	0	0	0	0	0	0	0	0	0.081	0.02125	0.010125	-1.06954	0.628012388846296	0.976697015997067
ENSECAT00000060030	0	0	0	2	2	0	1	7	4	4	1	3	0	2	0	3	0	0	0	0.052	0.053	0	0.027	0.169	0.111	0.132	0.026	0.07	0	0.049	0	0.086	0.037625	0.05925	0.655123572138557	0.62844825248479	0.976697015997067
MSTRG.7929.1	88	428	154	441	90	144	173	220	229	221	150	155	174	89	207	309	1.063	3.46	1.651	5.493	1.127	2.123	2.23	2.526	3.026	3.462	1.825	1.719	2.272	1.02	2.611	4.179	2.45912	2.51425	0.0319830381626184	0.628593498976462	0.976697015997067
ENSECAT00000066721	3	4	2	0	5	0	0	2	5	3	9	3	0	1	1	0	0.115	0.103	0.086	0	0.2	0	0	0.073	0.211	0.15	0.348	0.106	0	0.037	0.04	0	0.072125	0.1115	0.628472391274822	0.628620089605427	0.976697015997067
ENSECAT00000032305	1	4	9	2	3	4	2	2	5	4	4	0	0	0	6	2	0.053	0.122	0.361	0.103	0.165	0.245	0.102	0.09	0.256	0.267	0.205	0	0	0	0.293	0.081	0.155125	0.13775	-0.171379	0.628666587393793	0.976697015997067
ENSECAT00000042932	13	107	18	91	22	27	29	19	36	49	20	14	40	52	14	52	0.4	2.205	0.494	2.91	0.691	1.02	0.948	0.546	1.207	1.95	0.62	0.396	1.334	1.531	0.451	1.799	1.15175	1.161	0.0115403742613554	0.629053921186391	0.976697015997067
ENSECAT00000046844	2	1	0	0	2	0	3	2	2	0	1	1	0	2	1	0	0.093	0.033	0	0	0.102	0	0.157	0.093	0.107	0	0.049	0.045	0	0.093	0.048	0	0.05975	0.04275	-0.483014	0.629567011794337	0.976697015997067
ENSECAT00000071745	1	0	0	0	5	0	1	0	0	0	1	2	0	1	0	0	0.06	0	0	0	0.314	0	0.065	0	0	0	0.061	0.111	0	0.058	0	0	0.054875	0.02875	-0.932587	0.629601935167215	0.976697015997067
MSTRG.4882.1	71	97	57	77	45	43	83	47	89	33	30	127	112	82	44	64	2.439	2.238	1.745	2.736	1.608	1.805	3.06	1.541	3.357	1.476	1.039	4.014	4.163	2.696	1.582	2.473	2.1465	2.6	0.276525450467993	0.629896330382313	0.976697015997067
ENSECAT00000063924	12	0	0	0	7	7	0	0	0	1	0	6	0	3	0	6	0.653	0	0	0	0.383	0.476	0	0	0	0.083	0	0.315	0	0.17	0	0.342	0.189	0.11375	-0.73252	0.63033472057459	0.976697015997067
ENSECAT00000050677	0	3	0	0	2	0	0	0	0	0	0	0	0	1	0	1	0	0.192	0	0	0.199	0	0	0	0	0	0	0	0	0.091	0	0.107	0.048875	0.02475	-0.981668	0.631415406210796	0.976697015997067
ENSECAT00000070692	0	0	0	2	0	3	0	0	0	0	0	0	1	1	0	0	0	0	0	0.051	0	0.09	0	0	0	0	0	0	0.027	0.024	0	0	0.017625	0.006375	-1.46713	0.631415406210796	0.976697015997067
ENSECAT00000041936	0	0	0	0	0	0	0	2	0	1	0	1	0	3	0	0	0	0	0	0	0	0	0	0.279	0	0.19	0	0.135	0	0.42	0	0	0.034875	0.093125	1.41697530352034	0.631417260341534	0.976697015997067
MSTRG.5463.1	0	12	1	1	0	0	0	0	3	0	0	0	0	4	1	0	0	0.941	0.104	0.121	0	0	0	0	0.385	0	0	0	0	0.447	0.122	0	0.14575	0.11925	-0.289507	0.631704632372353	0.976697015997067
MSTRG.15790.1	16	2	6	0	1	1	0	2	13	1	2	12	3	5	0	2	2.473	0.208	0.826	0	0.161	0.189	0	0.295	2.206	0.201	0.312	1.706	0.502	0.74	0	0.348	0.519	0.751875	0.534758293705558	0.632143900239284	0.976697015997067
MSTRG.1310.1	0	7	6	0	0	0	6	5	0	0	6	1	1	3	3	3	0	0.604	0.687	0	0	0	0.828	0.613	0	0	0.778	0.118	0.139	0.369	0.404	0.434	0.3415	0.28025	-0.285171	0.632486442343359	0.976697015997067
ENSECAT00000064750	2	1	2	0	2	0	1	0	0	0	0	3	2	0	0	0	0.096	0.032	0.086	0	0.1	0	0.052	0	0	0	0	0.133	0.104	0	0	0	0.04575	0.029625	-0.626957	0.632641033054115	0.976697015997067
ENSECAT00000054242	0	2	1	2	0	0	0	3	1	0	0	2	0	0	0	2	0	0.036	0.024	0.055	0	0	0	0.076	0.029	0	0	0.049	0	0	0	0.06	0.023875	0.01725	-0.468904	0.63264104119963	0.976697015997067
MSTRG.419.2	2	0	10	0	0	1	4	0	4	2	4	0	0	0	0	1	0.301	0	1.209	0	0	0.17	0.579	0	0.611	0.437	0.614	0	0	0	0	0.16	0.282375	0.22775	-0.310161	0.632824571553785	0.976697015997067
ENSECAT00000067299	0	0	1	2	0	0	0	1	0	1	0	0	0	0	0	0	0	0	0.065	0.151	0	0	0	0.05	0	0.095	0	0	0	0	0	0	0.03325	0.011875	-1.48543	0.63340737101135	0.976697015997067
ENSECAT00000052826	0	0	1	0	0	2	1	0	0	0	0	0	0	1	0	0	0	0	0.048	0	0	0.131	0.058	0	0	0	0	0	0	0.051	0	0	0.029625	0.006375	-2.21632	0.633407371011351	0.976697015997067
ENSECAT00000066413	2	1	0	0	1	0	0	0	0	0	0	0	0	1	0	0	0.072	0.024	0	0	0.038	0	0	0	0	0	0	0	0	0.035	0	0	0.01675	0.004375	-1.93681	0.633407371011351	0.976697015997067
ENSECAT00000078640	0	0	2	1	0	0	1	0	0	0	0	0	1	0	0	0	0	0	0.096	0.056	0	0	0.058	0	0	0	0	0	0.058	0	0	0	0.02625	0.00725	-1.85626	0.633407371011351	0.976697015997067
ENSECAT00000078156	0	0	1	0	1	0	0	2	1	0	0	0	0	0	0	0	0	0	0.049	0	0.058	0	0	0.106	0.061	0	0	0	0	0	0	0	0.026625	0.007625	-1.80397	0.633407371011351	0.976697015997067
ENSECAT00000051831	0	0	0	1	0	0	0	0	2	0	0	0	1	0	0	1	0	0	0	0.018	0	0	0	0	0.038	0	0	0	0.019	0	0	0.02	0.00225	0.009625	2.09686153925259	0.633409860603719	0.976697015997067
ENSECAT00000036780	0	0	1	0	0	0	0	0	0	0	1	0	0	2	1	0	0	0	0.035	0	0	0	0	0	0	0	0.04	0	0	0.076	0.041	0	0.004375	0.019625	2.16533773194666	0.633409860603719	0.976697015997067
ENSECAT00000050203	0	0	0	0	0	1	0	0	0	0	0	0	0	1	2	1	0	0	0	0	0	0.068	0	0	0	0	0	0	0	0.054	0.117	0.063	0.0085	0.02925	1.78290187833307	0.633409860603719	0.976697015997067
ENSECAT00000056727	0	0	0	0	0	1	0	0	1	0	0	2	0	0	0	1	0	0	0	0	0	0.04	0	0	0.036	0	0	0.061	0	0	0	0.037	0.005	0.01675	1.74416109557041	0.633409860603719	0.976697015997067
ENSECAT00000056861	0	0	0	0	1	0	0	0	1	0	0	1	0	0	2	0	0	0	0	0	0.111	0	0	0	0.117	0	0	0.098	0	0	0.223	0	0.013875	0.05475	1.98037119325107	0.633409860603719	0.976697015997067
ENSECAT00000060406	0	0	0	1	0	0	0	0	0	0	1	0	1	0	0	2	0	0	0	0.03	0	0	0	0	0	0	0.029	0	0.031	0	0	0.065	0.00375	0.015625	2.05889368905357	0.633409860603719	0.976697015997067
ENSECAT00000067968	0	0	1	0	0	0	0	0	0	0	1	0	0	2	1	0	0	0	0.105	0	0	0	0	0	0	0	0.119	0	0	0.226	0.124	0	0.013125	0.058625	2.15919859484925	0.633409860603719	0.976697015997067
ENSECAT00000069621	0	0	0	0	0	0	1	0	1	1	2	0	0	0	0	0	0	0	0	0	0	0	0.049	0.022	0.05	0.073	0.097	0	0	0	0	0	0.008875	0.0275	1.63161259401998	0.633409860603719	0.976697015997067
ENSECAT00000077580	0	1	0	0	0	0	0	0	0	1	1	0	0	2	0	0	0	0.024	0	0	0	0	0	0	0	0.046	0.036	0	0	0.068	0	0	0.003	0.01875	2.64385618977472	0.633409860603719	0.976697015997067
MSTRG.10774.1	19	47	13	54	20	22	78	7	16	7	31	26	73	31	25	10	0.748	1.242	0.456	2.198	0.819	1.058	3.294	0.263	0.691	0.362	1.23	0.941	3.109	1.168	1.029	0.443	1.25975	1.12163	-0.167547	0.633501574555216	0.976697015997067
ENSECAT00000073684	14	33	28	48	20	21	13	14	9	16	41	17	34	23	11	17	0.64	1.014	1.141	2.27	0.951	1.173	0.638	0.611	0.452	0.952	1.89	0.715	1.682	1.007	0.526	0.874	1.05475	1.01225	-0.0593354	0.63378860830165	0.976697015997067
ENSECAT00000004270	31	61	43	25	35	44	47	25	48	17	35	60	52	51	38	40	0.42	0.56	0.523	0.352	0.503	0.73	0.686	0.325	0.723	0.309	0.486	0.764	0.766	0.664	0.548	0.623	0.512375	0.610375	0.252495788002685	0.635796768320489	0.976697015997067
ENSECAT00000035225	0	0	4	0	1	0	0	0	0	0	1	1	0	0	0	0	0	0	0.16	0	0.047	0	0	0	0	0	0.045	0.041	0	0	0	0	0.025875	0.01075	-1.26722	0.635818595980721	0.976697015997067
ENSECAT00000069344	0	0	0	0	1	0	4	0	0	0	1	1	0	0	0	0	0	0	0	0	0.043	0	0.175	0	0	0	0.041	0.038	0	0	0	0	0.02725	0.009875	-1.4644	0.635818595980721	0.976697015997067
ENSECAT00000071599	0	4	0	0	1	0	0	0	0	0	1	1	0	0	0	0	0	0.035	0	0	0.014	0	0	0	0	0	0.013	0.012	0	0	0	0	0.006125	0.003125	-0.970854	0.635818595980721	0.976697015997067
ENSECAT00000066441	0	0	0	0	1	0	0	1	0	0	1	0	0	4	0	0	0	0	0	0	0.021	0	0	0.02	0	0	0.021	0	0	0.079	0	0	0.005125	0.0125	1.28630418515664	0.635820479908863	0.976697015997067
ENSECAT00000072494	0	0	0	1	1	0	0	0	0	4	1	0	0	0	0	0	0	0	0	0.141	0.141	0	0	0	0	0.707	0.137	0	0	0	0	0	0.03525	0.1055	1.58154783630839	0.635820479908863	0.976697015997067
MSTRG.15291.1	19	62	36	19	19	43	13	52	21	33	62	33	9	29	20	23	1.813	3.973	3.06	1.875	1.886	5.012	1.331	4.733	2.199	4.098	5.962	2.897	0.929	2.648	1.997	2.468	2.96037	2.89975	-0.0298514	0.63628633323264	0.976697015997067
ENSECAT00000060500	1	6	0	2	1	3	0	4	3	0	2	0	6	1	0	0	0.019	0.076	0	0.039	0.02	0.069	0	0.072	0.062	0	0.038	0	0.123	0.018	0	0	0.036875	0.030125	-0.291682	0.636393889450148	0.976697015997067
ENSECAT00000055567	6	11	0	0	0	0	0	5	0	3	2	8	0	0	0	0	0.218	0.263	0	0	0	0	0	0.186	0	0.142	0.09	0.283	0	0	0	0	0.083375	0.064375	-0.373114	0.636533984011188	0.976697015997067
ENSECAT00000036280	6	4	2	5	4	0	0	3	4	5	2	0	10	5	0	5	0.247	0.111	0.074	0.207	0.191	0	0	0.118	0.194	0.243	0.083	0	0.446	0.197	0	0.232	0.1185	0.174375	0.557306157818291	0.636943687406661	0.976697015997067
ENSECAT00000042156	0	0	1	2	2	0	4	1	0	2	1	1	0	1	0	2	0	0	0.025	0.054	0.054	0	0.119	0.025	0	0.068	0.031	0.024	0	0.025	0	0.059	0.034625	0.025875	-0.420255	0.637263886362479	0.976697015997067
ENSECAT00000031756	0	0	0	0	0	0	0	4	0	0	0	0	0	0	0	0	0	0	0	0	0	0	0	0.258	0	0	0	0	0	0	0	0	0.03225	0.001	-5.01123	0.63735000760559	0.976697015997067
ENSECAT00000033002	0	0	2	0	2	0	0	0	0	0	0	0	0	0	0	0	0	0	0.054	0	0.063	0	0	0	0	0	0	0	0	0	0	0	0.014625	0.001	-3.87036	0.63735000760559	0.976697015997067
ENSECAT00000033937	0	0	3	1	0	0	0	0	0	0	0	0	0	0	0	0	0	0	0.105	0.041	0	0	0	0	0	0	0	0	0	0	0	0	0.01825	0.001	-4.18982	0.63735000760559	0.976697015997067
ENSECAT00000034479	0	0	0	4	0	0	0	0	0	0	0	0	0	0	0	0	0	0	0	0.238	0	0	0	0	0	0	0	0	0	0	0	0	0.02975	0.001	-4.89482	0.63735000760559	0.976697015997067
ENSECAT00000038055	0	1	0	0	3	0	0	0	0	0	0	0	0	0	0	0	0	0.035	0	0	0.163	0	0	0	0	0	0	0	0	0	0	0	0.02475	0.001	-4.62936	0.63735000760559	0.976697015997067
ENSECAT00000044356	0	0	0	0	4	0	0	0	0	0	0	0	0	0	0	0	0	0	0	0	0.169	0	0	0	0	0	0	0	0	0	0	0	0.021125	0.001	-4.40088	0.63735000760559	0.976697015997067
ENSECAT00000045620	0	0	0	0	4	0	0	0	0	0	0	0	0	0	0	0	0	0	0	0	0.138	0	0	0	0	0	0	0	0	0	0	0	0.01725	0.001	-4.10852	0.63735000760559	0.976697015997067
ENSECAT00000048359	0	0	2	0	0	2	0	0	0	0	0	0	0	0	0	0	0	0	0.095	0	0	0.13	0	0	0	0	0	0	0	0	0	0	0.028125	0.001	-4.81378	0.63735000760559	0.976697015997067
ENSECAT00000049189	0	0	0	4	0	0	0	0	0	0	0	0	0	0	0	0	0	0	0	0.182	0	0	0	0	0	0	0	0	0	0	0	0	0.02275	0.001	-4.50779	0.63735000760559	0.976697015997067
ENSECAT00000049660	0	0	2	0	2	0	0	0	0	0	0	0	0	0	0	0	0	0	0.025	0	0.03	0	0	0	0	0	0	0	0	0	0	0	0.006875	0.001	-2.78136	0.63735000760559	0.976697015997067
ENSECAT00000051612	0	0	0	0	3	0	1	0	0	0	0	0	0	0	0	0	0	0	0	0	0.177	0	0.061	0	0	0	0	0	0	0	0	0	0.02975	0.001	-4.89482	0.63735000760559	0.976697015997067
ENSECAT00000054871	0	0	3	1	0	0	0	0	0	0	0	0	0	0	0	0	0	0	0.463	0.179	0	0	0	0	0	0	0	0	0	0	0	0	0.08025	0.001	-6.32643	0.63735000760559	0.976697015997067
ENSECAT00000056183	0	0	0	0	0	0	4	0	0	0	0	0	0	0	0	0	0	0	0	0	0	0	0.316	0	0	0	0	0	0	0	0	0	0.0395	0.001	-5.30378	0.63735000760559	0.976697015997067
ENSECAT00000058863	0	0	0	0	4	0	0	0	0	0	0	0	0	0	0	0	0	0	0	0	0.207	0	0	0	0	0	0	0	0	0	0	0	0.025875	0.001	-4.69349	0.63735000760559	0.976697015997067
ENSECAT00000059105	0	0	1	0	3	0	0	0	0	0	0	0	0	0	0	0	0	0	0.049	0	0.172	0	0	0	0	0	0	0	0	0	0	0	0.027625	0.001	-4.7879	0.63735000760559	0.976697015997067
ENSECAT00000059321	0	0	0	4	0	0	0	0	0	0	0	0	0	0	0	0	0	0	0	0.187	0	0	0	0	0	0	0	0	0	0	0	0	0.023375	0.001	-4.54689	0.63735000760559	0.976697015997067
ENSECAT00000060532	0	0	0	0	4	0	0	0	0	0	0	0	0	0	0	0	0	0	0	0	0.227	0	0	0	0	0	0	0	0	0	0	0	0.028375	0.001	-4.82655	0.63735000760559	0.976697015997067
ENSECAT00000064436	0	0	2	0	2	0	0	0	0	0	0	0	0	0	0	0	0	0	0.079	0	0.098	0	0	0	0	0	0	0	0	0	0	0	0.022125	0.001	-4.46761	0.63735000760559	0.976697015997067
ENSECAT00000065988	0	0	0	0	0	0	4	0	0	0	0	0	0	0	0	0	0	0	0	0	0	0	0.158	0	0	0	0	0	0	0	0	0	0.01975	0.001	-4.30378	0.63735000760559	0.976697015997067
ENSECAT00000066698	0	1	0	3	0	0	0	0	0	0	0	0	0	0	0	0	0	0.038	0	0.177	0	0	0	0	0	0	0	0	0	0	0	0	0.026875	0.001	-4.74819	0.63735000760559	0.976697015997067
ENSECAT00000067156	0	0	0	0	4	0	0	0	0	0	0	0	0	0	0	0	0	0	0	0	0.238	0	0	0	0	0	0	0	0	0	0	0	0.02975	0.001	-4.89482	0.63735000760559	0.976697015997067
ENSECAT00000067483	0	0	0	0	0	0	0	4	0	0	0	0	0	0	0	0	0	0	0	0	0	0	0	0.153	0	0	0	0	0	0	0	0	0.019125	0.001	-4.25739	0.63735000760559	0.976697015997067
ENSECAT00000067730	0	0	0	0	4	0	0	0	0	0	0	0	0	0	0	0	0	0	0	0	0.162	0	0	0	0	0	0	0	0	0	0	0	0.02025	0.001	-4.33985	0.63735000760559	0.976697015997067
ENSECAT00000068345	0	0	0	0	4	0	0	0	0	0	0	0	0	0	0	0	0	0	0	0	0.198	0	0	0	0	0	0	0	0	0	0	0	0.02475	0.001	-4.62936	0.63735000760559	0.976697015997067
ENSECAT00000072342	0	0	4	0	0	0	0	0	0	0	0	0	0	0	0	0	0	0	0.169	0	0	0	0	0	0	0	0	0	0	0	0	0	0.021125	0.001	-4.40088	0.63735000760559	0.976697015997067
ENSECAT00000073557	0	0	0	3	1	0	0	0	0	0	0	0	0	0	0	0	0	0	0	0.327	0.11	0	0	0	0	0	0	0	0	0	0	0	0.054625	0.001	-5.77149	0.63735000760559	0.976697015997067
ENSECAT00000074489	0	1	0	3	0	0	0	0	0	0	0	0	0	0	0	0	0	0.012	0	0.057	0	0	0	0	0	0	0	0	0	0	0	0	0.008625	0.001	-3.10852	0.63735000760559	0.976697015997067
ENSECAT00000029997	0	4	0	0	0	0	0	0	0	0	0	0	0	0	0	0	0	0.15	0	0	0	0	0	0	0	0	0	0	0	0	0	0	0.01875	0.001	-4.22882	0.637350007605591	0.976697015997067
ENSECAT00000030413	0	4	0	0	0	0	0	0	0	0	0	0	0	0	0	0	0	0.122	0	0	0	0	0	0	0	0	0	0	0	0	0	0	0.01525	0.001	-3.93074	0.637350007605591	0.976697015997067
ENSECAT00000030533	0	4	0	0	0	0	0	0	0	0	0	0	0	0	0	0	0	0.104	0	0	0	0	0	0	0	0	0	0	0	0	0	0	0.013	0.001	-3.70044	0.637350007605591	0.976697015997067
ENSECAT00000031889	0	4	0	0	0	0	0	0	0	0	0	0	0	0	0	0	0	0.143	0	0	0	0	0	0	0	0	0	0	0	0	0	0	0.017875	0.001	-4.15987	0.637350007605591	0.976697015997067
ENSECAT00000032416	0	4	0	0	0	0	0	0	0	0	0	0	0	0	0	0	0	0.243	0	0	0	0	0	0	0	0	0	0	0	0	0	0	0.030375	0.001	-4.92481	0.637350007605591	0.976697015997067
ENSECAT00000032903	0	4	0	0	0	0	0	0	0	0	0	0	0	0	0	0	0	0.153	0	0	0	0	0	0	0	0	0	0	0	0	0	0	0.019125	0.001	-4.25739	0.637350007605591	0.976697015997067
ENSECAT00000033695	0	3	0	1	0	0	0	0	0	0	0	0	0	0	0	0	0	0.153	0	0.078	0	0	0	0	0	0	0	0	0	0	0	0	0.028875	0.001	-4.85175	0.637350007605591	0.976697015997067
ENSECAT00000034027	0	0	0	2	0	0	2	0	0	0	0	0	0	0	0	0	0	0	0	0.31	0	0	0.321	0	0	0	0	0	0	0	0	0	0.078875	0.001	-6.3015	0.637350007605591	0.976697015997067
ENSECAT00000035005	0	2	0	2	0	0	0	0	0	0	0	0	0	0	0	0	0	0.076	0	0.117	0	0	0	0	0	0	0	0	0	0	0	0	0.024125	0.001	-4.59246	0.637350007605591	0.976697015997067
ENSECAT00000035898	3	1	0	0	0	0	0	0	0	0	0	0	0	0	0	0	0.106	0.024	0	0	0	0	0	0	0	0	0	0	0	0	0	0	0.01625	0.001	-4.02237	0.637350007605591	0.976697015997067
ENSECAT00000040927	0	2	0	2	0	0	0	0	0	0	0	0	0	0	0	0	0	0.097	0	0.15	0	0	0	0	0	0	0	0	0	0	0	0	0.030875	0.001	-4.94837	0.637350007605591	0.976697015997067
ENSECAT00000040980	2	0	0	0	0	0	2	0	0	0	0	0	0	0	0	0	0.076	0	0	0	0	0	0.081	0	0	0	0	0	0	0	0	0	0.019625	0.001	-4.29462	0.637350007605591	0.976697015997067
ENSECAT00000043333	0	4	0	0	0	0	0	0	0	0	0	0	0	0	0	0	0	0.124	0	0	0	0	0	0	0	0	0	0	0	0	0	0	0.0155	0.001	-3.9542	0.637350007605591	0.976697015997067
ENSECAT00000048112	0	4	0	0	0	0	0	0	0	0	0	0	0	0	0	0	0	0.154	0	0	0	0	0	0	0	0	0	0	0	0	0	0	0.01925	0.001	-4.26679	0.637350007605591	0.976697015997067
ENSECAT00000050136	0	4	0	0	0	0	0	0	0	0	0	0	0	0	0	0	0	0.223	0	0	0	0	0	0	0	0	0	0	0	0	0	0	0.027875	0.001	-4.8009	0.637350007605591	0.976697015997067
ENSECAT00000050908	0	0	0	2	0	0	2	0	0	0	0	0	0	0	0	0	0	0	0	0.114	0	0	0.118	0	0	0	0	0	0	0	0	0	0.029	0.001	-4.85798	0.637350007605591	0.976697015997067
ENSECAT00000051308	2	0	0	0	2	0	0	0	0	0	0	0	0	0	0	0	0.136	0	0	0	0.142	0	0	0	0	0	0	0	0	0	0	0	0.03475	0.001	-5.11894	0.637350007605591	0.976697015997067
ENSECAT00000052323	0	3	0	0	0	1	0	0	0	0	0	0	0	0	0	0	0	0.084	0	0	0	0.051	0	0	0	0	0	0	0	0	0	0	0.016875	0.001	-4.07682	0.637350007605591	0.976697015997067
ENSECAT00000053452	0	4	0	0	0	0	0	0	0	0	0	0	0	0	0	0	0	0.215	0	0	0	0	0	0	0	0	0	0	0	0	0	0	0.026875	0.001	-4.74819	0.637350007605591	0.976697015997067
ENSECAT00000059354	0	4	0	0	0	0	0	0	0	0	0	0	0	0	0	0	0	0.092	0	0	0	0	0	0	0	0	0	0	0	0	0	0	0.0115	0.001	-3.52356	0.637350007605591	0.976697015997067
ENSECAT00000064825	0	0	0	0	2	0	0	2	0	0	0	0	0	0	0	0	0	0	0	0	0.096	0	0	0.088	0	0	0	0	0	0	0	0	0.023	0.001	-4.52356	0.637350007605591	0.976697015997067
ENSECAT00000065200	0	3	0	0	0	0	0	1	0	0	0	0	0	0	0	0	0	0.063	0	0	0	0	0	0.03	0	0	0	0	0	0	0	0	0.011625	0.001	-3.53916	0.637350007605591	0.976697015997067
ENSECAT00000067987	0	0	2	2	0	0	0	0	0	0	0	0	0	0	0	0	0	0	0.132	0.168	0	0	0	0	0	0	0	0	0	0	0	0	0.0375	0.001	-5.22882	0.637350007605591	0.976697015997067
ENSECAT00000068177	0	4	0	0	0	0	0	0	0	0	0	0	0	0	0	0	0	0.057	0	0	0	0	0	0	0	0	0	0	0	0	0	0	0.007125	0.001	-2.83289	0.637350007605591	0.976697015997067
ENSECAT00000069782	0	3	0	0	0	0	1	0	0	0	0	0	0	0	0	0	0	0.099	0	0	0	0	0.053	0	0	0	0	0	0	0	0	0	0.019	0.001	-4.24793	0.637350007605591	0.976697015997067
ENSECAT00000073238	0	0	2	2	0	0	0	0	0	0	0	0	0	0	0	0	0	0	0.049	0.057	0	0	0	0	0	0	0	0	0	0	0	0	0.01325	0.001	-3.72792	0.637350007605591	0.976697015997067
ENSECAT00000073703	0	2	0	2	0	0	0	0	0	0	0	0	0	0	0	0	0	0.052	0	0.08	0	0	0	0	0	0	0	0	0	0	0	0	0.0165	0.001	-4.04439	0.637350007605591	0.976697015997067
ENSECAT00000076301	0	0	2	2	0	0	0	0	0	0	0	0	0	0	0	0	0	0	0.049	0.057	0	0	0	0	0	0	0	0	0	0	0	0	0.01325	0.001	-3.72792	0.637350007605591	0.976697015997067
ENSECAT00000076667	0	2	0	2	0	0	0	0	0	0	0	0	0	0	0	0	0	0.063	0	0.097	0	0	0	0	0	0	0	0	0	0	0	0	0.02	0.001	-4.32193	0.637350007605591	0.976697015997067
ENSECAT00000077504	0	1	0	0	0	3	0	0	0	0	0	0	0	0	0	0	0	0.032	0	0	0	0.172	0	0	0	0	0	0	0	0	0	0	0.0255	0.001	-4.67243	0.637350007605591	0.976697015997067
MSTRG.8960.1	0	4	0	0	0	0	0	0	0	0	0	0	0	0	0	0	0	0.348	0	0	0	0	0	0	0	0	0	0	0	0	0	0	0.0435	0.001	-5.44294	0.637350007605591	0.976697015997067
ENSECAT00000060360	4	0	0	0	0	0	0	0	0	0	0	0	0	0	0	0	0.17	0	0	0	0	0	0	0	0	0	0	0	0	0	0	0	0.02125	0.001	-4.40939	0.637350007605591	0.976697015997067
ENSECAT00000061383	4	0	0	0	0	0	0	0	0	0	0	0	0	0	0	0	0.201	0	0	0	0	0	0	0	0	0	0	0	0	0	0	0	0.025125	0.001	-4.65105	0.637350007605591	0.976697015997067
ENSECAT00000064121	2	2	0	0	0	0	0	0	0	0	0	0	0	0	0	0	0.042	0.028	0	0	0	0	0	0	0	0	0	0	0	0	0	0	0.00875	0.001	-3.12928	0.637350007605591	0.976697015997067
ENSECAT00000033311	0	0	0	0	0	0	0	0	0	0	4	0	0	0	0	0	0	0	0	0	0	0	0	0	0	0	0.262	0	0	0	0	0	0.001	0.03275	5.03342300153745	0.637353768866464	0.976697015997067
ENSECAT00000044057	0	0	0	0	0	0	0	0	0	0	0	4	0	0	0	0	0	0	0	0	0	0	0	0	0	0	0	0.152	0	0	0	0	0.001	0.019	4.24792751344359	0.637353768866464	0.976697015997067
ENSECAT00000059571	0	0	0	0	0	0	0	0	0	0	0	4	0	0	0	0	0	0	0	0	0	0	0	0	0	0	0	0.135	0	0	0	0	0.001	0.016875	4.07681559705083	0.637353768866464	0.976697015997067
ENSECAT00000065428	0	0	0	0	0	0	0	0	0	0	0	4	0	0	0	0	0	0	0	0	0	0	0	0	0	0	0	0.21	0	0	0	0	0.001	0.02625	4.71424551766612	0.637353768866464	0.976697015997067
ENSECAT00000073584	0	0	0	0	0	0	0	0	0	0	0	4	0	0	0	0	0	0	0	0	0	0	0	0	0	0	0	0.191	0	0	0	0	0.001	0.023875	4.57742882803575	0.637353768866464	0.976697015997067
ENSECAT00000031380	0	0	0	0	0	0	0	0	4	0	0	0	0	0	0	0	0	0	0	0	0	0	0	0	0.191	0	0	0	0	0	0	0	0.001	0.023875	4.57742882803575	0.637353768866464	0.976697015997067
ENSECAT00000035990	0	0	0	0	0	0	0	0	0	1	0	0	0	0	0	3	0	0	0	0	0	0	0	0	0	0.044	0	0	0	0	0	0.114	0.001	0.01975	4.3037807481771	0.637353768866464	0.976697015997067
ENSECAT00000040031	0	0	0	0	0	0	0	0	0	0	3	1	0	0	0	0	0	0	0	0	0	0	0	0	0	0	0.179	0.054	0	0	0	0	0.001	0.029125	4.86418614465428	0.637353768866464	0.976697015997067
ENSECAT00000041485	0	0	0	0	0	0	0	0	0	0	0	0	0	0	0	4	0	0	0	0	0	0	0	0	0	0	0	0	0	0	0	0.571	0.001	0.071375	6.15734693536284	0.637353768866464	0.976697015997067
ENSECAT00000049657	0	0	0	0	0	0	0	0	1	0	0	3	0	0	0	0	0	0	0	0	0	0	0	0	0.049	0	0	0.124	0	0	0	0	0.001	0.021625	4.43462822763672	0.637353768866464	0.976697015997067
ENSECAT00000055169	0	0	0	0	0	0	0	0	3	0	0	1	0	0	0	0	0	0	0	0	0	0	0	0	0.21	0	0	0.059	0	0	0	0	0.001	0.033625	5.07146236255662	0.637353768866464	0.976697015997067
ENSECAT00000056450	0	0	0	0	0	0	0	0	0	0	1	0	0	3	0	0	0	0	0	0	0	0	0	0	0	0	0.11	0	0	0.35	0	0	0.001	0.0575	5.84549005094438	0.637353768866464	0.976697015997067
ENSECAT00000063964	0	0	0	0	0	0	0	0	3	0	0	1	0	0	0	0	0	0	0	0	0	0	0	0	0.1	0	0	0.028	0	0	0	0	0.001	0.016	4	0.637353768866464	0.976697015997067
ENSECAT00000064608	0	0	0	0	0	0	0	0	4	0	0	0	0	0	0	0	0	0	0	0	0	0	0	0	0.348	0	0	0	0	0	0	0	0.001	0.0435	5.44294349584873	0.637353768866464	0.976697015997067
ENSECAT00000064693	0	0	0	0	0	0	0	0	0	0	2	0	0	0	2	0	0	0	0	0	0	0	0	0	0	0	0.087	0	0	0	0.09	0	0.001	0.022125	4.46761	0.637353768866464	0.976697015997067
ENSECAT00000064781	0	0	0	0	0	0	0	0	4	0	0	0	0	0	0	0	0	0	0	0	0	0	0	0	0.229	0	0	0	0	0	0	0	0.001	0.028625	4.83920378809694	0.637353768866464	0.976697015997067
ENSECAT00000065707	0	0	0	0	0	0	0	0	0	0	0	3	0	0	1	0	0	0	0	0	0	0	0	0	0	0	0	0.079	0	0	0.03	0	0.001	0.013625	3.76818432477693	0.637353768866464	0.976697015997067
ENSECAT00000077490	0	0	0	0	0	0	0	0	0	4	0	0	0	0	0	0	0	0	0	0	0	0	0	0	0	0.252	0	0	0	0	0	0	0.001	0.0315	4.97727992349992	0.637353768866464	0.976697015997067
MSTRG.1243.1	86	200	46	80	23	9	2	13	59	15	37	49	30	101	30	52	3.787	5.916	1.805	3.644	1.054	0.484	0.095	0.546	2.852	0.86	1.642	1.985	1.43	4.257	1.382	2.576	2.16637	2.123	-0.0291786	0.637897797898632	0.976697015997067
MSTRG.3186.1	29	52	23	99	11	3	0	31	27	6	43	3	9	183	3	54	3.544	4.239	2.42	12.322	1.318	0.387	0	3.604	3.531	0.961	5.278	0.358	1.198	21.083	0.417	7.29	3.47925	5.0145	0.527329508767567	0.638396339957598	0.976697015997067
ENSECAT00000076753	4	2	0	0	0	0	4	1	3	1	1	3	3	3	0	1	0.16	0.054	0	0	0	0	0.172	0.038	0.132	0.052	0.04	0.111	0.13	0.115	0	0.045	0.053	0.078125	0.55979192498625	0.638492465952607	0.976697015997067
MSTRG.8040.1	4	7	11	4	3	6	11	35	5	12	9	0	9	9	12	11	0.271	0.318	0.663	0.28	0.211	0.496	0.799	2.261	0.372	1.057	0.614	0	0.659	0.583	0.85	0.838	0.662375	0.621625	-0.0916037	0.639380242811331	0.976697015997067
MSTRG.3871.1	21	103	27	54	29	23	7	23	37	23	16	43	24	64	21	19	1.038	3.42	1.189	2.761	1.491	1.389	0.371	1.085	2.008	1.48	0.797	1.956	1.284	3.028	1.086	1.056	1.593	1.58688	-0.00555778	0.639541534965461	0.976697015997067
MSTRG.15741.1	1	47	4	63	3	1	0	0	13	1	1	11	13	26	0	19	0.036	1.126	0.127	2.324	0.111	0.044	0	0	0.509	0.046	0.036	0.361	0.502	0.887	0	0.762	0.471	0.387875	-0.280135	0.641608490260242	0.976697015997067
MSTRG.14059.1	31	67	52	34	14	34	20	23	33	7	10	34	42	80	15	15	2.27	3.296	3.393	2.575	1.067	3.042	1.572	1.607	2.653	0.667	0.738	2.291	3.328	5.608	1.149	1.236	2.35275	2.20875	-0.0911179	0.641774291358052	0.976697015997067
MSTRG.5157.1	3	4	6	1	8	1	4	3	2	0	1	7	1	12	0	16	0.305	0.255	0.507	0.098	0.789	0.116	0.407	0.271	0.233	0	0.096	0.61	0.103	1.089	0	1.72	0.3435	0.481375	0.486851118978885	0.641985187201952	0.976697015997067
ENSECAT00000074725	0	0	0	3	0	3	0	0	0	0	5	2	1	0	2	0	0	0	0	0.065	0	0.077	0	0	0	0	0.106	0.039	0.023	0	0.044	0	0.01775	0.0265	0.578173335058517	0.642155631029823	0.976697015997067
ENSECAT00000032585	1	2	1	1	3	0	0	2	0	1	1	1	0	0	4	0	0.051	0.069	0.046	0.053	0.159	0	0	0.098	0	0.067	0.052	0.047	0	0	0.214	0	0.0595	0.0475	-0.324962	0.642239480419833	0.976697015997067
ENSECAT00000066133	0	1	0	0	1	3	0	0	0	10	0	0	0	0	0	0	0	0.014	0	0	0.021	0.076	0	0	0	0.279	0	0	0	0	0	0	0.013875	0.034875	1.32970544547908	0.642330979670758	0.976697015997067
ENSECAT00000063031	14	8	3	11	2	7	2	6	0	5	13	4	8	3	4	7	0.575	0.221	0.11	0.467	0.085	0.351	0.088	0.235	0	0.267	0.538	0.151	0.356	0.118	0.172	0.323	0.2665	0.240625	-0.147349	0.643142348687808	0.976697015997067
MSTRG.13011.2	3	0	6	0	3	0	0	6	0	6	3	0	2	1	0	0	0.453	0	0.871	0	0.508	0	0	0.933	0	1.272	0.493	0	0.353	0.195	0	0	0.345625	0.289125	-0.257514	0.643786236478361	0.976697015997067
ENSECAT00000044391	0	5	0	0	0	0	0	0	0	0	0	0	0	0	0	1	0	0.036	0	0	0	0	0	0	0	0	0	0	0	0	0	0.012	0.0045	0.0015	-1.58496	0.644571651507519	0.976697015997067
MSTRG.15665.2	29	97	20	8	16	4	5	7	23	1	25	72	5	12	0	5	2.274	5.171	1.392	0.658	1.305	0.388	0.425	0.53	2.003	0.141	1.97	5.232	0.462	0.911	0	0.446	1.51788	1.39562	-0.121142	0.645901843033356	0.976697015997067
MSTRG.2822.1	87	200	98	74	122	54	37	141	103	75	98	100	76	214	93	147	2.49	3.847	2.5	2.191	3.633	1.889	1.137	3.851	3.237	2.795	2.828	2.634	2.354	5.864	2.786	4.733	2.69225	3.40388	0.338365674540354	0.646690065132595	0.976697015997067
MSTRG.10471.2	1	0	5	1	1	1	1	2	2	1	0	2	2	1	1	0	0.1	0	0.443	0.103	0.104	0.122	0.107	0.19	0.219	0.13	0	0.183	0.215	0.095	0.104	0	0.146125	0.11825	-0.305363	0.646931935061624	0.976697015997067
ENSECAT00000055028	4	4	1	1	2	3	6	1	0	3	3	3	9	9	1	0	0.234	0.162	0.054	0.062	0.125	0.221	0.388	0.058	0	0.235	0.182	0.166	0.587	0.519	0.063	0	0.163	0.219	0.426058905370096	0.647072719101961	0.976697015997067
MSTRG.5193.1	180	158	230	194	185	151	194	230	140	112	206	206	166	262	211	124	13.009	7.681	14.851	14.541	13.925	13.349	15.076	15.878	11.104	10.51	15.066	13.755	13.03	18.188	16.003	10.129	13.5388	13.4731	-0.00701003	0.64747030023745	0.976697015997067
MSTRG.6982.2	34	117	33	67	46	7	38	37	28	36	53	22	43	66	39	46	1.332	3.026	1.132	2.69	1.865	0.339	1.592	1.368	1.208	1.794	2.082	0.783	1.814	2.429	1.571	1.991	1.668	1.709	0.0350331082314755	0.647940738028888	0.976697015997067
MSTRG.11992.1	361	350	355	258	260	253	210	404	323	229	340	336	332	299	214	238	11.909	7.749	10.434	8.812	8.93	10.213	7.449	12.713	11.707	9.848	11.307	10.193	11.835	9.433	7.373	8.846	9.77613	10.0678	0.0424066603425088	0.648501247245396	0.976697015997067
ENSECAT00000043369	1	6	3	0	3	0	0	0	1	0	2	2	1	0	3	0	0.032	0.128	0.085	0	0.099	0	0	0	0.035	0	0.064	0.058	0.034	0	0.1	0	0.043	0.036375	-0.241389	0.648825303940563	0.976697015997067
ENSECAT00000059133	0	1	0	0	1	0	2	1	1	0	0	1	0	0	0	1	0	0.023	0	0	0.036	0	0.075	0.033	0.038	0	0	0.032	0	0	0	0.039	0.020875	0.013625	-0.61552	0.649387353802619	0.976697015997067
ENSECAT00000071056	0	2	1	0	0	0	1	1	0	0	0	1	0	1	0	1	0	0.07	0.047	0	0	0	0.056	0.05	0	0	0	0.048	0	0.05	0	0.059	0.027875	0.019625	-0.506279	0.649387353802619	0.976697015997067
ENSECAT00000035317	1	0	0	0	1	1	0	0	2	0	0	0	1	0	1	1	0.056	0	0	0	0.058	0.068	0	0	0.122	0	0	0	0.06	0	0.058	0.063	0.02275	0.037875	0.735379343274255	0.649388453462125	0.976697015997067
ENSECAT00000062284	13	17	35	12	22	18	18	67	7	16	34	25	17	35	27	16	0.87	0.783	2.076	0.831	1.562	1.43	1.323	4.271	0.529	1.419	2.273	1.532	1.2	2.245	1.898	1.191	1.64325	1.53588	-0.0974912	0.64941742215773	0.976697015997067
ENSECAT00000046089	0	0	0	0	1	4	0	0	1	0	4	1	0	0	1	1	0	0	0	0	0.05	0.234	0	0	0.052	0	0.193	0.044	0	0	0.05	0.054	0.0355	0.049125	0.468638382753925	0.649580953383094	0.976697015997067
ENSECAT00000044790	0	5	1	0	1	0	1	0	0	3	0	1	0	1	0	0	0	0.097	0.026	0	0.03	0	0.031	0	0	0.113	0	0.027	0	0.028	0	0	0.023	0.021	-0.131245	0.65044837768947	0.976697015997067
ENSECAT00000063933	3	0	2	1	4	0	9	2	0	4	4	3	1	2	2	0	0.131	0	0.078	0.045	0.182	0	0.421	0.083	0	0.227	0.176	0.12	0.047	0.084	0.091	0	0.1175	0.093125	-0.33542	0.650814168758743	0.976697015997067
ENSECAT00000033378	0	16	3	12	0	3	0	0	2	1	3	4	4	0	0	10	0	0.753	0.187	0.87	0	0.257	0	0	0.154	0.091	0.212	0.258	0.303	0	0	0.788	0.258375	0.22575	-0.19474	0.652183869914781	0.976697015997067
ENSECAT00000061815	1	5	6	0	1	2	0	0	0	2	0	0	0	6	0	2	0.028	0.093	0.149	0	0.029	0.068	0	0	0	0.072	0	0	0	0.16	0	0.062	0.045875	0.03675	-0.319964	0.652803454744763	0.976697015997067
ENSECAT00000035736	0	2	0	0	0	2	2	0	0	0	0	0	3	0	0	0	0	0.133	0	0	0	0.197	0.183	0	0	0	0	0	0.287	0	0	0	0.064125	0.035875	-0.837908	0.65303292590751	0.976697015997067
ENSECAT00000045795	2	2	0	2	0	0	3	1	0	2	3	1	0	1	0	0	0.066	0.045	0	0.069	0	0	0.107	0.032	0	0.086	0.1	0.031	0	0.032	0	0	0.039875	0.031125	-0.357411	0.654726195159513	0.976697015997067
ENSECAT00000068045	6	0	0	0	2	1	0	1	0	5	0	1	0	0	0	0	0.219	0	0	0	0.076	0.045	0	0.035	0	0.238	0	0.034	0	0	0	0	0.046875	0.034	-0.463284	0.655429221996196	0.976697015997067
ENSECAT00000078330	2	3	0	0	0	0	1	0	0	0	0	0	0	0	0	3	0.117	0.118	0	0	0	0	0.063	0	0	0	0	0	0	0	0	0.197	0.03725	0.024625	-0.597117	0.656170419818682	0.976697015997067
MSTRG.11765.5	13	22	16	24	49	5	11	91	20	28	124	17	20	32	14	21	1	1.159	1.079	1.93	3.906	0.47	0.933	6.677	1.717	2.849	9.65	1.217	1.666	2.326	1.146	1.854	2.14425	2.80313	0.386562959341732	0.656198359010713	0.976697015997067
MSTRG.1313.1	80	164	74	1	18	7	80	16	1	14	562	3	17	20	0	2	1.479	2.044	1.22	0.025	0.351	0.157	1.598	0.274	0.027	0.347	10.507	0.051	0.338	0.36	0	0.044	0.8935	1.45925	0.707687433840749	0.656251166673693	0.976697015997067
MSTRG.11629.1	47	721	36	296	17	9	24	10	184	2	4	46	349	370	222	364	0.628	6.473	0.429	4.092	0.236	0.147	0.344	0.128	2.7	0.035	0.054	0.566	5.047	4.734	3.105	5.472	1.55963	2.71413	0.79928798041881	0.656897741503369	0.976697015997067
MSTRG.8538.2	22	34	20	56	15	6	5	27	39	6	15	28	0	16	5	43	1.958	2.047	1.59	5.1	1.356	0.653	0.518	2.246	3.752	0.713	1.33	2.256	0	1.375	0.422	4.289	1.9335	1.76713	-0.129811	0.65700834007527	0.976697015997067
ENSECAT00000055739	1	0	2	0	0	0	1	5	0	2	1	2	0	0	0	1	0.031	0	0.056	0	0	0	0.034	0.15	0	0.082	0.032	0.058	0	0	0	0.035	0.033875	0.025875	-0.388662	0.657650452089826	0.976697015997067
ENSECAT00000076462	28	15	25	10	27	24	11	49	19	16	46	14	29	12	22	9	0.95	0.342	0.756	0.351	0.953	0.995	0.4	1.586	0.708	0.707	1.573	0.437	1.065	0.39	0.781	0.343	0.791625	0.7505	-0.0769651	0.659070741546393	0.976697015997067
ENSECAT00000031798	3	0	3	1	2	1	2	5	3	4	4	0	3	3	1	3	0.16	0	0.142	0.055	0.111	0.065	0.114	0.254	0.175	0.277	0.215	0	0.173	0.153	0.056	0.18	0.112625	0.153625	0.447885904559123	0.660528050367079	0.976697015997067
ENSECAT00000038194	29	46	37	34	30	23	19	5	28	41	24	22	18	19	33	15	1.255	1.337	1.427	1.522	1.351	1.216	0.882	0.206	1.33	2.309	1.047	0.876	0.843	0.787	1.494	0.73	1.1495	1.177	0.0341078543202642	0.661034315570992	0.976697015997067
ENSECAT00000049111	5	0	1	2	0	0	0	1	1	2	7	0	2	0	0	1	0.276	0	0.049	0.114	0	0	0	0.052	0.061	0.144	0.388	0	0.119	0	0	0.062	0.061375	0.09675	0.656610541829717	0.662032349309871	0.976697015997067
ENSECAT00000063709	16	11	15	4	6	0	7	10	5	16	6	9	3	8	6	6	1.638	0.726	1.368	0.424	0.639	0	0.756	0.977	0.562	2.132	0.619	0.848	0.3	0.784	0.643	0.691	0.816	0.822375	0.0112272554232541	0.662682476929879	0.976697015997067
ENSECAT00000053100	5	3	1	1	0	1	1	0	2	1	0	0	1	2	1	2	0.195	0.079	0.035	0.04	0	0.048	0.042	0	0.086	0.051	0	0	0.042	0.075	0.041	0.088	0.054875	0.047875	-0.196877	0.663567512438756	0.976697015997067
MSTRG.14722.1	58	69	75	48	42	83	223	140	71	41	163	75	62	36	147	57	0.874	0.703	1.009	0.747	0.66	1.536	3.616	2.022	1.178	0.806	2.486	1.043	1.011	0.517	2.321	0.969	1.39587	1.29137	-0.112262	0.664211851473038	0.976697015997067
ENSECAT00000061160	1	3	0	0	6	5	2	1	0	1	4	3	1	2	2	1	0.027	0.054	0	0	0.167	0.164	0.057	0.026	0	0.035	0.108	0.074	0.029	0.051	0.056	0.03	0.061875	0.047875	-0.370084	0.66444066403357	0.976697015997067
ENSECAT00000054183	3	9	2	0	6	4	4	13	1	10	7	7	5	0	2	1	0.065	0.13	0.038	0	0.134	0.105	0.092	0.267	0.024	0.28	0.152	0.139	0.117	0	0.045	0.024	0.103875	0.097625	-0.0895259	0.665508953424744	0.976697015997067
MSTRG.6814.1	18	72	22	52	31	41	25	45	51	49	39	37	53	28	48	30	0.764	2.053	0.832	2.283	1.369	2.126	1.139	1.822	2.376	2.707	1.668	1.445	2.434	1.137	2.132	1.432	1.5485	1.91637	0.307508515067713	0.665557499274093	0.976697015997067
MSTRG.10414.4	20	2	19	0	0	0	0	3	4	1	0	0	4	15	3	4	3.335	0.227	2.75	0	0	0	0	0.409	0.638	0.238	0	0	0.792	2.419	0.598	0.801	0.840125	0.68575	-0.292921	0.666108147769268	0.976697015997067
ENSECAT00000032846	5	5	27	3	8	9	8	12	6	2	22	13	2	4	11	5	0.189	0.122	0.844	0.115	0.27	0.397	0.313	0.407	0.209	0.099	0.77	0.409	0.08	0.143	0.388	0.208	0.332125	0.28825	-0.204406	0.666363711990904	0.976697015997067
ENSECAT00000006295	121	147	133	125	135	98	95	125	156	112	145	136	114	76	69	114	5.786	4.722	5.652	6.183	6.716	5.726	4.875	5.694	8.19	6.99	6.973	5.984	5.899	3.467	3.434	6.132	5.66925	5.88363	0.0535474077308836	0.667149039035849	0.976697015997067
MSTRG.15835.1	12	26	23	16	10	17	9	14	13	25	23	10	9	30	12	19	1.022	1.488	1.746	1.41	0.886	1.77	0.823	1.138	1.216	2.772	1.975	0.784	0.83	2.447	1.07	1.821	1.28537	1.61437	0.328786420391479	0.667768061633624	0.976697015997067
ENSECAT00000045995	0	0	3	2	2	1	0	0	0	2	3	0	0	0	0	0	0	0	0.07	0.065	0.055	0.032	0	0	0	0.064	0.079	0	0	0	0	0	0.02775	0.017875	-0.634545	0.66840202732914	0.976697015997067
ENSECAT00000073538	0	0	2	1	2	0	0	0	0	3	0	3	0	2	0	0	0	0	0.202	0.114	0.222	0	0	0	0	0.403	0	0.283	0	0.21	0	0	0.06725	0.112	0.73589255950098	0.668402377478342	0.976697015997067
ENSECAT00000054230	3	2	0	1	7	6	5	3	4	3	4	1	4	1	5	0	0.074	0.033	0	0.026	0.181	0.182	0.133	0.071	0.109	0.097	0.1	0.023	0.107	0.024	0.13	0	0.0875	0.07375	-0.24664	0.668742539450963	0.976697015997067
MSTRG.8217.1	31	116	37	96	50	72	22	42	77	37	85	72	76	41	108	26	1.273	3.245	1.36	4.146	2.174	3.688	0.969	1.66	3.534	2.031	3.564	2.744	3.437	1.618	4.702	1.212	2.31438	2.85525	0.302994426224426	0.669826614149853	0.976697015997067
ENSECAT00000039140	1	0	1	0	0	0	0	2	0	0	6	0	1	0	0	0	0.092	0	0.082	0	0	0	0	0.176	0	0	0.558	0	0.1	0	0	0	0.04375	0.08225	0.910732661902913	0.670155781018064	0.976697015997067
MSTRG.683.1	20	10	24	10	4	6	12	19	3	8	10	3	22	11	23	11	1.485	0.499	1.588	0.768	0.309	0.544	0.956	1.346	0.245	0.773	0.749	0.205	1.768	0.782	1.788	0.919	0.936875	0.903625	-0.0521324	0.670689397332436	0.976697015997067
ENSECAT00000037233	1	1	0	0	0	1	0	1	0	0	0	0	0	0	1	1	0.023	0.015	0	0	0	0.028	0	0.022	0	0	0	0	0	0	0.024	0.026	0.011	0.00625	-0.815575	0.671129154446361	0.976697015997067
ENSECAT00000063131	1	0	0	0	0	1	0	0	1	0	0	1	0	1	0	1	0.048	0	0	0	0	0.059	0	0	0.053	0	0	0.044	0	0.046	0	0.054	0.013375	0.024625	0.880584833055229	0.671130847662422	0.976697015997067
ENSECAT00000053794	1	0	3	2	0	1	0	4	0	0	1	1	1	0	2	3	0.038	0	0.103	0.079	0	0.047	0	0.146	0	0	0.039	0.035	0.042	0	0.08	0.13	0.051625	0.04075	-0.34127	0.671253920052331	0.976697015997067
ENSECAT00000043026	1	0	1	0	2	5	2	0	2	0	5	4	3	1	0	0	0.019	0	0.017	0	0.04	0.117	0.041	0	0.042	0	0.096	0.07	0.062	0.018	0	0	0.02925	0.036	0.299560281858908	0.671372604985173	0.976697015997067
ENSECAT00000070612	1	6	0	1	0	2	0	2	3	1	1	5	2	0	0	4	0.027	0.11	0	0.028	0	0.067	0	0.052	0.09	0.036	0.027	0.125	0.059	0	0	0.123	0.0355	0.0575	0.695742931439693	0.673486338401912	0.976697015997067
ENSECAT00000030723	4	0	1	0	0	3	0	0	2	0	0	2	0	0	0	1	0.133	0	0.03	0	0	0.122	0	0	0.073	0	0	0.061	0	0	0	0.037	0.035625	0.021375	-0.736966	0.673814056292491	0.976697015997067
ENSECAT00000033134	2	0	0	4	0	0	0	2	0	1	3	0	0	0	1	0	0.059	0	0	0.122	0	0	0	0.056	0	0.039	0.09	0	0	0	0.031	0	0.029625	0.02	-0.566815	0.673814056292491	0.976697015997067
ENSECAT00000074033	0	2	1	0	0	2	0	0	3	4	0	0	0	0	1	0	0	0.113	0.075	0	0	0.206	0	0	0.277	0.438	0	0	0	0	0.088	0	0.04925	0.100375	1.02720435806094	0.673814415195566	0.976697015997067
MSTRG.10936.2	42	5	28	197	25	82	48	62	35	28	95	73	32	16	270	37	1.704	0.143	1.027	8.337	1.074	4.117	2.092	2.419	1.572	1.49	3.916	2.731	1.398	0.626	11.537	1.701	2.61413	3.12138	0.255853563786862	0.675654617880825	0.976697015997067
MSTRG.3696.1	26	64	47	27	15	18	16	24	31	15	1	16	87	37	15	77	0.653	1.08	1.052	0.701	0.392	0.552	0.431	0.575	0.855	0.49	0.025	0.37	2.364	0.889	0.394	2.175	0.6795	0.94525	0.476222393219843	0.676944410287338	0.976697015997067
MSTRG.4263.1	1	3	0	0	3	4	0	10	2	0	5	1	1	1	1	5	0.133	0.268	0	0	0.415	0.65	0	1.269	0.292	0	0.67	0.122	0.144	0.127	0.139	0.748	0.341875	0.28025	-0.286755	0.677087696172776	0.976697015997067
MSTRG.3181.2	60	515	73	118	247	117	228	153	190	130	240	213	158	334	218	209	1.607	9.252	1.742	3.254	6.891	3.842	6.553	3.902	5.572	4.544	6.469	5.242	4.57	8.567	6.105	6.298	4.63037	5.92087	0.35468135856884	0.677245709258235	0.976697015997067
ENSECAT00000053945	0	19	2	2	0	0	0	3	1	0	5	15	1	0	16	0	0	0.395	0.054	0.063	0	0	0	0.093	0.039	0	0.157	0.423	0.033	0	0.508	0	0.075625	0.145	0.939117757852977	0.67733448405099	0.976697015997067
ENSECAT00000072555	0	4	0	6	3	0	0	1	0	1	0	1	2	0	2	4	0	0.084	0	0.195	0.099	0	0	0.03	0	0.041	0	0.029	0.068	0	0.066	0.141	0.051	0.043125	-0.241973	0.678236261986831	0.976697015997067
ENSECAT00000071340	0	7	0	0	13	0	2	1	0	1	1	9	0	0	2	3	0	0.132	0	0	0.378	0	0.06	0.027	0	0.036	0.028	0.232	0	0	0.059	0.094	0.074625	0.056125	-0.411015	0.678735770523792	0.976697015997067
MSTRG.10936.1	10	9	28	23	2	5	2	9	15	0	18	18	2	0	62	0	0.305	0.175	0.733	0.697	0.054	0.164	0.073	0.253	0.486	0	0.535	0.5	0.076	0	1.927	0	0.30675	0.4405	0.522078675257509	0.679032990807667	0.976697015997067
ENSECAT00000032406	0	1	2	1	0	0	1	0	1	0	0	0	0	0	2	0	0	0.019	0.05	0.029	0	0	0.03	0	0.031	0	0	0	0	0	0.059	0	0.016	0.01125	-0.508147	0.679288755844243	0.976697015997067
ENSECAT00000034686	1	0	0	0	1	0	2	1	0	0	2	0	1	0	0	0	0.048	0	0	0	0.05	0	0.103	0.046	0	0	0.097	0	0.052	0	0	0	0.030875	0.018625	-0.729199	0.679288755844243	0.976697015997067
ENSECAT00000064488	2	0	2	0	0	0	0	1	0	1	0	0	0	1	1	0	0.113	0	0.1	0	0	0	0	0.054	0	0.073	0	0	0	0.054	0.059	0	0.033375	0.02325	-0.521537	0.679288755844243	0.976697015997067
ENSECAT00000066090	1	2	0	0	0	0	0	0	0	0	2	0	1	0	1	1	0.036	0.048	0	0	0	0	0	0	0	0	0.073	0	0.039	0	0.038	0.041	0.0105	0.023875	1.18511140525699	0.679289987309717	0.976697015997067
ENSECAT00000045502	1	0	3	1	2	1	0	0	0	0	5	0	0	0	0	0	0.047	0	0.126	0.049	0.098	0.057	0	0	0	0	0.237	0	0	0	0	0	0.047125	0.029625	-0.669677	0.679515250444648	0.976697015997067
MSTRG.4295.4	14	53	0	30	0	0	56	4	19	24	37	48	13	15	6	39	1.013	2.578	0	2.273	0	0	4.376	0.25	1.542	2.268	2.706	3.219	1.016	1.018	0.43	3.195	1.31125	1.92425	0.553353474501724	0.679665225920228	0.976697015997067
ENSECAT00000074468	2	1	13	1	1	2	16	1	5	3	1	2	6	6	5	2	0.137	0.046	0.792	0.071	0.074	0.167	1.173	0.065	0.375	0.267	0.069	0.126	0.444	0.392	0.363	0.154	0.315625	0.27375	-0.205353	0.680100429406675	0.976697015997067
ENSECAT00000053266	6	5	0	12	4	1	1	0	2	3	2	19	7	0	5	0	0.307	0.172	0	0.634	0.213	0.062	0.055	0	0.112	0.2	0.103	0.893	0.387	0	0.267	0	0.180375	0.24525	0.443253741728041	0.680279121403724	0.976697015997067
ENSECAT00000054768	2	1	0	0	2	0	1	3	0	0	4	0	2	0	0	0	0.095	0.032	0	0	0.098	0	0.051	0.135	0	0	0.191	0	0.102	0	0	0	0.051375	0.036625	-0.488238	0.680389348041156	0.976697015997067
ENSECAT00000030705	0	2	2	3	0	2	0	0	0	1	0	4	1	0	0	0	0	0.107	0.143	0.246	0	0.194	0	0	0	0.103	0	0.292	0.086	0	0	0	0.08625	0.060125	-0.520559	0.680389408159053	0.976697015997067
MSTRG.2298.1	2	56	0	8	39	21	1	4	23	50	3	37	19	20	0	16	0.098	2.168	0.006	0.482	2.323	1.49	0.086	0.231	1.446	3.769	0.188	1.96	1.207	1.082	0	1.034	0.8605	1.33575	0.634402919782571	0.680518351292686	0.976697015997067
ENSECAT00000031393	4	5	0	0	3	0	0	0	1	0	2	0	0	0	1	4	0.163	0.137	0	0	0.127	0	0	0	0.045	0	0.082	0	0	0	0.043	0.183	0.053375	0.044125	-0.274568	0.681315507822403	0.976697015997067
ENSECAT00000058634	0	0	0	0	6	0	0	2	1	0	1	2	0	0	0	1	0	0	0	0	0.35	0	0	0.107	0.062	0	0.056	0.103	0	0	0	0.063	0.057125	0.0355	-0.686303	0.681925434698409	0.976697015997067
ENSECAT00000072670	0	2	2	0	1	0	2	3	0	0	3	0	3	0	0	1	0	0.033	0.043	0	0.025	0	0.052	0.069	0	0	0.073	0	0.079	0	0	0.027	0.02775	0.022375	-0.3106	0.682054941833934	0.976697015997067
ENSECAT00000062559	3	1	1	1	0	0	5	1	1	2	1	2	0	3	0	0	0.084	0.019	0.025	0.027	0	0	0.15	0.027	0.031	0.073	0.028	0.051	0	0.08	0	0	0.0415	0.032875	-0.33612	0.682126664137582	0.976697015997067
ENSECAT00000075520	0	0	3	0	1	0	1	0	1	1	0	0	1	0	0	0	0	0	0.121	0	0.047	0	0.049	0	0.05	0.059	0	0	0.049	0	0	0	0.027125	0.01975	-0.45777	0.683225399936833	0.976697015997067
ENSECAT00000030747	2	0	0	0	3	0	0	0	2	0	0	0	0	0	0	0	0.092	0	0	0	0.144	0	0	0	0.101	0	0	0	0	0	0	0	0.0295	0.012625	-1.22443	0.683645151090351	0.976697015997067
ENSECAT00000037956	2	0	3	0	0	0	0	0	2	0	0	0	0	0	0	0	0.081	0	0.116	0	0	0	0	0	0.089	0	0	0	0	0	0	0	0.024625	0.011125	-1.14632	0.683645151090351	0.976697015997067
MSTRG.13493.4	346	304	358	12	16	5	0	211	303	87	141	7	41	353	53	641	32.278	19.071	29.814	1.141	1.515	0.518	0	18.832	31.026	10.58	13.309	0.588	4.174	31.597	5.198	67.291	12.8961	20.4704	0.666599898709452	0.684559639175457	0.976697015997067
MSTRG.5654.2	30	89	36	53	16	45	72	74	50	35	51	30	49	70	44	50	3.321	6.528	3.468	5.94	1.816	6.044	8.421	7.736	6.019	4.924	5.553	3.006	5.754	7.315	5.074	6.169	5.40925	5.47675	0.0178914501795298	0.68531441995534	0.976697015997067
ENSECAT00000071977	1	3	0	5	1	3	2	2	0	0	4	6	2	0	0	1	0.046	0.094	0	0.24	0.048	0.17	0.1	0.089	0	0	0.187	0.256	0.1	0	0	0.052	0.098375	0.074375	-0.403474	0.68630180240538	0.976697015997067
ENSECAT00000076400	0	2	0	0	0	0	0	0	4	0	1	0	0	0	0	0	0	0.133	0	0	0	0	0	0	0.436	0	0.1	0	0	0	0	0	0.016625	0.067	2.01080675495658	0.686658337068195	0.976697015997067
MSTRG.12027.1	0	0	0	0	0	0	2	0	0	0	4	0	1	0	0	0	0	0	0	0	0	0	0.443	0	0	0	0.772	0	0.217	0	0	0	0.055375	0.123625	1.15866382220409	0.686658337068196	0.976697015997067
MSTRG.2897.2	20	30	21	14	22	16	5	16	31	17	13	28	11	21	3	0	1.182	1.152	1.098	0.819	1.307	1.099	0.339	0.88	1.96	1.312	0.786	1.49	0.693	1.182	0.181	0	0.9845	0.9505	-0.0507046	0.687616575847134	0.976697015997067
ENSECAT00000044725	0	2	3	0	1	1	0	0	3	2	0	4	0	1	0	0	0	0.103	0.21	0	0.082	0.096	0	0	0.258	0.204	0	0.284	0	0.075	0	0	0.061375	0.102625	0.741659197463112	0.688335021215019	0.976697015997067
ENSECAT00000078418	2	1	4	0	1	0	2	0	0	3	3	1	0	0	0	0	0.095	0.032	0.169	0	0.049	0	0.102	0	0	0.185	0.143	0.044	0	0	0	0	0.055875	0.0465	-0.264972	0.688335101677971	0.976697015997067
ENSECAT00000074187	0	0	2	2	0	0	0	0	1	0	0	0	0	0	0	0	0	0	0.032	0.037	0	0	0	0	0.02	0	0	0	0	0	0	0	0.008625	0.0025	-1.7866	0.6892970434324	0.976697015997067
ENSECAT00000041386	0	0	0	0	2	0	0	2	0	0	0	0	0	0	0	1	0	0	0	0	0.035	0	0	0.032	0	0	0	0	0	0	0	0.019	0.008375	0.002375	-1.81816	0.6892970434324	0.976697015997067
ENSECAT00000063536	0	0	0	0	2	0	0	2	0	0	1	0	0	0	0	0	0	0	0	0	0.025	0	0	0.023	0	0	0.012	0	0	0	0	0	0.006	0.0015	-2	0.6892970434324	0.976697015997067
ENSECAT00000071286	0	0	2	0	2	0	0	0	0	0	0	0	1	0	0	0	0	0	0.033	0	0.038	0	0	0	0	0	0	0	0.02	0	0	0	0.008875	0.0025	-1.82782	0.6892970434324	0.976697015997067
ENSECAT00000074536	2	2	0	0	0	0	0	0	1	0	0	0	0	0	0	0	0.063	0.042	0	0	0	0	0	0	0.035	0	0	0	0	0	0	0	0.013125	0.004375	-1.58496	0.6892970434324	0.976697015997067
ENSECAT00000062352	2	0	2	0	0	0	0	0	0	0	0	0	1	0	0	0	0.068	0	0.061	0	0	0	0	0	0	0	0	0	0.037	0	0	0	0.016125	0.004625	-1.80177	0.6892970434324	0.976697015997067
ENSECAT00000046652	0	0	0	0	0	0	0	1	2	0	0	0	0	2	0	0	0	0	0	0	0	0	0	0.051	0.118	0	0	0	0	0.103	0	0	0.006375	0.027625	2.11547721741994	0.689300115424613	0.976697015997067
ENSECAT00000053950	0	1	0	0	0	0	0	0	0	0	2	0	2	0	0	0	0	0.027	0	0	0	0	0	0	0	0	0.081	0	0.087	0	0	0	0.003375	0.021	2.63742992061529	0.689300115424613	0.976697015997067
ENSECAT00000063071	0	0	0	0	1	0	0	0	0	0	0	2	2	0	0	0	0	0	0	0	0.037	0	0	0	0	0	0	0.066	0.078	0	0	0	0.004625	0.018	1.96047163581336	0.689300115424613	0.976697015997067
ENSECAT00000056726	25	43	11	24	20	7	3	8	14	23	22	7	26	6	16	9	1.437	1.704	0.562	1.452	1.195	0.531	0.203	0.442	0.888	1.771	1.304	0.361	1.624	0.332	0.985	0.586	0.94075	0.981375	0.0609931357013098	0.689454430016911	0.976697015997067
ENSECAT00000066272	0	0	5	0	0	0	0	0	0	0	0	1	0	0	0	1	0	0	0.114	0	0	0	0	0	0	0	0	0.024	0	0	0	0.029	0.01425	0.006625	-1.10497	0.690064962961613	0.976697015997067
ENSECAT00000035334	4	0	10	4	1	6	0	1	4	1	4	9	1	0	1	0	0.213	0	0.474	0.22	0.055	0.39	0	0.051	0.234	0.069	0.215	0.441	0.058	0	0.056	0	0.175375	0.134125	-0.386865	0.690275987086082	0.976697015997067
MSTRG.8237.1	16	132	28	31	30	31	26	68	29	30	47	37	43	41	31	66	0.503	2.786	0.784	1.007	0.981	1.19	0.877	2.038	1	1.227	1.488	1.07	1.462	1.233	1.019	2.332	1.27075	1.35387	0.0914143137359401	0.690816042615935	0.976697015997067
ENSECAT00000038672	0	0	0	0	0	0	1	3	0	1	0	0	0	0	0	0	0	0	0	0	0	0	0.052	0.14	0	0.064	0	0	0	0	0	0	0.024	0.008	-1.58496	0.69147050900187	0.976697015997067
ENSECAT00000069717	0	0	0	1	0	0	0	3	0	0	0	1	0	0	0	0	0	0	0	0.045	0	0	0	0.125	0	0	0	0.04	0	0	0	0	0.02125	0.005	-2.08746	0.69147050900187	0.976697015997067
ENSECAT00000058022	3	0	0	0	0	0	0	1	0	0	0	0	0	0	1	0	0.159	0	0	0	0	0	0	0.05	0	0	0	0	0	0	0.055	0	0.026125	0.006875	-1.926	0.69147050900187	0.976697015997067
ENSECAT00000070160	0	0	0	3	1	0	0	0	0	0	0	0	1	0	0	0	0	0	0	0.051	0.017	0	0	0	0	0	0	0	0.018	0	0	0	0.0085	0.00225	-1.91754	0.69147050900187	0.976697015997067
ENSECAT00000044226	1	0	0	3	0	0	0	0	1	0	0	0	0	0	0	0	0.041	0	0	0.137	0	0	0	0	0.045	0	0	0	0	0	0	0	0.02225	0.005625	-1.98388	0.69147050900187	0.976697015997067
ENSECAT00000030341	0	0	1	0	0	0	0	0	1	0	0	0	0	0	0	3	0	0	0.046	0	0	0	0	0	0.057	0	0	0	0	0	0	0.174	0.00575	0.028875	2.32818708535904	0.691473607458839	0.976697015997067
ENSECAT00000037454	0	0	1	0	0	0	0	0	1	0	0	0	0	0	3	0	0	0	0.052	0	0	0	0	0	0.064	0	0	0	0	0	0.182	0	0.0065	0.03075	2.24207478719815	0.691473607458839	0.976697015997067
ENSECAT00000052532	0	0	0	0	0	0	0	1	1	3	0	0	0	0	0	0	0	0	0	0	0	0	0	0.04	0.046	0.163	0	0	0	0	0	0	0.005	0.026125	2.38543103719352	0.691473607458839	0.976697015997067
ENSECAT00000068860	0	0	0	1	0	0	0	0	0	0	0	0	0	3	0	1	0	0	0	0.139	0	0	0	0	0	0	0	0	0	0.385	0	0.151	0.017375	0.067	1.94714811773427	0.691473607458839	0.976697015997067
ENSECAT00000051615	0	0	0	0	1	0	0	0	1	0	0	3	0	0	0	0	0	0	0	0	0.051	0	0	0	0.053	0	0	0.134	0	0	0	0	0.006375	0.023375	1.87446911791614	0.69147360745884	0.976697015997067
ENSECAT00000055561	0	0	0	0	1	0	0	0	0	0	3	1	0	0	0	0	0	0	0	0	0.054	0	0	0	0	0	0.157	0.048	0	0	0	0	0.00675	0.025625	1.92459259734198	0.69147360745884	0.976697015997067
ENSECAT00000064328	0	0	1	0	0	0	0	0	0	3	0	0	0	0	1	0	0	0	0.079	0	0	0	0	0	0	0.348	0	0	0	0	0.093	0	0.009875	0.055125	2.48085409738042	0.69147360745884	0.976697015997067
ENSECAT00000067784	0	0	1	0	0	0	0	0	0	0	0	0	0	0	3	1	0	0	0.097	0	0	0.041	0	0	0	0	0	0	0	0	0.32	0.149	0.01725	0.058625	1.76491965573721	0.69147360745884	0.976697015997067
ENSECAT00000077549	0	0	1	0	0	0	0	0	0	1	0	0	0	0	3	0	0	0	0.035	0	0	0	0	0	0	0.051	0	0	0	0	0.123	0	0.004375	0.02175	2.31366047890376	0.69147360745884	0.976697015997067
ENSECAT00000057795	0	0	1	1	0	0	0	2	0	0	0	1	1	2	2	0	0	0	0.052	0.061	0	0	0	0.112	0	0	0	0.054	0.063	0.112	0.123	0	0.028125	0.044	0.64565042742026	0.691924015179856	0.976697015997067
ENSECAT00000060220	1	0	0	0	0	2	0	1	0	2	0	1	0	1	0	2	0.034	0	0	0	0	0.082	0	0.032	0	0.088	0	0.031	0	0.032	0	0.076	0.0185	0.028375	0.617095121661965	0.691924015179856	0.976697015997067
[truncated: 10,685 more rows]

## Sheet: miRNA
id	W-1_count	W-2_count	W-3_count	W-4_count	W-5_count	W-6_count	W-7_count	W-8_count	Y-1_count	Y-2_count	Y-3_count	Y-4_count	Y-5_count	Y-6_count	Y-7_count	Y-8_count	W-1_TPM	W-2_TPM	W-3_TPM	W-4_TPM	W-5_TPM	W-6_TPM	W-7_TPM	W-8_TPM	Y-1_TPM	Y-2_TPM	Y-3_TPM	Y-4_TPM	Y-5_TPM	Y-6_TPM	Y-7_TPM	Y-8_TPM	Group-W_mean	Group-Y_mean	log2(fc)	PValue	FDR	length	seq	class
[truncated: 881 more rows]

[truncated: 1 more sheets: circRNA]
