# Supplementary material for: Mechanisms of Variation in Abdominal Adipose Color Among Male Kazakh Horses Through Non-Coding RNA Sequencing
Source: Biology (Basel). 2025 Sep 17;14(9):1285. doi: 10.3390/biology14091285 (PMC12467213; doi:10.3390/biology14091285)
Supplement: Supplementary file 1 [file biology-14-01285-s001.zip › Table S4.xlsx]

## Sheet: DELncRNAs GO
id	num	qvalue	per	ratio	class	ID	Descrption	Pvalue	Qvalue	Up	Down	fg_num	bg_num
GO:0005622 intracellular	126	0.0243859329794329	82.353	0.011	Cellular Component	GO:0005622	intracellular	0.000121625600894927	0.0243859329794329	0	0	126	11019
GO:0044424 intracellular part	126	0.0243859329794329	82.353	0.011	Cellular Component	GO:0044424	intracellular part	0.000121625600894927	0.0243859329794329	0	0	126	11019
GO:0051536 iron-sulfur cluster binding	5	0.068405776826777	3.521	0.079	Molecular Function	GO:0051536	iron-sulfur cluster binding	0.000264625829117126	0.068405776826777	0	0	5	63
GO:0051540 metal cluster binding	5	0.068405776826777	3.521	0.079	Molecular Function	GO:0051540	metal cluster binding	0.000264625829117126	0.068405776826777	0	0	5	63
GO:0051537 2 iron, 2 sulfur cluster binding	3	0.195570402574432	2.113	0.1	Molecular Function	GO:0051537	2 iron, 2 sulfur cluster binding	0.00248559951693285	0.195570402574432	0	0	3	30
GO:0004854 xanthine dehydrogenase activity	2	0.195570402574432	1.408	0.222	Molecular Function	GO:0004854	xanthine dehydrogenase activity	0.00282585494727917	0.195570402574432	0	0	2	9
GO:0016726 oxidoreductase activity, acting on CH or CH2 groups, NAD or NADP as acceptor	2	0.195570402574432	1.408	0.222	Molecular Function	GO:0016726	oxidoreductase activity, acting on CH or CH2 groups, NAD or NADP as acceptor	0.00282585494727917	0.195570402574432	0	0	2	9
GO:0043546 molybdopterin cofactor binding	2	0.195570402574432	1.408	0.2	Molecular Function	GO:0043546	molybdopterin cofactor binding	0.00351134201341092	0.195570402574432	0	0	2	10
GO:0005057 receptor signaling protein activity	4	0.195570402574432	2.817	0.056	Molecular Function	GO:0005057	receptor signaling protein activity	0.00395218226341738	0.195570402574432	0	0	4	71
GO:0042803 protein homodimerization activity	11	0.195570402574432	7.746	0.023	Molecular Function	GO:0042803	protein homodimerization activity	0.0046585013885154	0.195570402574432	0	0	11	484
GO:0048156 tau protein binding	2	0.195570402574432	1.408	0.167	Molecular Function	GO:0048156	tau protein binding	0.00508904885627654	0.195570402574432	0	0	2	12
GO:0015278 calcium-release channel activity	2	0.195570402574432	1.408	0.143	Molecular Function	GO:0015278	calcium-release channel activity	0.00693383607119676	0.195570402574432	0	0	2	14
GO:0016725 oxidoreductase activity, acting on CH or CH2 groups	2	0.195570402574432	1.408	0.133	Molecular Function	GO:0016725	oxidoreductase activity, acting on CH or CH2 groups	0.00795323866411145	0.195570402574432	0	0	2	15
GO:0004031 aldehyde oxidase activity	1	0.195570402574432	0.704	1	Molecular Function	GO:0004031	aldehyde oxidase activity	0.00907870340771055	0.195570402574432	0	0	1	1
GO:0004108 citrate (Si)-synthase activity	1	0.195570402574432	0.704	1	Molecular Function	GO:0004108	citrate (Si)-synthase activity	0.00907870340771055	0.195570402574432	0	0	1	1
GO:0004363 glutathione synthase activity	1	0.195570402574432	0.704	1	Molecular Function	GO:0004363	glutathione synthase activity	0.00907870340771055	0.195570402574432	0	0	1	1
GO:0004452 isopentenyl-diphosphate delta-isomerase activity	1	0.195570402574432	0.704	1	Molecular Function	GO:0004452	isopentenyl-diphosphate delta-isomerase activity	0.00907870340771055	0.195570402574432	0	0	1	1
GO:0015369 calcium:proton antiporter activity	1	0.195570402574432	0.704	1	Molecular Function	GO:0015369	calcium:proton antiporter activity	0.00907870340771055	0.195570402574432	0	0	1	1
GO:0016623 oxidoreductase activity, acting on the aldehyde or oxo group of donors, oxygen as acceptor	1	0.195570402574432	0.704	1	Molecular Function	GO:0016623	oxidoreductase activity, acting on the aldehyde or oxo group of donors, oxygen as acceptor	0.00907870340771055	0.195570402574432	0	0	1	1
GO:0017020 myosin phosphatase regulator activity	1	0.195570402574432	0.704	1	Molecular Function	GO:0017020	myosin phosphatase regulator activity	0.00907870340771055	0.195570402574432	0	0	1	1
GO:0031071 cysteine desulfurase activity	1	0.195570402574432	0.704	1	Molecular Function	GO:0031071	cysteine desulfurase activity	0.00907870340771055	0.195570402574432	0	0	1	1
GO:0034038 deoxyhypusine synthase activity	1	0.195570402574432	0.704	1	Molecular Function	GO:0034038	deoxyhypusine synthase activity	0.00907870340771055	0.195570402574432	0	0	1	1
GO:0036440 citrate synthase activity	1	0.195570402574432	0.704	1	Molecular Function	GO:0036440	citrate synthase activity	0.00907870340771055	0.195570402574432	0	0	1	1
GO:0047444 N-acylneuraminate-9-phosphate synthase activity	1	0.195570402574432	0.704	1	Molecular Function	GO:0047444	N-acylneuraminate-9-phosphate synthase activity	0.00907870340771055	0.195570402574432	0	0	1	1
GO:0050250 retinal oxidase activity	1	0.195570402574432	0.704	1	Molecular Function	GO:0050250	retinal oxidase activity	0.00907870340771055	0.195570402574432	0	0	1	1
GO:1990147 talin binding	1	0.195570402574432	0.704	1	Molecular Function	GO:1990147	talin binding	0.00907870340771055	0.195570402574432	0	0	1	1
GO:0051287 NAD binding	3	0.196542282982862	2.113	0.061	Molecular Function	GO:0051287	NAD binding	0.00995208202259521	0.196542282982862	0	0	3	49
GO:0015299 solute:proton antiporter activity	2	0.196542282982862	1.408	0.105	Molecular Function	GO:0015299	solute:proton antiporter activity	0.0126491009054896	0.196542282982862	0	0	2	19
GO:0002039 p53 binding	3	0.196542282982862	2.113	0.053	Molecular Function	GO:0002039	p53 binding	0.0149983841030546	0.196542282982862	0	0	3	57
GO:0004806 triglyceride lipase activity	2	0.196542282982862	1.408	0.095	Molecular Function	GO:0004806	triglyceride lipase activity	0.0153514181175951	0.196542282982862	0	0	2	21
GO:0099604 ligand-gated calcium channel activity	2	0.196542282982862	1.408	0.095	Molecular Function	GO:0099604	ligand-gated calcium channel activity	0.0153514181175951	0.196542282982862	0	0	2	21
GO:0022857 transmembrane transporter activity	16	0.196542282982862	11.268	0.016	Molecular Function	GO:0022857	transmembrane transporter activity	0.0158252695748551	0.196542282982862	0	0	16	977
GO:0015085 calcium ion transmembrane transporter activity	4	0.196542282982862	2.817	0.036	Molecular Function	GO:0015085	calcium ion transmembrane transporter activity	0.0179268599699548	0.196542282982862	0	0	4	110
GO:0002196 Ser-tRNA(Ala) hydrolase activity	1	0.196542282982862	0.704	0.5	Molecular Function	GO:0002196	Ser-tRNA(Ala) hydrolase activity	0.0180755591696099	0.196542282982862	0	0	1	2
GO:0003858 3-hydroxybutyrate dehydrogenase activity	1	0.196542282982862	0.704	0.5	Molecular Function	GO:0003858	3-hydroxybutyrate dehydrogenase activity	0.0180755591696099	0.196542282982862	0	0	1	2
GO:0003920 GMP reductase activity	1	0.196542282982862	0.704	0.5	Molecular Function	GO:0003920	GMP reductase activity	0.0180755591696099	0.196542282982862	0	0	1	2
GO:0003987 acetate-CoA ligase activity	1	0.196542282982862	0.704	0.5	Molecular Function	GO:0003987	acetate-CoA ligase activity	0.0180755591696099	0.196542282982862	0	0	1	2
GO:0004465 lipoprotein lipase activity	1	0.196542282982862	0.704	0.5	Molecular Function	GO:0004465	lipoprotein lipase activity	0.0180755591696099	0.196542282982862	0	0	1	2
GO:0008330 protein tyrosine/threonine phosphatase activity	1	0.196542282982862	0.704	0.5	Molecular Function	GO:0008330	protein tyrosine/threonine phosphatase activity	0.0180755591696099	0.196542282982862	0	0	1	2
GO:0016316 phosphatidylinositol-3,4-bisphosphate 4-phosphatase activity	1	0.196542282982862	0.704	0.5	Molecular Function	GO:0016316	phosphatidylinositol-3,4-bisphosphate 4-phosphatase activity	0.0180755591696099	0.196542282982862	0	0	1	2
GO:0016657 oxidoreductase activity, acting on NAD(P)H, nitrogenous group as acceptor	1	0.196542282982862	0.704	0.5	Molecular Function	GO:0016657	oxidoreductase activity, acting on NAD(P)H, nitrogenous group as acceptor	0.0180755591696099	0.196542282982862	0	0	1	2
GO:0018479 benzaldehyde dehydrogenase (NAD+) activity	1	0.196542282982862	0.704	0.5	Molecular Function	GO:0018479	benzaldehyde dehydrogenase (NAD+) activity	0.0180755591696099	0.196542282982862	0	0	1	2
GO:0030350 iron-responsive element binding	1	0.196542282982862	0.704	0.5	Molecular Function	GO:0030350	iron-responsive element binding	0.0180755591696099	0.196542282982862	0	0	1	2
GO:0030618 transforming growth factor beta receptor, pathway-specific cytoplasmic mediator activity	1	0.196542282982862	0.704	0.5	Molecular Function	GO:0030618	transforming growth factor beta receptor, pathway-specific cytoplasmic mediator activity	0.0180755591696099	0.196542282982862	0	0	1	2
GO:0050218 propionate-CoA ligase activity	1	0.196542282982862	0.704	0.5	Molecular Function	GO:0050218	propionate-CoA ligase activity	0.0180755591696099	0.196542282982862	0	0	1	2
GO:0051538 3 iron, 4 sulfur cluster binding	1	0.196542282982862	0.704	0.5	Molecular Function	GO:0051538	3 iron, 4 sulfur cluster binding	0.0180755591696099	0.196542282982862	0	0	1	2
GO:0005217 intracellular ligand-gated ion channel activity	2	0.196542282982862	1.408	0.087	Molecular Function	GO:0005217	intracellular ligand-gated ion channel activity	0.0182777574742642	0.196542282982862	0	0	2	23
GO:0031625 ubiquitin protein ligase binding	6	0.196542282982862	4.225	0.026	Molecular Function	GO:0031625	ubiquitin protein ligase binding	0.0185535091510547	0.196542282982862	0	0	6	230
GO:0005215 transporter activity	17	0.196542282982862	11.972	0.016	Molecular Function	GO:0005215	transporter activity	0.0192706168511116	0.196542282982862	0	0	17	1085
GO:0050699 WW domain binding	2	0.196542282982862	1.408	0.083	Molecular Function	GO:0050699	WW domain binding	0.0198221560773742	0.196542282982862	0	0	2	24
GO:0052689 carboxylic ester hydrolase activity	4	0.196542282982862	2.817	0.034	Molecular Function	GO:0052689	carboxylic ester hydrolase activity	0.0213354570208864	0.196542282982862	0	0	4	116
GO:0044389 ubiquitin-like protein ligase binding	6	0.196542282982862	4.225	0.025	Molecular Function	GO:0044389	ubiquitin-like protein ligase binding	0.0235662505265259	0.196542282982862	0	0	6	243
GO:0009055 electron carrier activity	3	0.196542282982862	2.113	0.044	Molecular Function	GO:0009055	electron carrier activity	0.0239103144182223	0.196542282982862	0	0	3	68
GO:0001025 RNA polymerase III transcription factor binding	1	0.196542282982862	0.704	0.333	Molecular Function	GO:0001025	RNA polymerase III transcription factor binding	0.0269912999841068	0.196542282982862	0	0	1	3
GO:0001030 RNA polymerase III type 1 promoter DNA binding	1	0.196542282982862	0.704	0.333	Molecular Function	GO:0001030	RNA polymerase III type 1 promoter DNA binding	0.0269912999841068	0.196542282982862	0	0	1	3
GO:0001031 RNA polymerase III type 2 promoter DNA binding	1	0.196542282982862	0.704	0.333	Molecular Function	GO:0001031	RNA polymerase III type 2 promoter DNA binding	0.0269912999841068	0.196542282982862	0	0	1	3
GO:0001156 TFIIIC-class transcription factor binding	1	0.196542282982862	0.704	0.333	Molecular Function	GO:0001156	TFIIIC-class transcription factor binding	0.0269912999841068	0.196542282982862	0	0	1	3
GO:0003994 aconitate hydratase activity	1	0.196542282982862	0.704	0.333	Molecular Function	GO:0003994	aconitate hydratase activity	0.0269912999841068	0.196542282982862	0	0	1	3
GO:0004052 arachidonate 12-lipoxygenase activity	1	0.196542282982862	0.704	0.333	Molecular Function	GO:0004052	arachidonate 12-lipoxygenase activity	0.0269912999841068	0.196542282982862	0	0	1	3
GO:0004803 transposase activity	1	0.196542282982862	0.704	0.333	Molecular Function	GO:0004803	transposase activity	0.0269912999841068	0.196542282982862	0	0	1	3
GO:0004813 alanine-tRNA ligase activity	1	0.196542282982862	0.704	0.333	Molecular Function	GO:0004813	alanine-tRNA ligase activity	0.0269912999841068	0.196542282982862	0	0	1	3
GO:0005219 ryanodine-sensitive calcium-release channel activity	1	0.196542282982862	0.704	0.333	Molecular Function	GO:0005219	ryanodine-sensitive calcium-release channel activity	0.0269912999841068	0.196542282982862	0	0	1	3
GO:0015184 L-cystine transmembrane transporter activity	1	0.196542282982862	0.704	0.333	Molecular Function	GO:0015184	L-cystine transmembrane transporter activity	0.0269912999841068	0.196542282982862	0	0	1	3
GO:0016165 linoleate 13S-lipoxygenase activity	1	0.196542282982862	0.704	0.333	Molecular Function	GO:0016165	linoleate 13S-lipoxygenase activity	0.0269912999841068	0.196542282982862	0	0	1	3
GO:0030337 DNA polymerase processivity factor activity	1	0.196542282982862	0.704	0.333	Molecular Function	GO:0030337	DNA polymerase processivity factor activity	0.0269912999841068	0.196542282982862	0	0	1	3
GO:0031735 CCR10 chemokine receptor binding	1	0.196542282982862	0.704	0.333	Molecular Function	GO:0031735	CCR10 chemokine receptor binding	0.0269912999841068	0.196542282982862	0	0	1	3
GO:0034235 GPI anchor binding	1	0.196542282982862	0.704	0.333	Molecular Function	GO:0034235	GPI anchor binding	0.0269912999841068	0.196542282982862	0	0	1	3
GO:0048763 calcium-induced calcium release activity	1	0.196542282982862	0.704	0.333	Molecular Function	GO:0048763	calcium-induced calcium release activity	0.0269912999841068	0.196542282982862	0	0	1	3
GO:0050473 arachidonate 15-lipoxygenase activity	1	0.196542282982862	0.704	0.333	Molecular Function	GO:0050473	arachidonate 15-lipoxygenase activity	0.0269912999841068	0.196542282982862	0	0	1	3
GO:0051139 metal ion:proton antiporter activity	1	0.196542282982862	0.704	0.333	Molecular Function	GO:0051139	metal ion:proton antiporter activity	0.0269912999841068	0.196542282982862	0	0	1	3
GO:0051425 PTB domain binding	1	0.196542282982862	0.704	0.333	Molecular Function	GO:0051425	PTB domain binding	0.0269912999841068	0.196542282982862	0	0	1	3
GO:0080084 5S rDNA binding	1	0.196542282982862	0.704	0.333	Molecular Function	GO:0080084	5S rDNA binding	0.0269912999841068	0.196542282982862	0	0	1	3
GO:0090555 phosphatidylethanolamine-translocating ATPase activity	1	0.196542282982862	0.704	0.333	Molecular Function	GO:0090555	phosphatidylethanolamine-translocating ATPase activity	0.0269912999841068	0.196542282982862	0	0	1	3
GO:0043565 sequence-specific DNA binding	16	0.198761345860141	11.268	0.015	Molecular Function	GO:0043565	sequence-specific DNA binding	0.0276804969089559	0.198761345860141	0	0	16	1045
GO:1901363 heterocyclic compound binding	56	0.204377316732881	39.437	0.011	Molecular Function	GO:1901363	heterocyclic compound binding	0.0288579189970993	0.204377316732881	0	0	56	4945
GO:0015298 solute:cation antiporter activity	2	0.210700794981984	1.408	0.067	Molecular Function	GO:0015298	solute:cation antiporter activity	0.0301583342914251	0.210700794981984	0	0	2	30
GO:0051539 4 iron, 4 sulfur cluster binding	2	0.211459332342502	1.408	0.062	Molecular Function	GO:0051539	4 iron, 4 sulfur cluster binding	0.0339865496488331	0.211459332342502	0	0	2	32
GO:0004090 carbonyl reductase (NADPH) activity	1	0.211459332342502	0.704	0.25	Molecular Function	GO:0004090	carbonyl reductase (NADPH) activity	0.035826652036943	0.211459332342502	0	0	1	4
GO:0004185 serine-type carboxypeptidase activity	1	0.211459332342502	0.704	0.25	Molecular Function	GO:0004185	serine-type carboxypeptidase activity	0.035826652036943	0.211459332342502	0	0	1	4
GO:0008349 MAP kinase kinase kinase kinase activity	1	0.211459332342502	0.704	0.25	Molecular Function	GO:0008349	MAP kinase kinase kinase kinase activity	0.035826652036943	0.211459332342502	0	0	1	4
GO:0016625 oxidoreductase activity, acting on the aldehyde or oxo group of donors, iron-sulfur protein as acceptor	1	0.211459332342502	0.704	0.25	Molecular Function	GO:0016625	oxidoreductase activity, acting on the aldehyde or oxo group of donors, iron-sulfur protein as acceptor	0.035826652036943	0.211459332342502	0	0	1	4
GO:0035529 NADH pyrophosphatase activity	1	0.211459332342502	0.704	0.25	Molecular Function	GO:0035529	NADH pyrophosphatase activity	0.035826652036943	0.211459332342502	0	0	1	4
GO:0043008 ATP-dependent protein binding	1	0.211459332342502	0.704	0.25	Molecular Function	GO:0043008	ATP-dependent protein binding	0.035826652036943	0.211459332342502	0	0	1	4
GO:0043885 carbon-monoxide dehydrogenase (ferredoxin) activity	1	0.211459332342502	0.704	0.25	Molecular Function	GO:0043885	carbon-monoxide dehydrogenase (ferredoxin) activity	0.035826652036943	0.211459332342502	0	0	1	4
GO:0048273 mitogen-activated protein kinase p38 binding	1	0.211459332342502	0.704	0.25	Molecular Function	GO:0048273	mitogen-activated protein kinase p38 binding	0.035826652036943	0.211459332342502	0	0	1	4
GO:0050833 pyruvate transmembrane transporter activity	1	0.211459332342502	0.704	0.25	Molecular Function	GO:0050833	pyruvate transmembrane transporter activity	0.035826652036943	0.211459332342502	0	0	1	4
GO:0097159 organic cyclic compound binding	56	0.211459332342502	39.437	0.011	Molecular Function	GO:0097159	organic cyclic compound binding	0.036950544051192	0.211459332342502	0	0	56	5011
GO:0005245 voltage-gated calcium channel activity	2	0.211459332342502	1.408	0.059	Molecular Function	GO:0005245	voltage-gated calcium channel activity	0.0379929668464045	0.211459332342502	0	0	2	34
GO:0044877 macromolecular complex binding	19	0.211459332342502	13.38	0.014	Molecular Function	GO:0044877	macromolecular complex binding	0.0390890860715158	0.211459332342502	0	0	19	1361
GO:0000975 regulatory region DNA binding	13	0.211459332342502	9.155	0.016	Molecular Function	GO:0000975	regulatory region DNA binding	0.0403830241851082	0.211459332342502	0	0	13	835
GO:0001067 regulatory region nucleic acid binding	13	0.211459332342502	9.155	0.016	Molecular Function	GO:0001067	regulatory region nucleic acid binding	0.0403830241851082	0.211459332342502	0	0	13	835
GO:0044212 transcription regulatory region DNA binding	13	0.211459332342502	9.155	0.016	Molecular Function	GO:0044212	transcription regulatory region DNA binding	0.0403830241851082	0.211459332342502	0	0	13	835
GO:0000166 nucleotide binding	24	0.211459332342502	16.901	0.013	Molecular Function	GO:0000166	nucleotide binding	0.0427164886026502	0.211459332342502	0	0	24	1840
GO:1901265 nucleoside phosphate binding	24	0.211459332342502	16.901	0.013	Molecular Function	GO:1901265	nucleoside phosphate binding	0.0427164886026502	0.211459332342502	0	0	24	1840
GO:0072509 divalent inorganic cation transmembrane transporter activity	4	0.211459332342502	2.817	0.028	Molecular Function	GO:0072509	divalent inorganic cation transmembrane transporter activity	0.0431732816767929	0.211459332342502	0	0	4	145
GO:0042623 ATPase activity, coupled	5	0.211459332342502	3.521	0.024	Molecular Function	GO:0042623	ATPase activity, coupled	0.0434143950269814	0.211459332342502	0	0	5	211
GO:0000099 sulfur amino acid transmembrane transporter activity	1	0.211459332342502	0.704	0.2	Molecular Function	GO:0000099	sulfur amino acid transmembrane transporter activity	0.0445823350586707	0.211459332342502	0	0	1	5
GO:0001032 RNA polymerase III type 3 promoter DNA binding	1	0.211459332342502	0.704	0.2	Molecular Function	GO:0001032	RNA polymerase III type 3 promoter DNA binding	0.0445823350586707	0.211459332342502	0	0	1	5
GO:0003846 2-acylglycerol O-acyltransferase activity	1	0.211459332342502	0.704	0.2	Molecular Function	GO:0003846	2-acylglycerol O-acyltransferase activity	0.0445823350586707	0.211459332342502	0	0	1	5
GO:0005072 transforming growth factor beta receptor, cytoplasmic mediator activity	1	0.211459332342502	0.704	0.2	Molecular Function	GO:0005072	transforming growth factor beta receptor, cytoplasmic mediator activity	0.0445823350586707	0.211459332342502	0	0	1	5
GO:0008140 cAMP response element binding protein binding	1	0.211459332342502	0.704	0.2	Molecular Function	GO:0008140	cAMP response element binding protein binding	0.0445823350586707	0.211459332342502	0	0	1	5
GO:0015204 urea transmembrane transporter activity	1	0.211459332342502	0.704	0.2	Molecular Function	GO:0015204	urea transmembrane transporter activity	0.0445823350586707	0.211459332342502	0	0	1	5
GO:0030235 nitric-oxide synthase regulator activity	1	0.211459332342502	0.704	0.2	Molecular Function	GO:0030235	nitric-oxide synthase regulator activity	0.0445823350586707	0.211459332342502	0	0	1	5
GO:0030911 TPR domain binding	1	0.211459332342502	0.704	0.2	Molecular Function	GO:0030911	TPR domain binding	0.0445823350586707	0.211459332342502	0	0	1	5
GO:0038085 vascular endothelial growth factor binding	1	0.211459332342502	0.704	0.2	Molecular Function	GO:0038085	vascular endothelial growth factor binding	0.0445823350586707	0.211459332342502	0	0	1	5
GO:0043295 glutathione binding	1	0.211459332342502	0.704	0.2	Molecular Function	GO:0043295	glutathione binding	0.0445823350586707	0.211459332342502	0	0	1	5
GO:0046912 transferase activity, transferring acyl groups, acyl groups converted into alkyl on transfer	1	0.211459332342502	0.704	0.2	Molecular Function	GO:0046912	transferase activity, transferring acyl groups, acyl groups converted into alkyl on transfer	0.0445823350586707	0.211459332342502	0	0	1	5
GO:0047631 ADP-ribose diphosphatase activity	1	0.211459332342502	0.704	0.2	Molecular Function	GO:0047631	ADP-ribose diphosphatase activity	0.0445823350586707	0.211459332342502	0	0	1	5
GO:0051400 BH domain binding	1	0.211459332342502	0.704	0.2	Molecular Function	GO:0051400	BH domain binding	0.0445823350586707	0.211459332342502	0	0	1	5
GO:0051434 BH3 domain binding	1	0.211459332342502	0.704	0.2	Molecular Function	GO:0051434	BH3 domain binding	0.0445823350586707	0.211459332342502	0	0	1	5
GO:0072345 NAADP-sensitive calcium-release channel activity	1	0.211459332342502	0.704	0.2	Molecular Function	GO:0072345	NAADP-sensitive calcium-release channel activity	0.0445823350586707	0.211459332342502	0	0	1	5
GO:0043167 ion binding	51	0.21662877127178	35.915	0.011	Molecular Function	GO:0043167	ion binding	0.0461479939981479	0.21662877127178	0	0	51	4551
GO:0031491 nucleosome binding	2	0.21662877127178	1.408	0.053	Molecular Function	GO:0031491	nucleosome binding	0.0465102390931675	0.21662877127178	0	0	2	38
GO:0016462 pyrophosphatase activity	12	0.219079366047553	8.451	0.016	Molecular Function	GO:0016462	pyrophosphatase activity	0.0476415289944895	0.219079366047553	0	0	12	770
GO:0022892 substrate-specific transporter activity	14	0.219079366047553	9.859	0.015	Molecular Function	GO:0022892	substrate-specific transporter activity	0.0478838846486915	0.219079366047553	0	0	14	944
GO:0016818 hydrolase activity, acting on acid anhydrides, in phosphorus-containing anhydrides	12	0.221345505741216	8.451	0.016	Molecular Function	GO:0016818	hydrolase activity, acting on acid anhydrides, in phosphorus-containing anhydrides	0.0488073262175988	0.221345505741216	0	0	12	773
GO:0016817 hydrolase activity, acting on acid anhydrides	12	0.222963629793127	8.451	0.015	Molecular Function	GO:0016817	hydrolase activity, acting on acid anhydrides	0.0495953915400572	0.222963629793127	0	0	12	775
GO:0000182 rDNA binding	1	0.225696190584416	0.704	0.167	Molecular Function	GO:0000182	rDNA binding	0.0532590623816223	0.225696190584416	0	0	1	6
GO:0004012 phospholipid-translocating ATPase activity	1	0.225696190584416	0.704	0.167	Molecular Function	GO:0004012	phospholipid-translocating ATPase activity	0.0532590623816223	0.225696190584416	0	0	1	6
GO:0005021 vascular endothelial growth factor-activated receptor activity	1	0.225696190584416	0.704	0.167	Molecular Function	GO:0005021	vascular endothelial growth factor-activated receptor activity	0.0532590623816223	0.225696190584416	0	0	1	6
GO:0008432 JUN kinase binding	1	0.225696190584416	0.704	0.167	Molecular Function	GO:0008432	JUN kinase binding	0.0532590623816223	0.225696190584416	0	0	1	6
GO:0034596 phosphatidylinositol phosphate 4-phosphatase activity	1	0.225696190584416	0.704	0.167	Molecular Function	GO:0034596	phosphatidylinositol phosphate 4-phosphatase activity	0.0532590623816223	0.225696190584416	0	0	1	6
GO:0045322 unmethylated CpG binding	1	0.225696190584416	0.704	0.167	Molecular Function	GO:0045322	unmethylated CpG binding	0.0532590623816223	0.225696190584416	0	0	1	6
GO:1900750 oligopeptide binding	1	0.225696190584416	0.704	0.167	Molecular Function	GO:1900750	oligopeptide binding	0.0532590623816223	0.225696190584416	0	0	1	6
GO:0005262 calcium channel activity	3	0.227205616562862	2.113	0.032	Molecular Function	GO:0005262	calcium channel activity	0.0540547211551876	0.227205616562862	0	0	3	94
GO:0043168 anion binding	29	0.233433202154239	20.423	0.012	Molecular Function	GO:0043168	anion binding	0.0581769952887103	0.233433202154239	0	0	29	2385
GO:0003682 chromatin binding	8	0.233433202154239	5.634	0.017	Molecular Function	GO:0003682	chromatin binding	0.0604323412034072	0.233433202154239	0	0	8	463
GO:0016903 oxidoreductase activity, acting on the aldehyde or oxo group of donors	2	0.233433202154239	1.408	0.045	Molecular Function	GO:0016903	oxidoreductase activity, acting on the aldehyde or oxo group of donors	0.0604395964636977	0.233433202154239	0	0	2	44
GO:0015078 hydrogen ion transmembrane transporter activity	3	0.233433202154239	2.113	0.03	Molecular Function	GO:0015078	hydrogen ion transmembrane transporter activity	0.0612532842818774	0.233433202154239	0	0	3	99
GO:0000774 adenyl-nucleotide exchange factor activity	1	0.233433202154239	0.704	0.143	Molecular Function	GO:0000774	adenyl-nucleotide exchange factor activity	0.0618575409963844	0.233433202154239	0	0	1	7
GO:0001016 RNA polymerase III regulatory region DNA binding	1	0.233433202154239	0.704	0.143	Molecular Function	GO:0001016	RNA polymerase III regulatory region DNA binding	0.0618575409963844	0.233433202154239	0	0	1	7
GO:0019870 potassium channel inhibitor activity	1	0.233433202154239	0.704	0.143	Molecular Function	GO:0019870	potassium channel inhibitor activity	0.0618575409963844	0.233433202154239	0	0	1	7
GO:0030151 molybdenum ion binding	1	0.233433202154239	0.704	0.143	Molecular Function	GO:0030151	molybdenum ion binding	0.0618575409963844	0.233433202154239	0	0	1	7
GO:0051861 glycolipid binding	1	0.233433202154239	0.704	0.143	Molecular Function	GO:0051861	glycolipid binding	0.0618575409963844	0.233433202154239	0	0	1	7
GO:0051864 histone demethylase activity (H3-K36 specific)	1	0.233433202154239	0.704	0.143	Molecular Function	GO:0051864	histone demethylase activity (H3-K36 specific)	0.0618575409963844	0.233433202154239	0	0	1	7
GO:0070008 serine-type exopeptidase activity	1	0.233433202154239	0.704	0.143	Molecular Function	GO:0070008	serine-type exopeptidase activity	0.0618575409963844	0.233433202154239	0	0	1	7
GO:0097322 7SK snRNA binding	1	0.233433202154239	0.704	0.143	Molecular Function	GO:0097322	7SK snRNA binding	0.0618575409963844	0.233433202154239	0	0	1	7
GO:0097371 MDM2/MDM4 family protein binding	1	0.233433202154239	0.704	0.143	Molecular Function	GO:0097371	MDM2/MDM4 family protein binding	0.0618575409963844	0.233433202154239	0	0	1	7
GO:1990226 histone methyltransferase binding	1	0.233433202154239	0.704	0.143	Molecular Function	GO:1990226	histone methyltransferase binding	0.0618575409963844	0.233433202154239	0	0	1	7
GO:0016765 transferase activity, transferring alkyl or aryl (other than methyl) groups	2	0.235589923891539	1.408	0.044	Molecular Function	GO:0016765	transferase activity, transferring alkyl or aryl (other than methyl) groups	0.0628847379052851	0.235589923891539	0	0	2	45
GO:0003677 DNA binding	22	0.235590898827549	15.493	0.013	Molecular Function	GO:0003677	DNA binding	0.0636175931988957	0.235590898827549	0	0	22	1727
GO:0016820 hydrolase activity, acting on acid anhydrides, catalyzing transmembrane movement of substances	3	0.235590898827549	2.113	0.03	Molecular Function	GO:0016820	hydrolase activity, acting on acid anhydrides, catalyzing transmembrane movement of substances	0.0642520633166042	0.235590898827549	0	0	3	101
GO:0042626 ATPase activity, coupled to transmembrane movement of substances	3	0.235590898827549	2.113	0.03	Molecular Function	GO:0042626	ATPase activity, coupled to transmembrane movement of substances	0.0642520633166042	0.235590898827549	0	0	3	101
GO:0043492 ATPase activity, coupled to movement of substances	3	0.237836009658974	2.113	0.029	Molecular Function	GO:0043492	ATPase activity, coupled to movement of substances	0.0657765644978638	0.237836009658974	0	0	3	102
GO:0046983 protein dimerization activity	12	0.237836009658974	8.451	0.015	Molecular Function	GO:0046983	protein dimerization activity	0.0657844282035461	0.237836009658974	0	0	12	812
GO:0017111 nucleoside-triphosphatase activity	11	0.238512997830312	7.746	0.015	Molecular Function	GO:0017111	nucleoside-triphosphatase activity	0.0664330206722726	0.238512997830312	0	0	11	726
GO:0051015 actin filament binding	4	0.242871525750865	2.817	0.024	Molecular Function	GO:0051015	actin filament binding	0.0681167722125251	0.242871525750865	0	0	4	169
GO:0015280 ligand-gated sodium channel activity	1	0.243235345262895	0.704	0.125	Molecular Function	GO:0015280	ligand-gated sodium channel activity	0.0703784716077772	0.243235345262895	0	0	1	8
GO:0016863 intramolecular oxidoreductase activity, transposing C=C bonds	1	0.243235345262895	0.704	0.125	Molecular Function	GO:0016863	intramolecular oxidoreductase activity, transposing C=C bonds	0.0703784716077772	0.243235345262895	0	0	1	8
GO:0034338 short-chain carboxylesterase activity	1	0.243235345262895	0.704	0.125	Molecular Function	GO:0034338	short-chain carboxylesterase activity	0.0703784716077772	0.243235345262895	0	0	1	8
GO:0034713 type I transforming growth factor beta receptor binding	1	0.243235345262895	0.704	0.125	Molecular Function	GO:0034713	type I transforming growth factor beta receptor binding	0.0703784716077772	0.243235345262895	0	0	1	8
GO:0015399 primary active transmembrane transporter activity	3	0.243235345262895	2.113	0.028	Molecular Function	GO:0015399	primary active transmembrane transporter activity	0.0720391326492683	0.243235345262895	0	0	3	106
GO:0015405 P-P-bond-hydrolysis-driven transmembrane transporter activity	3	0.243235345262895	2.113	0.028	Molecular Function	GO:0015405	P-P-bond-hydrolysis-driven transmembrane transporter activity	0.0720391326492683	0.243235345262895	0	0	3	106
GO:0004521 endoribonuclease activity	2	0.243235345262895	1.408	0.041	Molecular Function	GO:0004521	endoribonuclease activity	0.0729886628075212	0.243235345262895	0	0	2	49
GO:0000978 RNA polymerase II core promoter proximal region sequence-specific DNA binding	8	0.243235345262895	5.634	0.017	Molecular Function	GO:0000978	RNA polymerase II core promoter proximal region sequence-specific DNA binding	0.0740310513684741	0.243235345262895	0	0	8	484
GO:0022891 substrate-specific transmembrane transporter activity	12	0.243235345262895	8.451	0.014	Molecular Function	GO:0022891	substrate-specific transmembrane transporter activity	0.0747972765834313	0.243235345262895	0	0	12	830
GO:0016887 ATPase activity	6	0.243235345262895	4.225	0.019	Molecular Function	GO:0016887	ATPase activity	0.0751370992481941	0.243235345262895	0	0	6	324
GO:0016298 lipase activity	3	0.243235345262895	2.113	0.028	Molecular Function	GO:0016298	lipase activity	0.0752673891468856	0.243235345262895	0	0	3	108
GO:0015179 L-amino acid transmembrane transporter activity	2	0.243235345262895	1.408	0.04	Molecular Function	GO:0015179	L-amino acid transmembrane transporter activity	0.0755916035417885	0.243235345262895	0	0	2	50
GO:0016836 hydro-lyase activity	2	0.243235345262895	1.408	0.04	Molecular Function	GO:0016836	hydro-lyase activity	0.0755916035417885	0.243235345262895	0	0	2	50
GO:0015267 channel activity	7	0.243235345262895	4.93	0.017	Molecular Function	GO:0015267	channel activity	0.0762204971451729	0.243235345262895	0	0	7	405
GO:0022803 passive transmembrane transporter activity	7	0.243235345262895	4.93	0.017	Molecular Function	GO:0022803	passive transmembrane transporter activity	0.0762204971451729	0.243235345262895	0	0	7	405
GO:0048037 cofactor binding	5	0.243235345262895	3.521	0.02	Molecular Function	GO:0048037	cofactor binding	0.0777458250499144	0.243235345262895	0	0	5	250
GO:0008144 drug binding	2	0.243235345262895	1.408	0.039	Molecular Function	GO:0008144	drug binding	0.0782238153021815	0.243235345262895	0	0	2	51
GO:0043395 heparan sulfate proteoglycan binding	1	0.243235345262895	0.704	0.111	Molecular Function	GO:0043395	heparan sulfate proteoglycan binding	0.0788225486903398	0.243235345262895	0	0	1	9
GO:0047372 acylglycerol lipase activity	1	0.243235345262895	0.704	0.111	Molecular Function	GO:0047372	acylglycerol lipase activity	0.0788225486903398	0.243235345262895	0	0	1	9
GO:0070410 co-SMAD binding	1	0.243235345262895	0.704	0.111	Molecular Function	GO:0070410	co-SMAD binding	0.0788225486903398	0.243235345262895	0	0	1	9
GO:0070513 death domain binding	1	0.243235345262895	0.704	0.111	Molecular Function	GO:0070513	death domain binding	0.0788225486903398	0.243235345262895	0	0	1	9
GO:0070878 primary miRNA binding	1	0.243235345262895	0.704	0.111	Molecular Function	GO:0070878	primary miRNA binding	0.0788225486903398	0.243235345262895	0	0	1	9
GO:0050662 coenzyme binding	4	0.243235345262895	2.817	0.022	Molecular Function	GO:0050662	coenzyme binding	0.07903972534655	0.243235345262895	0	0	4	178
GO:0016614 oxidoreductase activity, acting on CH-OH group of donors	3	0.245431398504863	2.113	0.027	Molecular Function	GO:0016614	oxidoreductase activity, acting on CH-OH group of donors	0.0802280586988817	0.245431398504863	0	0	3	111
GO:0003678 DNA helicase activity	2	0.245984223689131	1.408	0.038	Molecular Function	GO:0003678	DNA helicase activity	0.0808845609809523	0.245984223689131	0	0	2	52
GO:0048878 chemical homeostasis	19	0.246996714147983	13.103	0.023	Biological Process	GO:0048878	chemical homeostasis	0.000197103424330318	0.246996714147983	0	0	19	817
GO:0070509 calcium ion import	7	0.246996714147983	4.828	0.051	Biological Process	GO:0070509	calcium ion import	0.000286948695765736	0.246996714147983	0	0	7	137
GO:0050891 multicellular organismal water homeostasis	4	0.246996714147983	2.759	0.111	Biological Process	GO:0050891	multicellular organismal water homeostasis	0.000331436395855469	0.246996714147983	0	0	4	36
GO:0030104 water homeostasis	4	0.246996714147983	2.759	0.098	Biological Process	GO:0030104	water homeostasis	0.000549726410220328	0.246996714147983	0	0	4	41
GO:0051235 maintenance of location	9	0.246996714147983	6.207	0.036	Biological Process	GO:0051235	maintenance of location	0.000557451924640068	0.246996714147983	0	0	9	251
GO:0061436 establishment of skin barrier	3	0.246996714147983	2.069	0.167	Biological Process	GO:0061436	establishment of skin barrier	0.000574986172230262	0.246996714147983	0	0	3	18
GO:0033561 regulation of water loss via skin	3	0.246996714147983	2.069	0.15	Biological Process	GO:0033561	regulation of water loss via skin	0.000792454812035325	0.246996714147983	0	0	3	20
GO:0048669 collateral sprouting in absence of injury	2	0.246996714147983	1.379	0.4	Biological Process	GO:0048669	collateral sprouting in absence of injury	0.000838047163693401	0.246996714147983	0	0	2	5
GO:0010800 positive regulation of peptidyl-threonine phosphorylation	3	0.246996714147983	2.069	0.143	Biological Process	GO:0010800	positive regulation of peptidyl-threonine phosphorylation	0.000918278410803562	0.246996714147983	0	0	3	21
GO:0048704 embryonic skeletal system morphogenesis	5	0.246996714147983	3.448	0.061	Biological Process	GO:0048704	embryonic skeletal system morphogenesis	0.000983172968977087	0.246996714147983	0	0	5	82
GO:0051209 release of sequestered calcium ion into cytosol	5	0.246996714147983	3.448	0.058	Biological Process	GO:0051209	release of sequestered calcium ion into cytosol	0.00121836458847539	0.246996714147983	0	0	5	86
GO:0051283 negative regulation of sequestering of calcium ion	5	0.246996714147983	3.448	0.057	Biological Process	GO:0051283	negative regulation of sequestering of calcium ion	0.00128314741525356	0.246996714147983	0	0	5	87
GO:0051282 regulation of sequestering of calcium ion	5	0.246996714147983	3.448	0.056	Biological Process	GO:0051282	regulation of sequestering of calcium ion	0.00142030466006149	0.246996714147983	0	0	5	89
GO:0051208 sequestering of calcium ion	5	0.246996714147983	3.448	0.056	Biological Process	GO:0051208	sequestering of calcium ion	0.00149279740436968	0.246996714147983	0	0	5	90
GO:0006144 purine nucleobase metabolic process	3	0.246996714147983	2.069	0.115	Biological Process	GO:0006144	purine nucleobase metabolic process	0.00173532278580196	0.246996714147983	0	0	3	26
GO:0006450 regulation of translational fidelity	2	0.246996714147983	1.379	0.286	Biological Process	GO:0006450	regulation of translational fidelity	0.0017385619645993	0.246996714147983	0	0	2	7
GO:0010944 negative regulation of transcription by competitive promoter binding	2	0.246996714147983	1.379	0.286	Biological Process	GO:0010944	negative regulation of transcription by competitive promoter binding	0.0017385619645993	0.246996714147983	0	0	2	7
GO:0097553 calcium ion transmembrane import into cytosol	5	0.246996714147983	3.448	0.053	Biological Process	GO:0097553	calcium ion transmembrane import into cytosol	0.00181025583058284	0.246996714147983	0	0	5	94
GO:0035115 embryonic forelimb morphogenesis	3	0.246996714147983	2.069	0.111	Biological Process	GO:0035115	embryonic forelimb morphogenesis	0.00193906964006439	0.246996714147983	0	0	3	27
GO:1902656 calcium ion import into cytosol	5	0.246996714147983	3.448	0.052	Biological Process	GO:1902656	calcium ion import into cytosol	0.00198632102104059	0.246996714147983	0	0	5	96
GO:0097285 cell-type specific apoptotic process	9	0.246996714147983	6.207	0.03	Biological Process	GO:0097285	cell-type specific apoptotic process	0.00212353271095175	0.246996714147983	0	0	9	304
GO:0048871 multicellular organismal homeostasis	8	0.246996714147983	5.517	0.032	Biological Process	GO:0048871	multicellular organismal homeostasis	0.00214803185513591	0.246996714147983	0	0	8	247
GO:0010657 muscle cell apoptotic process	3	0.246996714147983	2.069	0.107	Biological Process	GO:0010657	muscle cell apoptotic process	0.00215711505030394	0.246996714147983	0	0	3	28
GO:0009115 xanthine catabolic process	2	0.246996714147983	1.379	0.25	Biological Process	GO:0009115	xanthine catabolic process	0.00230400283074088	0.246996714147983	0	0	2	8
GO:0042592 homeostatic process	23	0.246996714147983	15.862	0.017	Biological Process	GO:0042592	homeostatic process	0.00231404792321999	0.246996714147983	0	0	23	1318
GO:0032879 regulation of localization	31	0.246996714147983	21.379	0.015	Biological Process	GO:0032879	regulation of localization	0.00262791754510481	0.246996714147983	0	0	31	2004
GO:0090279 regulation of calcium ion import	4	0.246996714147983	2.759	0.062	Biological Process	GO:0090279	regulation of calcium ion import	0.0029261446159294	0.246996714147983	0	0	4	64
GO:0045945 positive regulation of transcription from RNA polymerase III promoter	2	0.246996714147983	1.379	0.222	Biological Process	GO:0045945	positive regulation of transcription from RNA polymerase III promoter	0.0029443098016382	0.246996714147983	0	0	2	9
GO:0046110 xanthine metabolic process	2	0.246996714147983	1.379	0.222	Biological Process	GO:0046110	xanthine metabolic process	0.0029443098016382	0.246996714147983	0	0	2	9
GO:0060402 calcium ion transport into cytosol	5	0.246996714147983	3.448	0.047	Biological Process	GO:0060402	calcium ion transport into cytosol	0.00305952006456169	0.246996714147983	0	0	5	106
GO:0006641 triglyceride metabolic process	4	0.246996714147983	2.759	0.062	Biological Process	GO:0006641	triglyceride metabolic process	0.00309588969007123	0.246996714147983	0	0	4	65
GO:0009954 proximal/distal pattern formation	3	0.246996714147983	2.069	0.094	Biological Process	GO:0009954	proximal/distal pattern formation	0.00317885930094234	0.246996714147983	0	0	3	32
GO:0010799 regulation of peptidyl-threonine phosphorylation	3	0.246996714147983	2.069	0.094	Biological Process	GO:0010799	regulation of peptidyl-threonine phosphorylation	0.00317885930094234	0.246996714147983	0	0	3	32
GO:0051238 sequestering of metal ion	5	0.246996714147983	3.448	0.046	Biological Process	GO:0051238	sequestering of metal ion	0.00331617581891527	0.246996714147983	0	0	5	108
GO:0060401 cytosolic calcium ion transport	5	0.246996714147983	3.448	0.046	Biological Process	GO:0060401	cytosolic calcium ion transport	0.00331617581891527	0.246996714147983	0	0	5	108
GO:0033135 regulation of peptidyl-serine phosphorylation	5	0.246996714147983	3.448	0.046	Biological Process	GO:0033135	regulation of peptidyl-serine phosphorylation	0.00345015611108919	0.246996714147983	0	0	5	109
GO:0071346 cellular response to interferon-gamma	4	0.246996714147983	2.759	0.06	Biological Process	GO:0071346	cellular response to interferon-gamma	0.00345530989410332	0.246996714147983	0	0	4	67
GO:0072523 purine-containing compound catabolic process	3	0.246996714147983	2.069	0.091	Biological Process	GO:0072523	purine-containing compound catabolic process	0.00347321949997988	0.246996714147983	0	0	3	33
GO:0006145 purine nucleobase catabolic process	2	0.246996714147983	1.379	0.2	Biological Process	GO:0006145	purine nucleobase catabolic process	0.00365806549548781	0.246996714147983	0	0	2	10
GO:0010889 regulation of sequestering of triglyceride	2	0.246996714147983	1.379	0.2	Biological Process	GO:0010889	regulation of sequestering of triglyceride	0.00365806549548781	0.246996714147983	0	0	2	10
GO:0043951 negative regulation of cAMP-mediated signaling	2	0.246996714147983	1.379	0.2	Biological Process	GO:0043951	negative regulation of cAMP-mediated signaling	0.00365806549548781	0.246996714147983	0	0	2	10
GO:0048706 embryonic skeletal system development	5	0.246996714147983	3.448	0.045	Biological Process	GO:0048706	embryonic skeletal system development	0.00372972923839801	0.246996714147983	0	0	5	111
GO:0035136 forelimb morphogenesis	3	0.246996714147983	2.069	0.088	Biological Process	GO:0035136	forelimb morphogenesis	0.00378371984236919	0.246996714147983	0	0	3	34
GO:0046822 regulation of nucleocytoplasmic transport	5	0.246996714147983	3.448	0.044	Biological Process	GO:0046822	regulation of nucleocytoplasmic transport	0.00402519521050968	0.246996714147983	0	0	5	113
GO:0065008 regulation of biological quality	39	0.246996714147983	26.897	0.014	Biological Process	GO:0065008	regulation of biological quality	0.0043834829526352	0.246996714147983	0	0	39	2795
GO:2000380 regulation of mesoderm development	2	0.246996714147983	1.379	0.182	Biological Process	GO:2000380	regulation of mesoderm development	0.00444387206123982	0.246996714147983	0	0	2	11
GO:0042306 regulation of protein import into nucleus	4	0.246996714147983	2.759	0.056	Biological Process	GO:0042306	regulation of protein import into nucleus	0.00447575424378659	0.246996714147983	0	0	4	72
GO:1903649 regulation of cytoplasmic transport	7	0.246996714147983	4.828	0.032	Biological Process	GO:1903649	regulation of cytoplasmic transport	0.00455818083847978	0.246996714147983	0	0	7	221
GO:1904589 regulation of protein import	4	0.246996714147983	2.759	0.054	Biological Process	GO:1904589	regulation of protein import	0.00493516128905133	0.246996714147983	0	0	4	74
GO:0051234 establishment of localization	48	0.246996714147983	33.103	0.013	Biological Process	GO:0051234	establishment of localization	0.00494178358880952	0.246996714147983	0	0	48	3664
GO:0009112 nucleobase metabolic process	3	0.246996714147983	2.069	0.079	Biological Process	GO:0009112	nucleobase metabolic process	0.00519224137993663	0.246996714147983	0	0	3	38
GO:0001967 suckling behavior	2	0.246996714147983	1.379	0.167	Biological Process	GO:0001967	suckling behavior	0.00530035094237749	0.246996714147983	0	0	2	12
GO:0006359 regulation of transcription from RNA polymerase III promoter	2	0.246996714147983	1.379	0.167	Biological Process	GO:0006359	regulation of transcription from RNA polymerase III promoter	0.00530035094237749	0.246996714147983	0	0	2	12
GO:0030730 sequestering of triglyceride	2	0.246996714147983	1.379	0.167	Biological Process	GO:0030730	sequestering of triglyceride	0.00530035094237749	0.246996714147983	0	0	2	12
GO:0046113 nucleobase catabolic process	2	0.246996714147983	1.379	0.167	Biological Process	GO:0046113	nucleobase catabolic process	0.00530035094237749	0.246996714147983	0	0	2	12
GO:0007548 sex differentiation	6	0.246996714147983	4.138	0.034	Biological Process	GO:0007548	sex differentiation	0.00566438584596899	0.246996714147983	0	0	6	174
GO:0060284 regulation of cell development	14	0.246996714147983	9.655	0.02	Biological Process	GO:0060284	regulation of cell development	0.00567390016525131	0.246996714147983	0	0	14	702
GO:0003094 glomerular filtration	2	0.246996714147983	1.379	0.154	Biological Process	GO:0003094	glomerular filtration	0.00622614264335047	0.246996714147983	0	0	2	13
GO:2000269 regulation of fibroblast apoptotic process	2	0.246996714147983	1.379	0.154	Biological Process	GO:2000269	regulation of fibroblast apoptotic process	0.00622614264335047	0.246996714147983	0	0	2	13
GO:0034341 response to interferon-gamma	4	0.246996714147983	2.759	0.049	Biological Process	GO:0034341	response to interferon-gamma	0.00708792574487833	0.246996714147983	0	0	4	82
GO:0006816 calcium ion transport	8	0.246996714147983	5.517	0.026	Biological Process	GO:0006816	calcium ion transport	0.00717825022510494	0.246996714147983	0	0	8	302
GO:0006810 transport	46	0.246996714147983	31.724	0.013	Biological Process	GO:0006810	transport	0.00720270200448771	0.246996714147983	0	0	46	3541
GO:0006448 regulation of translational elongation	2	0.246996714147983	1.379	0.143	Biological Process	GO:0006448	regulation of translational elongation	0.00721990649863353	0.246996714147983	0	0	2	14
GO:0009651 response to salt stress	2	0.246996714147983	1.379	0.143	Biological Process	GO:0009651	response to salt stress	0.00721990649863353	0.246996714147983	0	0	2	14
GO:0030540 female genitalia development	2	0.246996714147983	1.379	0.143	Biological Process	GO:0030540	female genitalia development	0.00721990649863353	0.246996714147983	0	0	2	14
GO:0034389 lipid particle organization	2	0.246996714147983	1.379	0.143	Biological Process	GO:0034389	lipid particle organization	0.00721990649863353	0.246996714147983	0	0	2	14
GO:0035372 protein localization to microtubule	2	0.246996714147983	1.379	0.143	Biological Process	GO:0035372	protein localization to microtubule	0.00721990649863353	0.246996714147983	0	0	2	14
GO:0097205 renal filtration	2	0.246996714147983	1.379	0.143	Biological Process	GO:0097205	renal filtration	0.00721990649863353	0.246996714147983	0	0	2	14
GO:0046660 female sex differentiation	4	0.246996714147983	2.759	0.048	Biological Process	GO:0046660	female sex differentiation	0.00739422598804857	0.246996714147983	0	0	4	83
GO:0009628 response to abiotic stimulus	13	0.246996714147983	8.966	0.02	Biological Process	GO:0009628	response to abiotic stimulus	0.00753594612990439	0.246996714147983	0	0	13	651
GO:0010812 negative regulation of cell-substrate adhesion	3	0.246996714147983	2.069	0.068	Biological Process	GO:0010812	negative regulation of cell-substrate adhesion	0.00782911436289842	0.246996714147983	0	0	3	44
GO:0042307 positive regulation of protein import into nucleus	3	0.246996714147983	2.069	0.068	Biological Process	GO:0042307	positive regulation of protein import into nucleus	0.00782911436289842	0.246996714147983	0	0	3	44
GO:2000021 regulation of ion homeostasis	5	0.246996714147983	3.448	0.038	Biological Process	GO:2000021	regulation of ion homeostasis	0.00796037674013221	0.246996714147983	0	0	5	133
GO:0006874 cellular calcium ion homeostasis	8	0.246996714147983	5.517	0.026	Biological Process	GO:0006874	cellular calcium ion homeostasis	0.00818944510604452	0.246996714147983	0	0	8	309
GO:0033599 regulation of mammary gland epithelial cell proliferation	2	0.246996714147983	1.379	0.133	Biological Process	GO:0033599	regulation of mammary gland epithelial cell proliferation	0.00828032044438248	0.246996714147983	0	0	2	15
GO:0044346 fibroblast apoptotic process	2	0.246996714147983	1.379	0.133	Biological Process	GO:0044346	fibroblast apoptotic process	0.00828032044438248	0.246996714147983	0	0	2	15
GO:0051179 localization	59	0.246996714147983	40.69	0.012	Biological Process	GO:0051179	localization	0.0082828626563014	0.246996714147983	0	0	59	4850
GO:0006639 acylglycerol metabolic process	4	0.246996714147983	2.759	0.047	Biological Process	GO:0006639	acylglycerol metabolic process	0.00836515090432228	0.246996714147983	0	0	4	86
GO:0006638 neutral lipid metabolic process	4	0.246996714147983	2.759	0.046	Biological Process	GO:0006638	neutral lipid metabolic process	0.00870645227728945	0.246996714147983	0	0	4	87
GO:1990823 response to leukemia inhibitory factor	4	0.246996714147983	2.759	0.046	Biological Process	GO:1990823	response to leukemia inhibitory factor	0.00870645227728945	0.246996714147983	0	0	4	87
GO:1990830 cellular response to leukemia inhibitory factor	4	0.246996714147983	2.759	0.046	Biological Process	GO:1990830	cellular response to leukemia inhibitory factor	0.00870645227728945	0.246996714147983	0	0	4	87
GO:0046328 regulation of JNK cascade	5	0.246996714147983	3.448	0.037	Biological Process	GO:0046328	regulation of JNK cascade	0.00872134999769667	0.246996714147983	0	0	5	136
GO:1904591 positive regulation of protein import	3	0.246996714147983	2.069	0.065	Biological Process	GO:1904591	positive regulation of protein import	0.00885388843450135	0.246996714147983	0	0	3	46
GO:0006198 cAMP catabolic process	1	0.246996714147983	0.69	1	Biological Process	GO:0006198	cAMP catabolic process	0.00927050700083132	0.246996714147983	0	0	1	1
GO:0006392 transcription elongation from mitochondrial promoter	1	0.246996714147983	0.69	1	Biological Process	GO:0006392	transcription elongation from mitochondrial promoter	0.00927050700083132	0.246996714147983	0	0	1	1
GO:0007499 ectoderm and mesoderm interaction	1	0.246996714147983	0.69	1	Biological Process	GO:0007499	ectoderm and mesoderm interaction	0.00927050700083132	0.246996714147983	0	0	1	1
GO:0010040 response to iron(II) ion	1	0.246996714147983	0.69	1	Biological Process	GO:0010040	response to iron(II) ion	0.00927050700083132	0.246996714147983	0	0	1	1
GO:0014852 regulation of skeletal muscle contraction by neural stimulation via neuromuscular junction	1	0.246996714147983	0.69	1	Biological Process	GO:0014852	regulation of skeletal muscle contraction by neural stimulation via neuromuscular junction	0.00927050700083132	0.246996714147983	0	0	1	1
GO:0014853 regulation of excitatory postsynaptic membrane potential involved in skeletal muscle contraction	1	0.246996714147983	0.69	1	Biological Process	GO:0014853	regulation of excitatory postsynaptic membrane potential involved in skeletal muscle contraction	0.00927050700083132	0.246996714147983	0	0	1	1
GO:0032976 release of matrix enzymes from mitochondria	1	0.246996714147983	0.69	1	Biological Process	GO:0032976	release of matrix enzymes from mitochondria	0.00927050700083132	0.246996714147983	0	0	1	1
GO:0034371 chylomicron remodeling	1	0.246996714147983	0.69	1	Biological Process	GO:0034371	chylomicron remodeling	0.00927050700083132	0.246996714147983	0	0	1	1
GO:0035633 maintenance of blood-brain barrier	1	0.246996714147983	0.69	1	Biological Process	GO:0035633	maintenance of blood-brain barrier	0.00927050700083132	0.246996714147983	0	0	1	1
GO:0038190 VEGF-activated neuropilin signaling pathway	1	0.246996714147983	0.69	1	Biological Process	GO:0038190	VEGF-activated neuropilin signaling pathway	0.00927050700083132	0.246996714147983	0	0	1	1
GO:0048698 negative regulation of collateral sprouting in absence of injury	1	0.246996714147983	0.69	1	Biological Process	GO:0048698	negative regulation of collateral sprouting in absence of injury	0.00927050700083132	0.246996714147983	0	0	1	1
GO:0060529 squamous basal epithelial stem cell differentiation involved in prostate gland acinus development	1	0.246996714147983	0.69	1	Biological Process	GO:0060529	squamous basal epithelial stem cell differentiation involved in prostate gland acinus development	0.00927050700083132	0.246996714147983	0	0	1	1
GO:0061301 cerebellum vasculature morphogenesis	1	0.246996714147983	0.69	1	Biological Process	GO:0061301	cerebellum vasculature morphogenesis	0.00927050700083132	0.246996714147983	0	0	1	1
GO:0097296 activation of cysteine-type endopeptidase activity involved in apoptotic signaling pathway	1	0.246996714147983	0.69	1	Biological Process	GO:0097296	activation of cysteine-type endopeptidase activity involved in apoptotic signaling pathway	0.00927050700083132	0.246996714147983	0	0	1	1
GO:1900224 positive regulation of nodal signaling pathway involved in determination of lateral mesoderm left/right asymmetry	1	0.246996714147983	0.69	1	Biological Process	GO:1900224	positive regulation of nodal signaling pathway involved in determination of lateral mesoderm left/right asymmetry	0.00927050700083132	0.246996714147983	0	0	1	1
GO:1901389 negative regulation of transforming growth factor beta activation	1	0.246996714147983	0.69	1	Biological Process	GO:1901389	negative regulation of transforming growth factor beta activation	0.00927050700083132	0.246996714147983	0	0	1	1
GO:1901898 negative regulation of relaxation of cardiac muscle	1	0.246996714147983	0.69	1	Biological Process	GO:1901898	negative regulation of relaxation of cardiac muscle	0.00927050700083132	0.246996714147983	0	0	1	1
GO:1904207 regulation of chemokine (C-C motif) ligand 2 secretion	1	0.246996714147983	0.69	1	Biological Process	GO:1904207	regulation of chemokine (C-C motif) ligand 2 secretion	0.00927050700083132	0.246996714147983	0	0	1	1
GO:1904209 positive regulation of chemokine (C-C motif) ligand 2 secretion	1	0.246996714147983	0.69	1	Biological Process	GO:1904209	positive regulation of chemokine (C-C motif) ligand 2 secretion	0.00927050700083132	0.246996714147983	0	0	1	1
GO:1990117 B cell receptor apoptotic signaling pathway	1	0.246996714147983	0.69	1	Biological Process	GO:1990117	B cell receptor apoptotic signaling pathway	0.00927050700083132	0.246996714147983	0	0	1	1
GO:2001304 lipoxin B4 metabolic process	1	0.246996714147983	0.69	1	Biological Process	GO:2001304	lipoxin B4 metabolic process	0.00927050700083132	0.246996714147983	0	0	1	1
GO:2001306 lipoxin B4 biosynthetic process	1	0.246996714147983	0.69	1	Biological Process	GO:2001306	lipoxin B4 biosynthetic process	0.00927050700083132	0.246996714147983	0	0	1	1
GO:0010656 negative regulation of muscle cell apoptotic process	2	0.246996714147983	1.379	0.125	Biological Process	GO:0010656	negative regulation of muscle cell apoptotic process	0.00940608079265944	0.246996714147983	0	0	2	16
GO:0014808 release of sequestered calcium ion into cytosol by sarcoplasmic reticulum	2	0.246996714147983	1.379	0.125	Biological Process	GO:0014808	release of sequestered calcium ion into cytosol by sarcoplasmic reticulum	0.00940608079265944	0.246996714147983	0	0	2	16
GO:0048147 negative regulation of fibroblast proliferation	2	0.246996714147983	1.379	0.125	Biological Process	GO:0048147	negative regulation of fibroblast proliferation	0.00940608079265944	0.246996714147983	0	0	2	16
GO:0042802 identical protein binding	17	0.248209344634993	11.972	0.013	Molecular Function	GO:0042802	identical protein binding	0.0820963209527733	0.248209344634993	0	0	17	1303
GO:0044444 cytoplasmic part	79	0.250376182599049	51.634	0.012	Cellular Component	GO:0044444	cytoplasmic part	0.00221493456014739	0.250376182599049	0	0	79	6386
GO:0043227 membrane-bounded organelle	98	0.250376182599049	64.052	0.012	Cellular Component	GO:0043227	membrane-bounded organelle	0.00293186519986226	0.250376182599049	0	0	98	8423
GO:0005737 cytoplasm	94	0.250376182599049	61.438	0.012	Cellular Component	GO:0005737	cytoplasm	0.00312189753864151	0.250376182599049	0	0	94	8010
GO:0003824 catalytic activity	56	0.250430378338347	39.437	0.011	Molecular Function	GO:0003824	catalytic activity	0.0846262569458092	0.250430378338347	0	0	56	5260
GO:0046914 transition metal ion binding	13	0.250430378338347	9.155	0.014	Molecular Function	GO:0046914	transition metal ion binding	0.0870789143731465	0.250430378338347	0	0	13	943
GO:0004029 aldehyde dehydrogenase (NAD) activity	1	0.250430378338347	0.704	0.1	Molecular Function	GO:0004029	aldehyde dehydrogenase (NAD) activity	0.0871904605433318	0.250430378338347	0	0	1	10
GO:0005521 lamin binding	1	0.250430378338347	0.704	0.1	Molecular Function	GO:0005521	lamin binding	0.0871904605433318	0.250430378338347	0	0	1	10
GO:0015368 calcium:cation antiporter activity	1	0.250430378338347	0.704	0.1	Molecular Function	GO:0015368	calcium:cation antiporter activity	0.0871904605433318	0.250430378338347	0	0	1	10
GO:0016405 CoA-ligase activity	1	0.250430378338347	0.704	0.1	Molecular Function	GO:0016405	CoA-ligase activity	0.0871904605433318	0.250430378338347	0	0	1	10
GO:0017166 vinculin binding	1	0.250430378338347	0.704	0.1	Molecular Function	GO:0017166	vinculin binding	0.0871904605433318	0.250430378338347	0	0	1	10
GO:0019869 chloride channel inhibitor activity	1	0.250430378338347	0.704	0.1	Molecular Function	GO:0019869	chloride channel inhibitor activity	0.0871904605433318	0.250430378338347	0	0	1	10
GO:0034450 ubiquitin-ubiquitin ligase activity	1	0.250430378338347	0.704	0.1	Molecular Function	GO:0034450	ubiquitin-ubiquitin ligase activity	0.0871904605433318	0.250430378338347	0	0	1	10
GO:0043231 intracellular membrane-bounded organelle	97	0.252287274663873	63.399	0.012	Cellular Component	GO:0043231	intracellular membrane-bounded organelle	0.00377487194010783	0.252287274663873	0	0	97	8370
GO:0045137 development of primary sexual characteristics	5	0.253055909455384	3.448	0.036	Biological Process	GO:0045137	development of primary sexual characteristics	0.00981238300365315	0.253055909455384	0	0	5	140
GO:0055074 calcium ion homeostasis	8	0.253055909455384	5.517	0.025	Biological Process	GO:0055074	calcium ion homeostasis	0.0098152856276771	0.253055909455384	0	0	8	319
GO:0000987 core promoter proximal region sequence-specific DNA binding	8	0.253825986949409	5.634	0.016	Molecular Function	GO:0000987	core promoter proximal region sequence-specific DNA binding	0.0893546027558848	0.253825986949409	0	0	8	505
GO:0001159 core promoter proximal region DNA binding	8	0.253825986949409	5.634	0.016	Molecular Function	GO:0001159	core promoter proximal region DNA binding	0.0893546027558848	0.253825986949409	0	0	8	505
GO:0006970 response to osmotic stress	3	0.254311061044572	2.069	0.062	Biological Process	GO:0006970	response to osmotic stress	0.00995364166993916	0.254311061044572	0	0	3	48
GO:0015075 ion transmembrane transporter activity	11	0.261188644399451	7.746	0.014	Molecular Function	GO:0015075	ion transmembrane transporter activity	0.0927702140658038	0.261188644399451	0	0	11	772
GO:0046943 carboxylic acid transmembrane transporter activity	3	0.261188644399451	2.113	0.025	Molecular Function	GO:0046943	carboxylic acid transmembrane transporter activity	0.0941244496358165	0.261188644399451	0	0	3	119
GO:0004115 3',5'-cyclic-AMP phosphodiesterase activity	1	0.261188644399451	0.704	0.091	Molecular Function	GO:0004115	3',5'-cyclic-AMP phosphodiesterase activity	0.095482889345254	0.261188644399451	0	0	1	11
GO:0004551 nucleotide diphosphatase activity	1	0.261188644399451	0.704	0.091	Molecular Function	GO:0004551	nucleotide diphosphatase activity	0.095482889345254	0.261188644399451	0	0	1	11
GO:0016783 sulfurtransferase activity	1	0.261188644399451	0.704	0.091	Molecular Function	GO:0016783	sulfurtransferase activity	0.095482889345254	0.261188644399451	0	0	1	11
GO:0034185 apolipoprotein binding	1	0.261188644399451	0.704	0.091	Molecular Function	GO:0034185	apolipoprotein binding	0.095482889345254	0.261188644399451	0	0	1	11
GO:0070411 I-SMAD binding	1	0.261188644399451	0.704	0.091	Molecular Function	GO:0070411	I-SMAD binding	0.095482889345254	0.261188644399451	0	0	1	11
GO:0001562 response to protozoan	2	0.261304157350052	1.379	0.118	Biological Process	GO:0001562	response to protozoan	0.0105959020082003	0.261304157350052	0	0	2	17
GO:0001783 B cell apoptotic process	2	0.261304157350052	1.379	0.118	Biological Process	GO:0001783	B cell apoptotic process	0.0105959020082003	0.261304157350052	0	0	2	17
GO:0043949 regulation of cAMP-mediated signaling	2	0.261304157350052	1.379	0.118	Biological Process	GO:0043949	regulation of cAMP-mediated signaling	0.0105959020082003	0.261304157350052	0	0	2	17
GO:1903514 calcium ion transport from endoplasmic reticulum to cytosol	2	0.261304157350052	1.379	0.118	Biological Process	GO:1903514	calcium ion transport from endoplasmic reticulum to cytosol	0.0105959020082003	0.261304157350052	0	0	2	17
GO:0042277 peptide binding	4	0.261915449022384	2.817	0.021	Molecular Function	GO:0042277	peptide binding	0.096255194031437	0.261915449022384	0	0	4	191
GO:0097367 carbohydrate derivative binding	23	0.262504949016658	16.197	0.012	Molecular Function	GO:0097367	carbohydrate derivative binding	0.0969795846463863	0.262504949016658	0	0	23	1914
GO:0007254 JNK cascade	5	0.266897780577023	3.448	0.035	Biological Process	GO:0007254	JNK cascade	0.010993875561114	0.266897780577023	0	0	5	144
GO:0032845 negative regulation of homeostatic process	5	0.266897780577023	3.448	0.034	Biological Process	GO:0032845	negative regulation of homeostatic process	0.0116195854756353	0.266897780577023	0	0	5	146
GO:0070584 mitochondrion morphogenesis	2	0.266897780577023	1.379	0.111	Biological Process	GO:0070584	mitochondrion morphogenesis	0.0118485164876965	0.266897780577023	0	0	2	18
GO:0009058 biosynthetic process	57	0.266897780577023	39.31	0.012	Biological Process	GO:0009058	biosynthetic process	0.0126985497291871	0.266897780577023	0	0	57	4742
GO:0072503 cellular divalent inorganic cation homeostasis	8	0.266897780577023	5.517	0.024	Biological Process	GO:0072503	cellular divalent inorganic cation homeostasis	0.0131154168720845	0.266897780577023	0	0	8	336
GO:0070296 sarcoplasmic reticulum calcium ion transport	2	0.266897780577023	1.379	0.105	Biological Process	GO:0070296	sarcoplasmic reticulum calcium ion transport	0.0131626743415652	0.266897780577023	0	0	2	19
GO:0070838 divalent metal ion transport	8	0.266897780577023	5.517	0.024	Biological Process	GO:0070838	divalent metal ion transport	0.0137732393237507	0.266897780577023	0	0	8	339
GO:0006875 cellular metal ion homeostasis	9	0.266897780577023	6.207	0.022	Biological Process	GO:0006875	cellular metal ion homeostasis	0.014039310225116	0.266897780577023	0	0	9	409
GO:0072511 divalent inorganic cation transport	8	0.266897780577023	5.517	0.023	Biological Process	GO:0072511	divalent inorganic cation transport	0.0142250086893787	0.266897780577023	0	0	8	341
GO:0031098 stress-activated protein kinase signaling cascade	6	0.266897780577023	4.138	0.028	Biological Process	GO:0031098	stress-activated protein kinase signaling cascade	0.0144799826387265	0.266897780577023	0	0	6	213
GO:0050878 regulation of body fluid levels	6	0.266897780577023	4.138	0.028	Biological Process	GO:0050878	regulation of body fluid levels	0.0144799826387265	0.266897780577023	0	0	6	213
GO:0019433 triglyceride catabolic process	2	0.266897780577023	1.379	0.1	Biological Process	GO:0019433	triglyceride catabolic process	0.0145371431781796	0.266897780577023	0	0	2	20
GO:0051497 negative regulation of stress fiber assembly	2	0.266897780577023	1.379	0.1	Biological Process	GO:0051497	negative regulation of stress fiber assembly	0.0145371431781796	0.266897780577023	0	0	2	20
GO:0097435 fibril organization	2	0.266897780577023	1.379	0.1	Biological Process	GO:0097435	fibril organization	0.0145371431781796	0.266897780577023	0	0	2	20
GO:0008610 lipid biosynthetic process	9	0.266897780577023	6.207	0.022	Biological Process	GO:0008610	lipid biosynthetic process	0.0146607685523486	0.266897780577023	0	0	9	412
GO:1904888 cranial skeletal system development	3	0.266897780577023	2.069	0.054	Biological Process	GO:1904888	cranial skeletal system development	0.0151209326305033	0.266897780577023	0	0	3	56
GO:0048598 embryonic morphogenesis	10	0.266897780577023	6.897	0.021	Biological Process	GO:0048598	embryonic morphogenesis	0.0151522125632515	0.266897780577023	0	0	10	486
GO:0080135 regulation of cellular response to stress	11	0.266897780577023	7.586	0.02	Biological Process	GO:0080135	regulation of cellular response to stress	0.0157585883313686	0.266897780577023	0	0	11	563
GO:0007045 cell-substrate adherens junction assembly	3	0.266897780577023	2.069	0.053	Biological Process	GO:0007045	cell-substrate adherens junction assembly	0.0158547458598953	0.266897780577023	0	0	3	57
GO:0048041 focal adhesion assembly	3	0.266897780577023	2.069	0.053	Biological Process	GO:0048041	focal adhesion assembly	0.0158547458598953	0.266897780577023	0	0	3	57
GO:0046330 positive regulation of JNK cascade	4	0.266897780577023	2.759	0.038	Biological Process	GO:0046330	positive regulation of JNK cascade	0.0159517728013563	0.266897780577023	0	0	4	104
GO:0032469 endoplasmic reticulum calcium ion homeostasis	2	0.266897780577023	1.379	0.095	Biological Process	GO:0032469	endoplasmic reticulum calcium ion homeostasis	0.015970707890535	0.266897780577023	0	0	2	21
GO:0048668 collateral sprouting	2	0.266897780577023	1.379	0.095	Biological Process	GO:0048668	collateral sprouting	0.015970707890535	0.266897780577023	0	0	2	21
GO:1902624 positive regulation of neutrophil migration	2	0.266897780577023	1.379	0.095	Biological Process	GO:1902624	positive regulation of neutrophil migration	0.015970707890535	0.266897780577023	0	0	2	21
GO:1903829 positive regulation of cellular protein localization	6	0.266897780577023	4.138	0.028	Biological Process	GO:1903829	positive regulation of cellular protein localization	0.0160621660600683	0.266897780577023	0	0	6	218
GO:0072507 divalent inorganic cation homeostasis	8	0.266897780577023	5.517	0.023	Biological Process	GO:0072507	divalent inorganic cation homeostasis	0.016140860479351	0.266897780577023	0	0	8	349
GO:1903533 regulation of protein targeting	4	0.266897780577023	2.759	0.038	Biological Process	GO:1903533	regulation of protein targeting	0.0169930125517164	0.266897780577023	0	0	4	106
GO:0070588 calcium ion transmembrane transport	6	0.266897780577023	4.138	0.027	Biological Process	GO:0070588	calcium ion transmembrane transport	0.0174112400085731	0.266897780577023	0	0	6	222
GO:0019432 triglyceride biosynthetic process	2	0.266897780577023	1.379	0.091	Biological Process	GO:0019432	triglyceride biosynthetic process	0.0174621704453225	0.266897780577023	0	0	2	22
GO:0032232 negative regulation of actin filament bundle assembly	2	0.266897780577023	1.379	0.091	Biological Process	GO:0032232	negative regulation of actin filament bundle assembly	0.0174621704453225	0.266897780577023	0	0	2	22
GO:0033137 negative regulation of peptidyl-serine phosphorylation	2	0.266897780577023	1.379	0.091	Biological Process	GO:0033137	negative regulation of peptidyl-serine phosphorylation	0.0174621704453225	0.266897780577023	0	0	2	22
GO:0098815 modulation of excitatory postsynaptic potential	2	0.266897780577023	1.379	0.091	Biological Process	GO:0098815	modulation of excitatory postsynaptic potential	0.0174621704453225	0.266897780577023	0	0	2	22
GO:2000036 regulation of stem cell population maintenance	2	0.266897780577023	1.379	0.091	Biological Process	GO:2000036	regulation of stem cell population maintenance	0.0174621704453225	0.266897780577023	0	0	2	22
GO:0019725 cellular homeostasis	12	0.266897780577023	8.276	0.018	Biological Process	GO:0019725	cellular homeostasis	0.0178285795909788	0.266897780577023	0	0	12	650
GO:0090316 positive regulation of intracellular protein transport	4	0.266897780577023	2.759	0.037	Biological Process	GO:0090316	positive regulation of intracellular protein transport	0.018075862899322	0.266897780577023	0	0	4	108
GO:0051262 protein tetramerization	3	0.266897780577023	2.069	0.05	Biological Process	GO:0051262	protein tetramerization	0.0181748918495315	0.266897780577023	0	0	3	60
GO:0051705 multi-organism behavior	3	0.266897780577023	2.069	0.05	Biological Process	GO:0051705	multi-organism behavior	0.0181748918495315	0.266897780577023	0	0	3	60
GO:0002265 astrocyte activation involved in immune response	1	0.266897780577023	0.69	0.5	Biological Process	GO:0002265	astrocyte activation involved in immune response	0.0184556589499921	0.266897780577023	0	0	1	2
GO:0002352 B cell negative selection	1	0.266897780577023	0.69	0.5	Biological Process	GO:0002352	B cell negative selection	0.0184556589499921	0.266897780577023	0	0	1	2
GO:0002358 B cell homeostatic proliferation	1	0.266897780577023	0.69	0.5	Biological Process	GO:0002358	B cell homeostatic proliferation	0.0184556589499921	0.266897780577023	0	0	1	2
GO:0006649 phospholipid transfer to membrane	1	0.266897780577023	0.69	0.5	Biological Process	GO:0006649	phospholipid transfer to membrane	0.0184556589499921	0.266897780577023	0	0	1	2
GO:0006808 regulation of nitrogen utilization	1	0.266897780577023	0.69	0.5	Biological Process	GO:0006808	regulation of nitrogen utilization	0.0184556589499921	0.266897780577023	0	0	1	2
GO:0007352 zygotic specification of dorsal/ventral axis	1	0.266897780577023	0.69	0.5	Biological Process	GO:0007352	zygotic specification of dorsal/ventral axis	0.0184556589499921	0.266897780577023	0	0	1	2
GO:0008612 peptidyl-lysine modification to peptidyl-hypusine	1	0.266897780577023	0.69	0.5	Biological Process	GO:0008612	peptidyl-lysine modification to peptidyl-hypusine	0.0184556589499921	0.266897780577023	0	0	1	2
GO:0015949 nucleobase-containing small molecule interconversion	1	0.266897780577023	0.69	0.5	Biological Process	GO:0015949	nucleobase-containing small molecule interconversion	0.0184556589499921	0.266897780577023	0	0	1	2
GO:0015950 purine nucleotide interconversion	1	0.266897780577023	0.69	0.5	Biological Process	GO:0015950	purine nucleotide interconversion	0.0184556589499921	0.266897780577023	0	0	1	2
GO:0015951 purine ribonucleotide interconversion	1	0.266897780577023	0.69	0.5	Biological Process	GO:0015951	purine ribonucleotide interconversion	0.0184556589499921	0.266897780577023	0	0	1	2
GO:0016344 meiotic chromosome movement towards spindle pole	1	0.266897780577023	0.69	0.5	Biological Process	GO:0016344	meiotic chromosome movement towards spindle pole	0.0184556589499921	0.266897780577023	0	0	1	2
GO:0018282 metal incorporation into metallo-sulfur cluster	1	0.266897780577023	0.69	0.5	Biological Process	GO:0018282	metal incorporation into metallo-sulfur cluster	0.0184556589499921	0.266897780577023	0	0	1	2
GO:0018283 iron incorporation into metallo-sulfur cluster	1	0.266897780577023	0.69	0.5	Biological Process	GO:0018283	iron incorporation into metallo-sulfur cluster	0.0184556589499921	0.266897780577023	0	0	1	2
GO:0019740 nitrogen utilization	1	0.266897780577023	0.69	0.5	Biological Process	GO:0019740	nitrogen utilization	0.0184556589499921	0.266897780577023	0	0	1	2
GO:0031407 oxylipin metabolic process	1	0.266897780577023	0.69	0.5	Biological Process	GO:0031407	oxylipin metabolic process	0.0184556589499921	0.266897780577023	0	0	1	2
GO:0033183 negative regulation of histone ubiquitination	1	0.266897780577023	0.69	0.5	Biological Process	GO:0033183	negative regulation of histone ubiquitination	0.0184556589499921	0.266897780577023	0	0	1	2
GO:0034247 snoRNA splicing	1	0.266897780577023	0.69	0.5	Biological Process	GO:0034247	snoRNA splicing	0.0184556589499921	0.266897780577023	0	0	1	2
GO:0038189 neuropilin signaling pathway	1	0.266897780577023	0.69	0.5	Biological Process	GO:0038189	neuropilin signaling pathway	0.0184556589499921	0.266897780577023	0	0	1	2
GO:0048597 post-embryonic camera-type eye morphogenesis	1	0.266897780577023	0.69	0.5	Biological Process	GO:0048597	post-embryonic camera-type eye morphogenesis	0.0184556589499921	0.266897780577023	0	0	1	2
GO:0048807 female genitalia morphogenesis	1	0.266897780577023	0.69	0.5	Biological Process	GO:0048807	female genitalia morphogenesis	0.0184556589499921	0.266897780577023	0	0	1	2
GO:0051563 smooth endoplasmic reticulum calcium ion homeostasis	1	0.266897780577023	0.69	0.5	Biological Process	GO:0051563	smooth endoplasmic reticulum calcium ion homeostasis	0.0184556589499921	0.266897780577023	0	0	1	2
GO:0060057 apoptotic process involved in mammary gland involution	1	0.266897780577023	0.69	0.5	Biological Process	GO:0060057	apoptotic process involved in mammary gland involution	0.0184556589499921	0.266897780577023	0	0	1	2
GO:0060058 positive regulation of apoptotic process involved in mammary gland involution	1	0.266897780577023	0.69	0.5	Biological Process	GO:0060058	positive regulation of apoptotic process involved in mammary gland involution	0.0184556589499921	0.266897780577023	0	0	1	2
GO:0061300 cerebellum vasculature development	1	0.266897780577023	0.69	0.5	Biological Process	GO:0061300	cerebellum vasculature development	0.0184556589499921	0.266897780577023	0	0	1	2
GO:1900069 regulation of cellular hyperosmotic salinity response	1	0.266897780577023	0.69	0.5	Biological Process	GO:1900069	regulation of cellular hyperosmotic salinity response	0.0184556589499921	0.266897780577023	0	0	1	2
GO:1901000 regulation of response to salt stress	1	0.266897780577023	0.69	0.5	Biological Process	GO:1901000	regulation of response to salt stress	0.0184556589499921	0.266897780577023	0	0	1	2
GO:1901314 regulation of histone H2A K63-linked ubiquitination	1	0.266897780577023	0.69	0.5	Biological Process	GO:1901314	regulation of histone H2A K63-linked ubiquitination	0.0184556589499921	0.266897780577023	0	0	1	2
GO:1901315 negative regulation of histone H2A K63-linked ubiquitination	1	0.266897780577023	0.69	0.5	Biological Process	GO:1901315	negative regulation of histone H2A K63-linked ubiquitination	0.0184556589499921	0.266897780577023	0	0	1	2
GO:1901751 leukotriene A4 metabolic process	1	0.266897780577023	0.69	0.5	Biological Process	GO:1901751	leukotriene A4 metabolic process	0.0184556589499921	0.266897780577023	0	0	1	2
GO:1902512 positive regulation of apoptotic DNA fragmentation	1	0.266897780577023	0.69	0.5	Biological Process	GO:1902512	positive regulation of apoptotic DNA fragmentation	0.0184556589499921	0.266897780577023	0	0	1	2
GO:1903436 regulation of mitotic cytokinetic process	1	0.266897780577023	0.69	0.5	Biological Process	GO:1903436	regulation of mitotic cytokinetic process	0.0184556589499921	0.266897780577023	0	0	1	2
GO:1903438 positive regulation of mitotic cytokinetic process	1	0.266897780577023	0.69	0.5	Biological Process	GO:1903438	positive regulation of mitotic cytokinetic process	0.0184556589499921	0.266897780577023	0	0	1	2
GO:1903490 positive regulation of mitotic cytokinesis	1	0.266897780577023	0.69	0.5	Biological Process	GO:1903490	positive regulation of mitotic cytokinesis	0.0184556589499921	0.266897780577023	0	0	1	2
GO:1903519 regulation of mammary gland involution	1	0.266897780577023	0.69	0.5	Biological Process	GO:1903519	regulation of mammary gland involution	0.0184556589499921	0.266897780577023	0	0	1	2
GO:1903521 positive regulation of mammary gland involution	1	0.266897780577023	0.69	0.5	Biological Process	GO:1903521	positive regulation of mammary gland involution	0.0184556589499921	0.266897780577023	0	0	1	2
GO:1903626 positive regulation of DNA catabolic process	1	0.266897780577023	0.69	0.5	Biological Process	GO:1903626	positive regulation of DNA catabolic process	0.0184556589499921	0.266897780577023	0	0	1	2
GO:1904674 positive regulation of somatic stem cell population maintenance	1	0.266897780577023	0.69	0.5	Biological Process	GO:1904674	positive regulation of somatic stem cell population maintenance	0.0184556589499921	0.266897780577023	0	0	1	2
GO:2000409 positive regulation of T cell extravasation	1	0.266897780577023	0.69	0.5	Biological Process	GO:2000409	positive regulation of T cell extravasation	0.0184556589499921	0.266897780577023	0	0	1	2
GO:2001302 lipoxin A4 metabolic process	1	0.266897780577023	0.69	0.5	Biological Process	GO:2001302	lipoxin A4 metabolic process	0.0184556589499921	0.266897780577023	0	0	1	2
GO:2001303 lipoxin A4 biosynthetic process	1	0.266897780577023	0.69	0.5	Biological Process	GO:2001303	lipoxin A4 biosynthetic process	0.0184556589499921	0.266897780577023	0	0	1	2
GO:0009266 response to temperature stimulus	4	0.266897780577023	2.759	0.037	Biological Process	GO:0009266	response to temperature stimulus	0.0186330326817308	0.266897780577023	0	0	4	109
GO:1904951 positive regulation of establishment of protein localization	7	0.266897780577023	4.828	0.024	Biological Process	GO:1904951	positive regulation of establishment of protein localization	0.0188480730114579	0.266897780577023	0	0	7	291
GO:0031124 mRNA 3'-end processing	3	0.266897780577023	2.069	0.049	Biological Process	GO:0031124	mRNA 3'-end processing	0.0189879750334043	0.266897780577023	0	0	3	61
GO:0016226 iron-sulfur cluster assembly	2	0.266897780577023	1.379	0.087	Biological Process	GO:0016226	iron-sulfur cluster assembly	0.019010349674386	0.266897780577023	0	0	2	23
GO:0031163 metallo-sulfur cluster assembly	2	0.266897780577023	1.379	0.087	Biological Process	GO:0031163	metallo-sulfur cluster assembly	0.019010349674386	0.266897780577023	0	0	2	23
GO:0032743 positive regulation of interleukin-2 production	2	0.266897780577023	1.379	0.087	Biological Process	GO:0032743	positive regulation of interleukin-2 production	0.019010349674386	0.266897780577023	0	0	2	23
GO:0045332 phospholipid translocation	2	0.266897780577023	1.379	0.087	Biological Process	GO:0045332	phospholipid translocation	0.019010349674386	0.266897780577023	0	0	2	23
GO:0071353 cellular response to interleukin-4	2	0.266897780577023	1.379	0.087	Biological Process	GO:0071353	cellular response to interleukin-4	0.019010349674386	0.266897780577023	0	0	2	23
GO:0090207 regulation of triglyceride metabolic process	2	0.266897780577023	1.379	0.087	Biological Process	GO:0090207	regulation of triglyceride metabolic process	0.019010349674386	0.266897780577023	0	0	2	23
GO:2000406 positive regulation of T cell migration	2	0.266897780577023	1.379	0.087	Biological Process	GO:2000406	positive regulation of T cell migration	0.019010349674386	0.266897780577023	0	0	2	23
GO:0071702 organic substance transport	26	0.267621309579113	17.931	0.014	Biological Process	GO:0071702	organic substance transport	0.0192452619746583	0.267621309579113	0	0	26	1847
GO:0051171 regulation of nitrogen compound metabolic process	42	0.267621309579113	28.966	0.013	Biological Process	GO:0051171	regulation of nitrogen compound metabolic process	0.0192506160628135	0.267621309579113	0	0	42	3349
GO:0005342 organic acid transmembrane transporter activity	3	0.268126975289865	2.113	0.025	Molecular Function	GO:0005342	organic acid transmembrane transporter activity	0.0995752016550368	0.268126975289865	0	0	3	122
GO:0034641 cellular nitrogen compound metabolic process	60	0.268499138329396	41.379	0.012	Biological Process	GO:0034641	cellular nitrogen compound metabolic process	0.0194084355985635	0.268499138329396	0	0	60	5146
GO:0032872 regulation of stress-activated MAPK cascade	5	0.269535491939924	3.448	0.03	Biological Process	GO:0032872	regulation of stress-activated MAPK cascade	0.0197011525890248	0.269535491939924	0	0	5	167
GO:0030326 embryonic limb morphogenesis	4	0.269535491939924	2.759	0.036	Biological Process	GO:0030326	embryonic limb morphogenesis	0.020368152196256	0.269535491939924	0	0	4	112
GO:0035113 embryonic appendage morphogenesis	4	0.269535491939924	2.759	0.036	Biological Process	GO:0035113	embryonic appendage morphogenesis	0.020368152196256	0.269535491939924	0	0	4	112
GO:0034204 lipid translocation	2	0.269535491939924	1.379	0.083	Biological Process	GO:0034204	lipid translocation	0.0206140810685362	0.269535491939924	0	0	2	24
GO:0070670 response to interleukin-4	2	0.269535491939924	1.379	0.083	Biological Process	GO:0070670	response to interleukin-4	0.0206140810685362	0.269535491939924	0	0	2	24
GO:0080090 regulation of primary metabolic process	56	0.269535491939924	38.621	0.012	Biological Process	GO:0080090	regulation of primary metabolic process	0.0206514921443849	0.269535491939924	0	0	56	4754
GO:0003014 renal system process	3	0.269535491939924	2.069	0.048	Biological Process	GO:0003014	renal system process	0.0206738625092335	0.269535491939924	0	0	3	63
GO:0022600 digestive system process	3	0.269535491939924	2.069	0.048	Biological Process	GO:0022600	digestive system process	0.0206738625092335	0.269535491939924	0	0	3	63
GO:0051928 positive regulation of calcium ion transport	3	0.269535491939924	2.069	0.048	Biological Process	GO:0051928	positive regulation of calcium ion transport	0.0206738625092335	0.269535491939924	0	0	3	63
GO:0070302 regulation of stress-activated protein kinase signaling cascade	5	0.269535491939924	3.448	0.029	Biological Process	GO:0070302	regulation of stress-activated protein kinase signaling cascade	0.0210946226247226	0.269535491939924	0	0	5	170
GO:0046824 positive regulation of nucleocytoplasmic transport	3	0.269535491939924	2.069	0.047	Biological Process	GO:0046824	positive regulation of nucleocytoplasmic transport	0.0215467010941501	0.269535491939924	0	0	3	64
GO:0071887 leukocyte apoptotic process	3	0.269535491939924	2.069	0.047	Biological Process	GO:0071887	leukocyte apoptotic process	0.0215467010941501	0.269535491939924	0	0	3	64
GO:1900180 regulation of protein localization to nucleus	4	0.269535491939924	2.759	0.035	Biological Process	GO:1900180	regulation of protein localization to nucleus	0.0215783974657125	0.269535491939924	0	0	4	114
GO:0006139 nucleobase-containing compound metabolic process	53	0.269535491939924	36.552	0.012	Biological Process	GO:0006139	nucleobase-containing compound metabolic process	0.021783958577992	0.269535491939924	0	0	53	4464
GO:0034504 protein localization to nucleus	6	0.269535491939924	4.138	0.026	Biological Process	GO:0034504	protein localization to nucleus	0.0219224684851024	0.269535491939924	0	0	6	234
GO:0006091 generation of precursor metabolites and energy	7	0.269535491939924	4.828	0.023	Biological Process	GO:0006091	generation of precursor metabolites and energy	0.0221993118402229	0.269535491939924	0	0	7	301
GO:0006099 tricarboxylic acid cycle	2	0.269535491939924	1.379	0.08	Biological Process	GO:0006099	tricarboxylic acid cycle	0.0222722165736962	0.269535491939924	0	0	2	25
GO:0033598 mammary gland epithelial cell proliferation	2	0.269535491939924	1.379	0.08	Biological Process	GO:0033598	mammary gland epithelial cell proliferation	0.0222722165736962	0.269535491939924	0	0	2	25
GO:0034333 adherens junction assembly	3	0.269535491939924	2.069	0.046	Biological Process	GO:0034333	adherens junction assembly	0.0224394822911216	0.269535491939924	0	0	3	65
GO:0045017 glycerolipid biosynthetic process	4	0.269535491939924	2.759	0.034	Biological Process	GO:0045017	glycerolipid biosynthetic process	0.0228318661802252	0.269535491939924	0	0	4	116
GO:0033157 regulation of intracellular protein transport	5	0.269535491939924	3.448	0.029	Biological Process	GO:0033157	regulation of intracellular protein transport	0.0230506113892115	0.269535491939924	0	0	5	174
GO:0046483 heterocycle metabolic process	54	0.269535491939924	37.241	0.012	Biological Process	GO:0046483	heterocycle metabolic process	0.0233050148846786	0.269535491939924	0	0	54	4581
GO:0007389 pattern specification process	8	0.269535491939924	5.517	0.021	Biological Process	GO:0007389	pattern specification process	0.0233304998250205	0.269535491939924	0	0	8	374
GO:0009408 response to heat	3	0.269535491939924	2.069	0.045	Biological Process	GO:0009408	response to heat	0.0233522082437613	0.269535491939924	0	0	3	66
GO:0010556 regulation of macromolecule biosynthetic process	39	0.269535491939924	26.897	0.013	Biological Process	GO:0010556	regulation of macromolecule biosynthetic process	0.023542918638488	0.269535491939924	0	0	39	3101
GO:0006101 citrate metabolic process	2	0.269535491939924	1.379	0.077	Biological Process	GO:0006101	citrate metabolic process	0.023983624389354	0.269535491939924	0	0	2	26
GO:0010660 regulation of muscle cell apoptotic process	2	0.269535491939924	1.379	0.077	Biological Process	GO:0010660	regulation of muscle cell apoptotic process	0.023983624389354	0.269535491939924	0	0	2	26
GO:0035116 embryonic hindlimb morphogenesis	2	0.269535491939924	1.379	0.077	Biological Process	GO:0035116	embryonic hindlimb morphogenesis	0.023983624389354	0.269535491939924	0	0	2	26
GO:0046460 neutral lipid biosynthetic process	2	0.269535491939924	1.379	0.077	Biological Process	GO:0046460	neutral lipid biosynthetic process	0.023983624389354	0.269535491939924	0	0	2	26
GO:0046463 acylglycerol biosynthetic process	2	0.269535491939924	1.379	0.077	Biological Process	GO:0046463	acylglycerol biosynthetic process	0.023983624389354	0.269535491939924	0	0	2	26
GO:0050892 intestinal absorption	2	0.269535491939924	1.379	0.077	Biological Process	GO:0050892	intestinal absorption	0.023983624389354	0.269535491939924	0	0	2	26
GO:0071470 cellular response to osmotic stress	2	0.269535491939924	1.379	0.077	Biological Process	GO:0071470	cellular response to osmotic stress	0.023983624389354	0.269535491939924	0	0	2	26
GO:2000736 regulation of stem cell differentiation	4	0.269535491939924	2.759	0.034	Biological Process	GO:2000736	regulation of stem cell differentiation	0.024128889941131	0.269535491939924	0	0	4	118
GO:0007044 cell-substrate junction assembly	3	0.269535491939924	2.069	0.045	Biological Process	GO:0007044	cell-substrate junction assembly	0.0242848753539015	0.269535491939924	0	0	3	67
GO:0051492 regulation of stress fiber assembly	3	0.269535491939924	2.069	0.045	Biological Process	GO:0051492	regulation of stress fiber assembly	0.0242848753539015	0.269535491939924	0	0	3	67
GO:1900182 positive regulation of protein localization to nucleus	3	0.269535491939924	2.069	0.045	Biological Process	GO:1900182	positive regulation of protein localization to nucleus	0.0242848753539015	0.269535491939924	0	0	3	67
GO:0032386 regulation of intracellular transport	8	0.269535491939924	5.517	0.021	Biological Process	GO:0032386	regulation of intracellular transport	0.0243238422449754	0.269535491939924	0	0	8	377
GO:1903651 positive regulation of cytoplasmic transport	4	0.269535491939924	2.759	0.034	Biological Process	GO:1903651	positive regulation of cytoplasmic transport	0.0247938308395467	0.269535491939924	0	0	4	119
GO:0030003 cellular cation homeostasis	9	0.269535491939924	6.207	0.02	Biological Process	GO:0030003	cellular cation homeostasis	0.0250132327003872	0.269535491939924	0	0	9	452
GO:0031326 regulation of cellular biosynthetic process	40	0.269535491939924	27.586	0.012	Biological Process	GO:0031326	regulation of cellular biosynthetic process	0.025176857004827	0.269535491939924	0	0	40	3212
GO:0055065 metal ion homeostasis	9	0.269535491939924	6.207	0.02	Biological Process	GO:0055065	metal ion homeostasis	0.025639877381978	0.269535491939924	0	0	9	454
GO:0018105 peptidyl-serine phosphorylation	6	0.269535491939924	4.138	0.025	Biological Process	GO:0018105	peptidyl-serine phosphorylation	0.0257839567144225	0.269535491939924	0	0	6	243
GO:0048562 embryonic organ morphogenesis	6	0.269535491939924	4.138	0.025	Biological Process	GO:0048562	embryonic organ morphogenesis	0.0262392261520341	0.269535491939924	0	0	6	244
GO:0032388 positive regulation of intracellular transport	5	0.269535491939924	3.448	0.027	Biological Process	GO:0032388	positive regulation of intracellular transport	0.0273066333954815	0.269535491939924	0	0	5	182
GO:0051403 stress-activated MAPK cascade	5	0.269535491939924	3.448	0.027	Biological Process	GO:0051403	stress-activated MAPK cascade	0.0273066333954815	0.269535491939924	0	0	5	182
GO:0001844 protein insertion into mitochondrial membrane involved in apoptotic signaling pathway	1	0.269535491939924	0.69	0.333	Biological Process	GO:0001844	protein insertion into mitochondrial membrane involved in apoptotic signaling pathway	0.0275562363176151	0.269535491939924	0	0	1	3
GO:0002339 B cell selection	1	0.269535491939924	0.69	0.333	Biological Process	GO:0002339	B cell selection	0.0275562363176151	0.269535491939924	0	0	1	3
GO:0002408 myeloid dendritic cell chemotaxis	1	0.269535491939924	0.69	0.333	Biological Process	GO:0002408	myeloid dendritic cell chemotaxis	0.0275562363176151	0.269535491939924	0	0	1	3
GO:0002904 positive regulation of B cell apoptotic process	1	0.269535491939924	0.69	0.333	Biological Process	GO:0002904	positive regulation of B cell apoptotic process	0.0275562363176151	0.269535491939924	0	0	1	3
GO:0006313 transposition, DNA-mediated	1	0.269535491939924	0.69	0.333	Biological Process	GO:0006313	transposition, DNA-mediated	0.0275562363176151	0.269535491939924	0	0	1	3
GO:0006419 alanyl-tRNA aminoacylation	1	0.269535491939924	0.69	0.333	Biological Process	GO:0006419	alanyl-tRNA aminoacylation	0.0275562363176151	0.269535491939924	0	0	1	3
GO:0007223 Wnt signaling pathway, calcium modulating pathway	1	0.269535491939924	0.69	0.333	Biological Process	GO:0007223	Wnt signaling pathway, calcium modulating pathway	0.0275562363176151	0.269535491939924	0	0	1	3
GO:0007231 osmosensory signaling pathway	1	0.269535491939924	0.69	0.333	Biological Process	GO:0007231	osmosensory signaling pathway	0.0275562363176151	0.269535491939924	0	0	1	3
GO:0010481 epidermal cell division	1	0.269535491939924	0.69	0.333	Biological Process	GO:0010481	epidermal cell division	0.0275562363176151	0.269535491939924	0	0	1	3
GO:0010482 regulation of epidermal cell division	1	0.269535491939924	0.69	0.333	Biological Process	GO:0010482	regulation of epidermal cell division	0.0275562363176151	0.269535491939924	0	0	1	3
GO:0014005 microglia development	1	0.269535491939924	0.69	0.333	Biological Process	GO:0014005	microglia development	0.0275562363176151	0.269535491939924	0	0	1	3
GO:0014707 branchiomeric skeletal muscle development	1	0.269535491939924	0.69	0.333	Biological Process	GO:0014707	branchiomeric skeletal muscle development	0.0275562363176151	0.269535491939924	0	0	1	3
GO:0014722 regulation of skeletal muscle contraction by calcium ion signaling	1	0.269535491939924	0.69	0.333	Biological Process	GO:0014722	regulation of skeletal muscle contraction by calcium ion signaling	0.0275562363176151	0.269535491939924	0	0	1	3
GO:0015811 L-cystine transport	1	0.269535491939924	0.69	0.333	Biological Process	GO:0015811	L-cystine transport	0.0275562363176151	0.269535491939924	0	0	1	3
GO:0016199 axon midline choice point recognition	1	0.269535491939924	0.69	0.333	Biological Process	GO:0016199	axon midline choice point recognition	0.0275562363176151	0.269535491939924	0	0	1	3
GO:0032954 regulation of cytokinetic process	1	0.269535491939924	0.69	0.333	Biological Process	GO:0032954	regulation of cytokinetic process	0.0275562363176151	0.269535491939924	0	0	1	3
GO:0042701 progesterone secretion	1	0.269535491939924	0.69	0.333	Biological Process	GO:0042701	progesterone secretion	0.0275562363176151	0.269535491939924	0	0	1	3
GO:0043578 nuclear matrix organization	1	0.269535491939924	0.69	0.333	Biological Process	GO:0043578	nuclear matrix organization	0.0275562363176151	0.269535491939924	0	0	1	3
GO:0044571 [2Fe-2S] cluster assembly	1	0.269535491939924	0.69	0.333	Biological Process	GO:0044571	[2Fe-2S] cluster assembly	0.0275562363176151	0.269535491939924	0	0	1	3
GO:0048696 regulation of collateral sprouting in absence of injury	1	0.269535491939924	0.69	0.333	Biological Process	GO:0048696	regulation of collateral sprouting in absence of injury	0.0275562363176151	0.269535491939924	0	0	1	3
GO:0051562 negative regulation of mitochondrial calcium ion concentration	1	0.269535491939924	0.69	0.333	Biological Process	GO:0051562	negative regulation of mitochondrial calcium ion concentration	0.0275562363176151	0.269535491939924	0	0	1	3
GO:0051823 regulation of synapse structural plasticity	1	0.269535491939924	0.69	0.333	Biological Process	GO:0051823	regulation of synapse structural plasticity	0.0275562363176151	0.269535491939924	0	0	1	3
GO:0055095 lipoprotein particle mediated signaling	1	0.269535491939924	0.69	0.333	Biological Process	GO:0055095	lipoprotein particle mediated signaling	0.0275562363176151	0.269535491939924	0	0	1	3
GO:0055096 low-density lipoprotein particle mediated signaling	1	0.269535491939924	0.69	0.333	Biological Process	GO:0055096	low-density lipoprotein particle mediated signaling	0.0275562363176151	0.269535491939924	0	0	1	3
GO:0060011 Sertoli cell proliferation	1	0.269535491939924	0.69	0.333	Biological Process	GO:0060011	Sertoli cell proliferation	0.0275562363176151	0.269535491939924	0	0	1	3
GO:0060197 cloacal septation	1	0.269535491939924	0.69	0.333	Biological Process	GO:0060197	cloacal septation	0.0275562363176151	0.269535491939924	0	0	1	3
GO:0071475 cellular hyperosmotic salinity response	1	0.269535491939924	0.69	0.333	Biological Process	GO:0071475	cellular hyperosmotic salinity response	0.0275562363176151	0.269535491939924	0	0	1	3
GO:0090292 nuclear matrix anchoring at nuclear membrane	1	0.269535491939924	0.69	0.333	Biological Process	GO:0090292	nuclear matrix anchoring at nuclear membrane	0.0275562363176151	0.269535491939924	0	0	1	3
GO:1900145 regulation of nodal signaling pathway involved in determination of left/right asymmetry	1	0.269535491939924	0.69	0.333	Biological Process	GO:1900145	regulation of nodal signaling pathway involved in determination of left/right asymmetry	0.0275562363176151	0.269535491939924	0	0	1	3
GO:1900175 regulation of nodal signaling pathway involved in determination of lateral mesoderm left/right asymmetry	1	0.269535491939924	0.69	0.333	Biological Process	GO:1900175	regulation of nodal signaling pathway involved in determination of lateral mesoderm left/right asymmetry	0.0275562363176151	0.269535491939924	0	0	1	3
GO:1901897 regulation of relaxation of cardiac muscle	1	0.269535491939924	0.69	0.333	Biological Process	GO:1901897	regulation of relaxation of cardiac muscle	0.0275562363176151	0.269535491939924	0	0	1	3
GO:1902263 apoptotic process involved in embryonic digit morphogenesis	1	0.269535491939924	0.69	0.333	Biological Process	GO:1902263	apoptotic process involved in embryonic digit morphogenesis	0.0275562363176151	0.269535491939924	0	0	1	3
GO:1902445 regulation of mitochondrial membrane permeability involved in programmed necrotic cell death	1	0.269535491939924	0.69	0.333	Biological Process	GO:1902445	regulation of mitochondrial membrane permeability involved in programmed necrotic cell death	0.0275562363176151	0.269535491939924	0	0	1	3
GO:1903690 negative regulation of wound healing, spreading of epidermal cells	1	0.269535491939924	0.69	0.333	Biological Process	GO:1903690	negative regulation of wound healing, spreading of epidermal cells	0.0275562363176151	0.269535491939924	0	0	1	3
GO:2000382 positive regulation of mesoderm development	1	0.269535491939924	0.69	0.333	Biological Process	GO:2000382	positive regulation of mesoderm development	0.0275562363176151	0.269535491939924	0	0	1	3
GO:2001253 regulation of histone H3-K36 trimethylation	1	0.269535491939924	0.69	0.333	Biological Process	GO:2001253	regulation of histone H3-K36 trimethylation	0.0275562363176151	0.269535491939924	0	0	1	3
GO:2001300 lipoxin metabolic process	1	0.269535491939924	0.69	0.333	Biological Process	GO:2001300	lipoxin metabolic process	0.0275562363176151	0.269535491939924	0	0	1	3
GO:2001301 lipoxin biosynthetic process	1	0.269535491939924	0.69	0.333	Biological Process	GO:2001301	lipoxin biosynthetic process	0.0275562363176151	0.269535491939924	0	0	1	3
GO:0046461 neutral lipid catabolic process	2	0.269535491939924	1.379	0.071	Biological Process	GO:0046461	neutral lipid catabolic process	0.0275618098246044	0.269535491939924	0	0	2	28
GO:0046464 acylglycerol catabolic process	2	0.269535491939924	1.379	0.071	Biological Process	GO:0046464	acylglycerol catabolic process	0.0275618098246044	0.269535491939924	0	0	2	28
GO:0005790 smooth endoplasmic reticulum	2	0.269582706287664	1.307	0.167	Cellular Component	GO:0005790	smooth endoplasmic reticulum	0.00564960506680269	0.269582706287664	0	0	2	12
GO:0033017 sarcoplasmic reticulum membrane	2	0.269582706287664	1.307	0.167	Cellular Component	GO:0033017	sarcoplasmic reticulum membrane	0.00564960506680269	0.269582706287664	0	0	2	12
GO:0044295 axonal growth cone	2	0.269582706287664	1.307	0.154	Cellular Component	GO:0044295	axonal growth cone	0.00663503506599161	0.269582706287664	0	0	2	13
GO:0005829 cytosol	38	0.269582706287664	24.837	0.014	Cellular Component	GO:0005829	cytosol	0.00672276075530335	0.269582706287664	0	0	38	2676
GO:0080134 regulation of response to stress	16	0.269802719086326	11.034	0.016	Biological Process	GO:0080134	regulation of response to stress	0.0276842705409454	0.269802719086326	0	0	16	1023
GO:0033036 macromolecule localization	29	0.270254264891294	20	0.013	Biological Process	GO:0033036	macromolecule localization	0.0278873165976263	0.270254264891294	0	0	29	2186
GO:0006873 cellular ion homeostasis	9	0.270254264891294	6.207	0.02	Biological Process	GO:0006873	cellular ion homeostasis	0.0279211916830569	0.270254264891294	0	0	9	461
GO:0002161 aminoacyl-tRNA editing activity	1	0.270773557042819	0.704	0.083	Molecular Function	GO:0002161	aminoacyl-tRNA editing activity	0.103700511207888	0.270773557042819	0	0	1	12
GO:0008157 protein phosphatase 1 binding	1	0.270773557042819	0.704	0.083	Molecular Function	GO:0008157	protein phosphatase 1 binding	0.103700511207888	0.270773557042819	0	0	1	12
GO:0017081 chloride channel regulator activity	1	0.270773557042819	0.704	0.083	Molecular Function	GO:0017081	chloride channel regulator activity	0.103700511207888	0.270773557042819	0	0	1	12
GO:0017154 semaphorin receptor activity	1	0.270773557042819	0.704	0.083	Molecular Function	GO:0017154	semaphorin receptor activity	0.103700511207888	0.270773557042819	0	0	1	12
GO:0030742 GTP-dependent protein binding	1	0.270773557042819	0.704	0.083	Molecular Function	GO:0030742	GTP-dependent protein binding	0.103700511207888	0.270773557042819	0	0	1	12
GO:0070402 NADPH binding	1	0.270773557042819	0.704	0.083	Molecular Function	GO:0070402	NADPH binding	0.103700511207888	0.270773557042819	0	0	1	12
GO:0017076 purine nucleotide binding	20	0.273632441560947	14.085	0.012	Molecular Function	GO:0017076	purine nucleotide binding	0.105324672863885	0.273632441560947	0	0	20	1640
GO:0008094 DNA-dependent ATPase activity	2	0.274007203514192	1.408	0.033	Molecular Function	GO:0008094	DNA-dependent ATPase activity	0.105998918187308	0.274007203514192	0	0	2	61
GO:0055082 cellular chemical homeostasis	10	0.275588429074159	6.897	0.019	Biological Process	GO:0055082	cellular chemical homeostasis	0.0285694633807485	0.275588429074159	0	0	10	539
GO:0090304 nucleic acid metabolic process	48	0.275657588355258	33.103	0.012	Biological Process	GO:0090304	nucleic acid metabolic process	0.0286738323571231	0.275657588355258	0	0	48	4029
GO:0032874 positive regulation of stress-activated MAPK cascade	4	0.278000765727419	2.759	0.032	Biological Process	GO:0032874	positive regulation of stress-activated MAPK cascade	0.0290155947303653	0.278000765727419	0	0	4	125
GO:0046545 development of primary female sexual characteristics	3	0.27927264486709	2.069	0.042	Biological Process	GO:0046545	development of primary female sexual characteristics	0.0292468178862925	0.27927264486709	0	0	3	72
GO:2000403 positive regulation of lymphocyte migration	2	0.280044563223746	1.379	0.069	Biological Process	GO:2000403	positive regulation of lymphocyte migration	0.0294264033288704	0.280044563223746	0	0	2	29
GO:0051213 dioxygenase activity	2	0.280695854615729	1.408	0.032	Molecular Function	GO:0051213	dioxygenase activity	0.111835739237847	0.280695854615729	0	0	2	63
GO:0008553 hydrogen-exporting ATPase activity, phosphorylative mechanism	1	0.280695854615729	0.704	0.077	Molecular Function	GO:0008553	hydrogen-exporting ATPase activity, phosphorylative mechanism	0.111843996229865	0.280695854615729	0	0	1	13
GO:0016018 cyclosporin A binding	1	0.280695854615729	0.704	0.077	Molecular Function	GO:0016018	cyclosporin A binding	0.111843996229865	0.280695854615729	0	0	1	13
GO:0016881 acid-amino acid ligase activity	1	0.280695854615729	0.704	0.077	Molecular Function	GO:0016881	acid-amino acid ligase activity	0.111843996229865	0.280695854615729	0	0	1	13
GO:0071889 14-3-3 protein binding	1	0.280695854615729	0.704	0.077	Molecular Function	GO:0071889	14-3-3 protein binding	0.111843996229865	0.280695854615729	0	0	1	13
GO:0072349 modified amino acid transmembrane transporter activity	1	0.280695854615729	0.704	0.077	Molecular Function	GO:0072349	modified amino acid transmembrane transporter activity	0.111843996229865	0.280695854615729	0	0	1	13
GO:2001235 positive regulation of apoptotic signaling pathway	4	0.282254853022329	2.759	0.032	Biological Process	GO:2001235	positive regulation of apoptotic signaling pathway	0.0297581809075022	0.282254853022329	0	0	4	126
GO:0006811 ion transport	19	0.282660512705271	13.103	0.015	Biological Process	GO:0006811	ion transport	0.0299006184102896	0.282660512705271	0	0	19	1292
GO:0009889 regulation of biosynthetic process	40	0.284710546022905	27.586	0.012	Biological Process	GO:0009889	regulation of biosynthetic process	0.0302178682485523	0.284710546022905	0	0	40	3252
GO:0070304 positive regulation of stress-activated protein kinase signaling cascade	4	0.286529585507367	2.759	0.031	Biological Process	GO:0070304	positive regulation of stress-activated protein kinase signaling cascade	0.0305119657345645	0.286529585507367	0	0	4	127
GO:0008361 regulation of cell size	4	0.28979350295666	2.759	0.031	Biological Process	GO:0008361	regulation of cell size	0.0312769707230849	0.28979350295666	0	0	4	128
GO:0006270 DNA replication initiation	2	0.28979350295666	1.379	0.067	Biological Process	GO:0006270	DNA replication initiation	0.0313399005256404	0.28979350295666	0	0	2	30
GO:0070542 response to fatty acid	2	0.28979350295666	1.379	0.067	Biological Process	GO:0070542	response to fatty acid	0.0313399005256404	0.28979350295666	0	0	2	30
GO:0072350 tricarboxylic acid metabolic process	2	0.28979350295666	1.379	0.067	Biological Process	GO:0072350	tricarboxylic acid metabolic process	0.0313399005256404	0.28979350295666	0	0	2	30
GO:0007586 digestion	3	0.28979350295666	2.069	0.041	Biological Process	GO:0007586	digestion	0.0313704532467188	0.28979350295666	0	0	3	74
GO:1901576 organic substance biosynthetic process	54	0.289954305733222	37.241	0.012	Biological Process	GO:1901576	organic substance biosynthetic process	0.0324607421812468	0.289954305733222	0	0	54	4664
GO:0019933 cAMP-mediated signaling	2	0.289954305733222	1.379	0.065	Biological Process	GO:0019933	cAMP-mediated signaling	0.033301247938029	0.289954305733222	0	0	2	31
GO:1902622 regulation of neutrophil migration	2	0.289954305733222	1.379	0.065	Biological Process	GO:1902622	regulation of neutrophil migration	0.033301247938029	0.289954305733222	0	0	2	31
GO:2001222 regulation of neuron migration	2	0.289954305733222	1.379	0.065	Biological Process	GO:2001222	regulation of neuron migration	0.033301247938029	0.289954305733222	0	0	2	31
GO:0030038 contractile actin filament bundle assembly	3	0.289954305733222	2.069	0.039	Biological Process	GO:0030038	contractile actin filament bundle assembly	0.033572972096598	0.289954305733222	0	0	3	76
GO:0043149 stress fiber assembly	3	0.289954305733222	2.069	0.039	Biological Process	GO:0043149	stress fiber assembly	0.033572972096598	0.289954305733222	0	0	3	76
GO:0035108 limb morphogenesis	4	0.289954305733222	2.759	0.031	Biological Process	GO:0035108	limb morphogenesis	0.0336394966808447	0.289954305733222	0	0	4	131
GO:0044249 cellular biosynthetic process	53	0.289954305733222	36.552	0.012	Biological Process	GO:0044249	cellular biosynthetic process	0.0341968449635046	0.289954305733222	0	0	53	4576
GO:0035107 appendage morphogenesis	4	0.289954305733222	2.759	0.03	Biological Process	GO:0035107	appendage morphogenesis	0.0344495640502559	0.289954305733222	0	0	4	132
GO:0007162 negative regulation of cell adhesion	5	0.289954305733222	3.448	0.026	Biological Process	GO:0007162	negative regulation of cell adhesion	0.0345780828219424	0.289954305733222	0	0	5	194
GO:0090092 regulation of transmembrane receptor protein serine/threonine kinase signaling pathway	5	0.289954305733222	3.448	0.026	Biological Process	GO:0090092	regulation of transmembrane receptor protein serine/threonine kinase signaling pathway	0.0352331995960405	0.289954305733222	0	0	5	195
GO:0008542 visual learning	2	0.289954305733222	1.379	0.062	Biological Process	GO:0008542	visual learning	0.0353094071805015	0.289954305733222	0	0	2	32
GO:0018209 peptidyl-serine modification	6	0.289954305733222	4.138	0.023	Biological Process	GO:0018209	peptidyl-serine modification	0.0353655201904417	0.289954305733222	0	0	6	262
GO:0006807 nitrogen compound metabolic process	61	0.289954305733222	42.069	0.011	Biological Process	GO:0006807	nitrogen compound metabolic process	0.0357232035875103	0.289954305733222	0	0	61	5407
GO:0007204 positive regulation of cytosolic calcium ion concentration	5	0.289954305733222	3.448	0.026	Biological Process	GO:0007204	positive regulation of cytosolic calcium ion concentration	0.0358959738693058	0.289954305733222	0	0	5	196
GO:0001777 T cell homeostatic proliferation	1	0.289954305733222	0.69	0.25	Biological Process	GO:0001777	T cell homeostatic proliferation	0.036573012486815	0.289954305733222	0	0	1	4
GO:0001977 renal system process involved in regulation of blood volume	1	0.289954305733222	0.69	0.25	Biological Process	GO:0001977	renal system process involved in regulation of blood volume	0.036573012486815	0.289954305733222	0	0	1	4
GO:0003093 regulation of glomerular filtration	1	0.289954305733222	0.69	0.25	Biological Process	GO:0003093	regulation of glomerular filtration	0.036573012486815	0.289954305733222	0	0	1	4
GO:0006651 diacylglycerol biosynthetic process	1	0.289954305733222	0.69	0.25	Biological Process	GO:0006651	diacylglycerol biosynthetic process	0.036573012486815	0.289954305733222	0	0	1	4
GO:0006850 mitochondrial pyruvate transport	1	0.289954305733222	0.69	0.25	Biological Process	GO:0006850	mitochondrial pyruvate transport	0.036573012486815	0.289954305733222	0	0	1	4
GO:0006930 substrate-dependent cell migration, cell extension	1	0.289954305733222	0.69	0.25	Biological Process	GO:0006930	substrate-dependent cell migration, cell extension	0.036573012486815	0.289954305733222	0	0	1	4
GO:0009214 cyclic nucleotide catabolic process	1	0.289954305733222	0.69	0.25	Biological Process	GO:0009214	cyclic nucleotide catabolic process	0.036573012486815	0.289954305733222	0	0	1	4
GO:0009240 isopentenyl diphosphate biosynthetic process	1	0.289954305733222	0.69	0.25	Biological Process	GO:0009240	isopentenyl diphosphate biosynthetic process	0.036573012486815	0.289954305733222	0	0	1	4
GO:0009838 abscission	1	0.289954305733222	0.69	0.25	Biological Process	GO:0009838	abscission	0.036573012486815	0.289954305733222	0	0	1	4
GO:0010891 negative regulation of sequestering of triglyceride	1	0.289954305733222	0.69	0.25	Biological Process	GO:0010891	negative regulation of sequestering of triglyceride	0.036573012486815	0.289954305733222	0	0	1	4
GO:0014004 microglia differentiation	1	0.289954305733222	0.69	0.25	Biological Process	GO:0014004	microglia differentiation	0.036573012486815	0.289954305733222	0	0	1	4
GO:0021615 glossopharyngeal nerve morphogenesis	1	0.289954305733222	0.69	0.25	Biological Process	GO:0021615	glossopharyngeal nerve morphogenesis	0.036573012486815	0.289954305733222	0	0	1	4
GO:0031077 post-embryonic camera-type eye development	1	0.289954305733222	0.69	0.25	Biological Process	GO:0031077	post-embryonic camera-type eye development	0.036573012486815	0.289954305733222	0	0	1	4
GO:0035844 cloaca development	1	0.289954305733222	0.69	0.25	Biological Process	GO:0035844	cloaca development	0.036573012486815	0.289954305733222	0	0	1	4
GO:0035926 chemokine (C-C motif) ligand 2 secretion	1	0.289954305733222	0.69	0.25	Biological Process	GO:0035926	chemokine (C-C motif) ligand 2 secretion	0.036573012486815	0.289954305733222	0	0	1	4
GO:0045617 negative regulation of keratinocyte differentiation	1	0.289954305733222	0.69	0.25	Biological Process	GO:0045617	negative regulation of keratinocyte differentiation	0.036573012486815	0.289954305733222	0	0	1	4
GO:0046490 isopentenyl diphosphate metabolic process	1	0.289954305733222	0.69	0.25	Biological Process	GO:0046490	isopentenyl diphosphate metabolic process	0.036573012486815	0.289954305733222	0	0	1	4
GO:0050904 diapedesis	1	0.289954305733222	0.69	0.25	Biological Process	GO:0050904	diapedesis	0.036573012486815	0.289954305733222	0	0	1	4
GO:0060244 negative regulation of cell proliferation involved in contact inhibition	1	0.289954305733222	0.69	0.25	Biological Process	GO:0060244	negative regulation of cell proliferation involved in contact inhibition	0.036573012486815	0.289954305733222	0	0	1	4
GO:0060266 negative regulation of respiratory burst involved in inflammatory response	1	0.289954305733222	0.69	0.25	Biological Process	GO:0060266	negative regulation of respiratory burst involved in inflammatory response	0.036573012486815	0.289954305733222	0	0	1	4
GO:0060539 diaphragm development	1	0.289954305733222	0.69	0.25	Biological Process	GO:0060539	diaphragm development	0.036573012486815	0.289954305733222	0	0	1	4
GO:0070295 renal water absorption	1	0.289954305733222	0.69	0.25	Biological Process	GO:0070295	renal water absorption	0.036573012486815	0.289954305733222	0	0	1	4
GO:0070535 histone H2A K63-linked ubiquitination	1	0.289954305733222	0.69	0.25	Biological Process	GO:0070535	histone H2A K63-linked ubiquitination	0.036573012486815	0.289954305733222	0	0	1	4
GO:0071731 response to nitric oxide	1	0.289954305733222	0.69	0.25	Biological Process	GO:0071731	response to nitric oxide	0.036573012486815	0.289954305733222	0	0	1	4
GO:0071871 response to epinephrine	1	0.289954305733222	0.69	0.25	Biological Process	GO:0071871	response to epinephrine	0.036573012486815	0.289954305733222	0	0	1	4
GO:0071872 cellular response to epinephrine stimulus	1	0.289954305733222	0.69	0.25	Biological Process	GO:0071872	cellular response to epinephrine stimulus	0.036573012486815	0.289954305733222	0	0	1	4
GO:1900045 negative regulation of protein K63-linked ubiquitination	1	0.289954305733222	0.69	0.25	Biological Process	GO:1900045	negative regulation of protein K63-linked ubiquitination	0.036573012486815	0.289954305733222	0	0	1	4
GO:1900060 negative regulation of ceramide biosynthetic process	1	0.289954305733222	0.69	0.25	Biological Process	GO:1900060	negative regulation of ceramide biosynthetic process	0.036573012486815	0.289954305733222	0	0	1	4
GO:1900107 regulation of nodal signaling pathway	1	0.289954305733222	0.69	0.25	Biological Process	GO:1900107	regulation of nodal signaling pathway	0.036573012486815	0.289954305733222	0	0	1	4
GO:1901078 negative regulation of relaxation of muscle	1	0.289954305733222	0.69	0.25	Biological Process	GO:1901078	negative regulation of relaxation of muscle	0.036573012486815	0.289954305733222	0	0	1	4
GO:1904825 protein localization to microtubule plus-end	1	0.289954305733222	0.69	0.25	Biological Process	GO:1904825	protein localization to microtubule plus-end	0.036573012486815	0.289954305733222	0	0	1	4
GO:2000343 positive regulation of chemokine (C-X-C motif) ligand 2 production	1	0.289954305733222	0.69	0.25	Biological Process	GO:2000343	positive regulation of chemokine (C-X-C motif) ligand 2 production	0.036573012486815	0.289954305733222	0	0	1	4
GO:2000391 positive regulation of neutrophil extravasation	1	0.289954305733222	0.69	0.25	Biological Process	GO:2000391	positive regulation of neutrophil extravasation	0.036573012486815	0.289954305733222	0	0	1	4
GO:2000407 regulation of T cell extravasation	1	0.289954305733222	0.69	0.25	Biological Process	GO:2000407	regulation of T cell extravasation	0.036573012486815	0.289954305733222	0	0	1	4
GO:2000669 negative regulation of dendritic cell apoptotic process	1	0.289954305733222	0.69	0.25	Biological Process	GO:2000669	negative regulation of dendritic cell apoptotic process	0.036573012486815	0.289954305733222	0	0	1	4
GO:2000112 regulation of cellular macromolecule biosynthetic process	37	0.289954305733222	25.517	0.012	Biological Process	GO:2000112	regulation of cellular macromolecule biosynthetic process	0.0366021302723884	0.289954305733222	0	0	37	3003
GO:0006725 cellular aromatic compound metabolic process	53	0.290053371709812	36.552	0.012	Biological Process	GO:0006725	cellular aromatic compound metabolic process	0.0369164440096545	0.290053371709812	0	0	53	4596
GO:0044765 single-organism transport	39	0.290053371709812	26.897	0.012	Biological Process	GO:0044765	single-organism transport	0.0369548402117701	0.290053371709812	0	0	39	3200
GO:0032231 regulation of actin filament bundle assembly	3	0.290053371709812	2.069	0.038	Biological Process	GO:0032231	regulation of actin filament bundle assembly	0.0370237378557658	0.290053371709812	0	0	3	79
GO:1990266 neutrophil migration	3	0.290053371709812	2.069	0.038	Biological Process	GO:1990266	neutrophil migration	0.0370237378557658	0.290053371709812	0	0	3	79
GO:0007632 visual behavior	2	0.290308148316826	1.379	0.061	Biological Process	GO:0007632	visual behavior	0.0373633547727932	0.290308148316826	0	0	2	33
GO:0090280 positive regulation of calcium ion import	2	0.290308148316826	1.379	0.061	Biological Process	GO:0090280	positive regulation of calcium ion import	0.0373633547727932	0.290308148316826	0	0	2	33
GO:2000404 regulation of T cell migration	2	0.290308148316826	1.379	0.061	Biological Process	GO:2000404	regulation of T cell migration	0.0373633547727932	0.290308148316826	0	0	2	33
GO:0006629 lipid metabolic process	15	0.291956178677948	10.345	0.015	Biological Process	GO:0006629	lipid metabolic process	0.037707380554417	0.291956178677948	0	0	15	978
GO:0008406 gonad development	4	0.291956178677948	2.759	0.029	Biological Process	GO:0008406	gonad development	0.037802969431929	0.291956178677948	0	0	4	136
GO:0071214 cellular response to abiotic stimulus	5	0.291956178677948	3.448	0.025	Biological Process	GO:0071214	cellular response to abiotic stimulus	0.0379304128457971	0.291956178677948	0	0	5	199
GO:0006913 nucleocytoplasmic transport	6	0.291956178677948	4.138	0.022	Biological Process	GO:0006913	nucleocytoplasmic transport	0.0382225486843165	0.291956178677948	0	0	6	267
GO:0051169 nuclear transport	6	0.291956178677948	4.138	0.022	Biological Process	GO:0051169	nuclear transport	0.0382225486843165	0.291956178677948	0	0	6	267
GO:0050801 ion homeostasis	10	0.291956178677948	6.897	0.018	Biological Process	GO:0050801	ion homeostasis	0.038359019002955	0.291956178677948	0	0	10	567
GO:0045595 regulation of cell differentiation	18	0.291956178677948	12.414	0.015	Biological Process	GO:0045595	regulation of cell differentiation	0.038390125342677	0.291956178677948	0	0	18	1241
GO:1902578 single-organism localization	41	0.291956178677948	28.276	0.012	Biological Process	GO:1902578	single-organism localization	0.0385315485936482	0.291956178677948	0	0	41	3406
GO:0051270 regulation of cellular component movement	12	0.291956178677948	8.276	0.016	Biological Process	GO:0051270	regulation of cellular component movement	0.0385385996654832	0.291956178677948	0	0	12	729
GO:0006814 sodium ion transport	4	0.291956178677948	2.759	0.029	Biological Process	GO:0006814	sodium ion transport	0.038669650809971	0.291956178677948	0	0	4	137
GO:0008584 male gonad development	3	0.291956178677948	2.069	0.037	Biological Process	GO:0008584	male gonad development	0.0394215149921629	0.291956178677948	0	0	3	81
GO:0072676 lymphocyte migration	3	0.291956178677948	2.069	0.037	Biological Process	GO:0072676	lymphocyte migration	0.0394215149921629	0.291956178677948	0	0	3	81
GO:0010883 regulation of lipid storage	2	0.291956178677948	1.379	0.059	Biological Process	GO:0010883	regulation of lipid storage	0.0394620819559447	0.291956178677948	0	0	2	34
GO:0035137 hindlimb morphogenesis	2	0.291956178677948	1.379	0.059	Biological Process	GO:0035137	hindlimb morphogenesis	0.0394620819559447	0.291956178677948	0	0	2	34
GO:0006950 response to stress	33	0.291956178677948	22.759	0.013	Biological Process	GO:0006950	response to stress	0.0397450579777332	0.291956178677948	0	0	33	2635
GO:0033138 positive regulation of peptidyl-serine phosphorylation	3	0.291956178677948	2.069	0.037	Biological Process	GO:0033138	positive regulation of peptidyl-serine phosphorylation	0.04064937281168	0.291956178677948	0	0	3	82
GO:0046546 development of primary male sexual characteristics	3	0.291956178677948	2.069	0.037	Biological Process	GO:0046546	development of primary male sexual characteristics	0.04064937281168	0.291956178677948	0	0	3	82
GO:0031323 regulation of cellular metabolic process	55	0.291956178677948	37.931	0.011	Biological Process	GO:0031323	regulation of cellular metabolic process	0.0413105204635619	0.291956178677948	0	0	55	4830
GO:0019219 regulation of nucleobase-containing compound metabolic process	38	0.291956178677948	26.207	0.012	Biological Process	GO:0019219	regulation of nucleobase-containing compound metabolic process	0.0414785146574684	0.291956178677948	0	0	38	3129
GO:0006378 mRNA polyadenylation	2	0.291956178677948	1.379	0.057	Biological Process	GO:0006378	mRNA polyadenylation	0.0416045945104291	0.291956178677948	0	0	2	35
GO:0006749 glutathione metabolic process	2	0.291956178677948	1.379	0.057	Biological Process	GO:0006749	glutathione metabolic process	0.0416045945104291	0.291956178677948	0	0	2	35
GO:0006915 apoptotic process	17	0.291956178677948	11.724	0.015	Biological Process	GO:0006915	apoptotic process	0.0416064779071522	0.291956178677948	0	0	17	1165
GO:0046486 glycerolipid metabolic process	6	0.291956178677948	4.138	0.022	Biological Process	GO:0046486	glycerolipid metabolic process	0.0418409538115191	0.291956178677948	0	0	6	273
GO:0009791 post-embryonic development	3	0.291956178677948	2.069	0.036	Biological Process	GO:0009791	post-embryonic development	0.0418964408175662	0.291956178677948	0	0	3	83
GO:0051222 positive regulation of protein transport	6	0.291956178677948	4.138	0.022	Biological Process	GO:0051222	positive regulation of protein transport	0.0430936086260451	0.291956178677948	0	0	6	275
GO:0006383 transcription from RNA polymerase III promoter	2	0.291956178677948	1.379	0.056	Biological Process	GO:0006383	transcription from RNA polymerase III promoter	0.0437899125763497	0.291956178677948	0	0	2	36
GO:0032731 positive regulation of interleukin-1 beta production	2	0.291956178677948	1.379	0.056	Biological Process	GO:0032731	positive regulation of interleukin-1 beta production	0.0437899125763497	0.291956178677948	0	0	2	36
GO:0001501 skeletal system development	8	0.291956178677948	5.517	0.019	Biological Process	GO:0001501	skeletal system development	0.0439575384451292	0.291956178677948	0	0	8	424
GO:0017015 regulation of transforming growth factor beta receptor signaling pathway	3	0.291956178677948	2.069	0.035	Biological Process	GO:0017015	regulation of transforming growth factor beta receptor signaling pathway	0.044447877492093	0.291956178677948	0	0	3	85
GO:0044271 cellular nitrogen compound biosynthetic process	44	0.291956178677948	30.345	0.012	Biological Process	GO:0044271	cellular nitrogen compound biosynthetic process	0.0445566276772909	0.291956178677948	0	0	44	3739
GO:0044255 cellular lipid metabolic process	12	0.291956178677948	8.276	0.016	Biological Process	GO:0044255	cellular lipid metabolic process	0.0446130469229753	0.291956178677948	0	0	12	746
GO:0033554 cellular response to stress	20	0.291956178677948	13.793	0.014	Biological Process	GO:0033554	cellular response to stress	0.0448400472869678	0.291956178677948	0	0	20	1444
GO:0006606 protein import into nucleus	4	0.291956178677948	2.759	0.028	Biological Process	GO:0006606	protein import into nucleus	0.0450541764949648	0.291956178677948	0	0	4	144
GO:0044744 protein targeting to nucleus	4	0.291956178677948	2.759	0.028	Biological Process	GO:0044744	protein targeting to nucleus	0.0450541764949648	0.291956178677948	0	0	4	144
GO:1902593 single-organism nuclear import	4	0.291956178677948	2.759	0.028	Biological Process	GO:1902593	single-organism nuclear import	0.0450541764949648	0.291956178677948	0	0	4	144
GO:0016482 cytoplasmic transport	13	0.291956178677948	8.966	0.016	Biological Process	GO:0016482	cytoplasmic transport	0.0453969233869434	0.291956178677948	0	0	13	832
GO:0007182 common-partner SMAD protein phosphorylation	1	0.291956178677948	0.69	0.2	Biological Process	GO:0007182	common-partner SMAD protein phosphorylation	0.0455067538175949	0.291956178677948	0	0	1	5
GO:0008635 activation of cysteine-type endopeptidase activity involved in apoptotic process by cytochrome c	1	0.291956178677948	0.69	0.2	Biological Process	GO:0008635	activation of cysteine-type endopeptidase activity involved in apoptotic process by cytochrome c	0.0455067538175949	0.291956178677948	0	0	1	5
GO:0010793 regulation of mRNA export from nucleus	1	0.291956178677948	0.69	0.2	Biological Process	GO:0010793	regulation of mRNA export from nucleus	0.0455067538175949	0.291956178677948	0	0	1	5
GO:0016255 attachment of GPI anchor to protein	1	0.291956178677948	0.69	0.2	Biological Process	GO:0016255	attachment of GPI anchor to protein	0.0455067538175949	0.291956178677948	0	0	1	5
GO:0021563 glossopharyngeal nerve development	1	0.291956178677948	0.69	0.2	Biological Process	GO:0021563	glossopharyngeal nerve development	0.0455067538175949	0.291956178677948	0	0	1	5
GO:0033206 meiotic cytokinesis	1	0.291956178677948	0.69	0.2	Biological Process	GO:0033206	meiotic cytokinesis	0.0455067538175949	0.291956178677948	0	0	1	5
GO:0035426 extracellular matrix-cell signaling	1	0.291956178677948	0.69	0.2	Biological Process	GO:0035426	extracellular matrix-cell signaling	0.0455067538175949	0.291956178677948	0	0	1	5
GO:0038107 nodal signaling pathway involved in determination of left/right asymmetry	1	0.291956178677948	0.69	0.2	Biological Process	GO:0038107	nodal signaling pathway involved in determination of left/right asymmetry	0.0455067538175949	0.291956178677948	0	0	1	5
GO:0048050 post-embryonic eye morphogenesis	1	0.291956178677948	0.69	0.2	Biological Process	GO:0048050	post-embryonic eye morphogenesis	0.0455067538175949	0.291956178677948	0	0	1	5
GO:0048671 negative regulation of collateral sprouting	1	0.291956178677948	0.69	0.2	Biological Process	GO:0048671	negative regulation of collateral sprouting	0.0455067538175949	0.291956178677948	0	0	1	5
GO:0051121 hepoxilin metabolic process	1	0.291956178677948	0.69	0.2	Biological Process	GO:0051121	hepoxilin metabolic process	0.0455067538175949	0.291956178677948	0	0	1	5
GO:0051122 hepoxilin biosynthetic process	1	0.291956178677948	0.69	0.2	Biological Process	GO:0051122	hepoxilin biosynthetic process	0.0455067538175949	0.291956178677948	0	0	1	5
GO:0051305 chromosome movement towards spindle pole	1	0.291956178677948	0.69	0.2	Biological Process	GO:0051305	chromosome movement towards spindle pole	0.0455067538175949	0.291956178677948	0	0	1	5
GO:0060056 mammary gland involution	1	0.291956178677948	0.69	0.2	Biological Process	GO:0060056	mammary gland involution	0.0455067538175949	0.291956178677948	0	0	1	5
GO:0060264 regulation of respiratory burst involved in inflammatory response	1	0.291956178677948	0.69	0.2	Biological Process	GO:0060264	regulation of respiratory burst involved in inflammatory response	0.0455067538175949	0.291956178677948	0	0	1	5
GO:0060268 negative regulation of respiratory burst	1	0.291956178677948	0.69	0.2	Biological Process	GO:0060268	negative regulation of respiratory burst	0.0455067538175949	0.291956178677948	0	0	1	5
GO:0061304 retinal blood vessel morphogenesis	1	0.291956178677948	0.69	0.2	Biological Process	GO:0061304	retinal blood vessel morphogenesis	0.0455067538175949	0.291956178677948	0	0	1	5
GO:0071918 urea transmembrane transport	1	0.291956178677948	0.69	0.2	Biological Process	GO:0071918	urea transmembrane transport	0.0455067538175949	0.291956178677948	0	0	1	5
GO:0090155 negative regulation of sphingolipid biosynthetic process	1	0.291956178677948	0.69	0.2	Biological Process	GO:0090155	negative regulation of sphingolipid biosynthetic process	0.0455067538175949	0.291956178677948	0	0	1	5
GO:0090156 cellular sphingolipid homeostasis	1	0.291956178677948	0.69	0.2	Biological Process	GO:0090156	cellular sphingolipid homeostasis	0.0455067538175949	0.291956178677948	0	0	1	5
GO:0090188 negative regulation of pancreatic juice secretion	1	0.291956178677948	0.69	0.2	Biological Process	GO:0090188	negative regulation of pancreatic juice secretion	0.0455067538175949	0.291956178677948	0	0	1	5
GO:0097198 histone H3-K36 trimethylation	1	0.291956178677948	0.69	0.2	Biological Process	GO:0097198	histone H3-K36 trimethylation	0.0455067538175949	0.291956178677948	0	0	1	5
GO:1900042 positive regulation of interleukin-2 secretion	1	0.291956178677948	0.69	0.2	Biological Process	GO:1900042	positive regulation of interleukin-2 secretion	0.0455067538175949	0.291956178677948	0	0	1	5
GO:1900094 regulation of transcription from RNA polymerase II promoter involved in determination of left/right symmetry	1	0.291956178677948	0.69	0.2	Biological Process	GO:1900094	regulation of transcription from RNA polymerase II promoter involved in determination of left/right symmetry	0.0455067538175949	0.291956178677948	0	0	1	5
GO:1900164 nodal signaling pathway involved in determination of lateral mesoderm left/right asymmetry	1	0.291956178677948	0.69	0.2	Biological Process	GO:1900164	nodal signaling pathway involved in determination of lateral mesoderm left/right asymmetry	0.0455067538175949	0.291956178677948	0	0	1	5
GO:1902262 apoptotic process involved in patterning of blood vessels	1	0.291956178677948	0.69	0.2	Biological Process	GO:1902262	apoptotic process involved in patterning of blood vessels	0.0455067538175949	0.291956178677948	0	0	1	5
GO:1902339 positive regulation of apoptotic process involved in morphogenesis	1	0.291956178677948	0.69	0.2	Biological Process	GO:1902339	positive regulation of apoptotic process involved in morphogenesis	0.0455067538175949	0.291956178677948	0	0	1	5
GO:1902412 regulation of mitotic cytokinesis	1	0.291956178677948	0.69	0.2	Biological Process	GO:1902412	regulation of mitotic cytokinesis	0.0455067538175949	0.291956178677948	0	0	1	5
GO:1902915 negative regulation of protein polyubiquitination	1	0.291956178677948	0.69	0.2	Biological Process	GO:1902915	negative regulation of protein polyubiquitination	0.0455067538175949	0.291956178677948	0	0	1	5
GO:1903689 regulation of wound healing, spreading of epidermal cells	1	0.291956178677948	0.69	0.2	Biological Process	GO:1903689	regulation of wound healing, spreading of epidermal cells	0.0455067538175949	0.291956178677948	0	0	1	5
GO:1904259 regulation of basement membrane assembly involved in embryonic body morphogenesis	1	0.291956178677948	0.69	0.2	Biological Process	GO:1904259	regulation of basement membrane assembly involved in embryonic body morphogenesis	0.0455067538175949	0.291956178677948	0	0	1	5
GO:1904261 positive regulation of basement membrane assembly involved in embryonic body morphogenesis	1	0.291956178677948	0.69	0.2	Biological Process	GO:1904261	positive regulation of basement membrane assembly involved in embryonic body morphogenesis	0.0455067538175949	0.291956178677948	0	0	1	5
GO:1904672 regulation of somatic stem cell population maintenance	1	0.291956178677948	0.69	0.2	Biological Process	GO:1904672	regulation of somatic stem cell population maintenance	0.0455067538175949	0.291956178677948	0	0	1	5
GO:1904747 positive regulation of apoptotic process involved in development	1	0.291956178677948	0.69	0.2	Biological Process	GO:1904747	positive regulation of apoptotic process involved in development	0.0455067538175949	0.291956178677948	0	0	1	5
GO:1990264 peptidyl-tyrosine dephosphorylation involved in inactivation of protein kinase activity	1	0.291956178677948	0.69	0.2	Biological Process	GO:1990264	peptidyl-tyrosine dephosphorylation involved in inactivation of protein kinase activity	0.0455067538175949	0.291956178677948	0	0	1	5
GO:1990535 neuron projection maintenance	1	0.291956178677948	0.69	0.2	Biological Process	GO:1990535	neuron projection maintenance	0.0455067538175949	0.291956178677948	0	0	1	5
GO:2000270 negative regulation of fibroblast apoptotic process	1	0.291956178677948	0.69	0.2	Biological Process	GO:2000270	negative regulation of fibroblast apoptotic process	0.0455067538175949	0.291956178677948	0	0	1	5
GO:2000381 negative regulation of mesoderm development	1	0.291956178677948	0.69	0.2	Biological Process	GO:2000381	negative regulation of mesoderm development	0.0455067538175949	0.291956178677948	0	0	1	5
GO:2000389 regulation of neutrophil extravasation	1	0.291956178677948	0.69	0.2	Biological Process	GO:2000389	regulation of neutrophil extravasation	0.0455067538175949	0.291956178677948	0	0	1	5
GO:2001197 basement membrane assembly involved in embryonic body morphogenesis	1	0.291956178677948	0.69	0.2	Biological Process	GO:2001197	basement membrane assembly involved in embryonic body morphogenesis	0.0455067538175949	0.291956178677948	0	0	1	5
GO:1903844 regulation of cellular response to transforming growth factor beta stimulus	3	0.291956178677948	2.069	0.035	Biological Process	GO:1903844	regulation of cellular response to transforming growth factor beta stimulus	0.0457520724290004	0.291956178677948	0	0	3	86
GO:0032722 positive regulation of chemokine production	2	0.291956178677948	1.379	0.054	Biological Process	GO:0032722	positive regulation of chemokine production	0.0460170704756851	0.291956178677948	0	0	2	37
GO:0043631 RNA polyadenylation	2	0.291956178677948	1.379	0.054	Biological Process	GO:0043631	RNA polyadenylation	0.0460170704756851	0.291956178677948	0	0	2	37
GO:0048010 vascular endothelial growth factor receptor signaling pathway	2	0.291956178677948	1.379	0.054	Biological Process	GO:0048010	vascular endothelial growth factor receptor signaling pathway	0.0460170704756851	0.291956178677948	0	0	2	37
GO:0048546 digestive tract morphogenesis	2	0.291956178677948	1.379	0.054	Biological Process	GO:0048546	digestive tract morphogenesis	0.0460170704756851	0.291956178677948	0	0	2	37
GO:0071260 cellular response to mechanical stimulus	2	0.291956178677948	1.379	0.054	Biological Process	GO:0071260	cellular response to mechanical stimulus	0.0460170704756851	0.291956178677948	0	0	2	37
GO:0055080 cation homeostasis	9	0.294730371650806	6.207	0.018	Biological Process	GO:0055080	cation homeostasis	0.0465582533496337	0.294730371650806	0	0	9	507
GO:0008143 poly(A) binding	1	0.295849410813942	0.704	0.071	Molecular Function	GO:0008143	poly(A) binding	0.119914008549763	0.295849410813942	0	0	1	14
GO:0016411 acylglycerol O-acyltransferase activity	1	0.295849410813942	0.704	0.071	Molecular Function	GO:0016411	acylglycerol O-acyltransferase activity	0.119914008549763	0.295849410813942	0	0	1	14
GO:0017017 MAP kinase tyrosine/serine/threonine phosphatase activity	1	0.295849410813942	0.704	0.071	Molecular Function	GO:0017017	MAP kinase tyrosine/serine/threonine phosphatase activity	0.119914008549763	0.295849410813942	0	0	1	14
GO:0004867 serine-type endopeptidase inhibitor activity	2	0.295849410813942	1.408	0.03	Molecular Function	GO:0004867	serine-type endopeptidase inhibitor activity	0.120743183136831	0.295849410813942	0	0	2	66
GO:0015171 amino acid transmembrane transporter activity	2	0.295849410813942	1.408	0.03	Molecular Function	GO:0015171	amino acid transmembrane transporter activity	0.120743183136831	0.295849410813942	0	0	2	66
GO:0051924 regulation of calcium ion transport	4	0.296020109771327	2.759	0.027	Biological Process	GO:0051924	regulation of calcium ion transport	0.0469804248294784	0.296020109771327	0	0	4	146
GO:0010876 lipid localization	6	0.296020109771327	4.138	0.021	Biological Process	GO:0010876	lipid localization	0.0469924384942457	0.296020109771327	0	0	6	281
GO:0034767 positive regulation of ion transmembrane transport	3	0.296020109771327	2.069	0.034	Biological Process	GO:0034767	positive regulation of ion transmembrane transport	0.0470751302915615	0.296020109771327	0	0	3	87
GO:0051704 multi-organism process	19	0.297342370333732	13.103	0.014	Biological Process	GO:0051704	multi-organism process	0.0473902508430349	0.297342370333732	0	0	19	1363
GO:0048705 skeletal system morphogenesis	5	0.297710275039512	3.448	0.024	Biological Process	GO:0048705	skeletal system morphogenesis	0.0475538626914313	0.297710275039512	0	0	5	212
GO:0016874 ligase activity	3	0.298942073228311	2.113	0.022	Molecular Function	GO:0016874	ligase activity	0.122583596758998	0.298942073228311	0	0	3	134
GO:0048806 genitalia development	2	0.299922006027371	1.379	0.053	Biological Process	GO:0048806	genitalia development	0.0482851165365601	0.299922006027371	0	0	2	38
GO:0051170 nuclear import	4	0.299922006027371	2.759	0.027	Biological Process	GO:0051170	nuclear import	0.0489519661880434	0.299922006027371	0	0	4	148
GO:0098771 inorganic ion homeostasis	9	0.299922006027371	6.207	0.018	Biological Process	GO:0098771	inorganic ion homeostasis	0.049484481595682	0.299922006027371	0	0	9	513
GO:0050905 neuromuscular process	3	0.299922006027371	2.069	0.034	Biological Process	GO:0050905	neuromuscular process	0.0497774508519464	0.299922006027371	0	0	3	89
GO:0048588 developmental cell growth	4	0.299922006027371	2.759	0.027	Biological Process	GO:0048588	developmental cell growth	0.0499546965603395	0.299922006027371	0	0	4	149
GO:0044270 cellular nitrogen compound catabolic process	6	0.299922006027371	4.138	0.021	Biological Process	GO:0044270	cellular nitrogen compound catabolic process	0.0504040467563431	0.299922006027371	0	0	6	286
GO:0090329 regulation of DNA-dependent DNA replication	2	0.299922006027371	1.379	0.051	Biological Process	GO:0090329	regulation of DNA-dependent DNA replication	0.0505931129195196	0.299922006027371	0	0	2	39
GO:2000145 regulation of cell motility	11	0.299922006027371	7.586	0.016	Biological Process	GO:2000145	regulation of cell motility	0.0506942243804257	0.299922006027371	0	0	11	678
GO:0009894 regulation of catabolic process	10	0.299922006027371	6.897	0.017	Biological Process	GO:0009894	regulation of catabolic process	0.0507339209569379	0.299922006027371	0	0	10	596
GO:0009790 embryo development	13	0.299922006027371	8.966	0.015	Biological Process	GO:0009790	embryo development	0.0510224777193539	0.299922006027371	0	0	13	847
GO:0034764 positive regulation of transmembrane transport	3	0.299922006027371	2.069	0.033	Biological Process	GO:0034764	positive regulation of transmembrane transport	0.0511565137839116	0.299922006027371	0	0	3	90
GO:0035239 tube morphogenesis	6	0.299922006027371	4.138	0.021	Biological Process	GO:0035239	tube morphogenesis	0.0518103307155442	0.299922006027371	0	0	6	288
GO:0012501 programmed cell death	17	0.299922006027371	11.724	0.014	Biological Process	GO:0012501	programmed cell death	0.0523759656420463	0.299922006027371	0	0	17	1200
GO:0090287 regulation of cellular response to growth factor stimulus	5	0.299922006027371	3.448	0.023	Biological Process	GO:0090287	regulation of cellular response to growth factor stimulus	0.0524421721823394	0.299922006027371	0	0	5	218
GO:0002687 positive regulation of leukocyte migration	3	0.299922006027371	2.069	0.033	Biological Process	GO:0002687	positive regulation of leukocyte migration	0.0525540402983411	0.299922006027371	0	0	3	91
GO:0018107 peptidyl-threonine phosphorylation	3	0.299922006027371	2.069	0.033	Biological Process	GO:0018107	peptidyl-threonine phosphorylation	0.0525540402983411	0.299922006027371	0	0	3	91
GO:0090100 positive regulation of transmembrane receptor protein serine/threonine kinase signaling pathway	3	0.299922006027371	2.069	0.033	Biological Process	GO:0090100	positive regulation of transmembrane receptor protein serine/threonine kinase signaling pathway	0.0525540402983411	0.299922006027371	0	0	3	91
GO:0008219 cell death	18	0.299922006027371	12.414	0.014	Biological Process	GO:0008219	cell death	0.052875611073027	0.299922006027371	0	0	18	1291
GO:0016265 death	18	0.299922006027371	12.414	0.014	Biological Process	GO:0016265	death	0.052875611073027	0.299922006027371	0	0	18	1291
GO:0034605 cellular response to heat	2	0.299922006027371	1.379	0.05	Biological Process	GO:0034605	cellular response to heat	0.0529401354457861	0.299922006027371	0	0	2	40
GO:1903309 negative regulation of chromatin modification	2	0.299922006027371	1.379	0.05	Biological Process	GO:1903309	negative regulation of chromatin modification	0.0529401354457861	0.299922006027371	0	0	2	40
GO:1903513 endoplasmic reticulum to cytosol transport	2	0.299922006027371	1.379	0.05	Biological Process	GO:1903513	endoplasmic reticulum to cytosol transport	0.0529401354457861	0.299922006027371	0	0	2	40
GO:2001238 positive regulation of extrinsic apoptotic signaling pathway	2	0.299922006027371	1.379	0.05	Biological Process	GO:2001238	positive regulation of extrinsic apoptotic signaling pathway	0.0529401354457861	0.299922006027371	0	0	2	40
GO:1903506 regulation of nucleic acid-templated transcription	33	0.299922006027371	22.759	0.012	Biological Process	GO:1903506	regulation of nucleic acid-templated transcription	0.0532147414582242	0.299922006027371	0	0	33	2700
GO:0046700 heterocycle catabolic process	6	0.299922006027371	4.138	0.021	Biological Process	GO:0046700	heterocycle catabolic process	0.0532404933645063	0.299922006027371	0	0	6	290
GO:0007498 mesoderm development	3	0.299922006027371	2.069	0.033	Biological Process	GO:0007498	mesoderm development	0.05396992313849	0.299922006027371	0	0	3	92
GO:0034332 adherens junction organization	3	0.299922006027371	2.069	0.033	Biological Process	GO:0034332	adherens junction organization	0.05396992313849	0.299922006027371	0	0	3	92
GO:0060255 regulation of macromolecule metabolic process	54	0.299922006027371	37.241	0.011	Biological Process	GO:0060255	regulation of macromolecule metabolic process	0.0540385770157399	0.299922006027371	0	0	54	4803
GO:0000101 sulfur amino acid transport	1	0.299922006027371	0.69	0.167	Biological Process	GO:0000101	sulfur amino acid transport	0.0543582197101793	0.299922006027371	0	0	1	6
GO:0000414 regulation of histone H3-K36 methylation	1	0.299922006027371	0.69	0.167	Biological Process	GO:0000414	regulation of histone H3-K36 methylation	0.0543582197101793	0.299922006027371	0	0	1	6
GO:0002536 respiratory burst involved in inflammatory response	1	0.299922006027371	0.69	0.167	Biological Process	GO:0002536	respiratory burst involved in inflammatory response	0.0543582197101793	0.299922006027371	0	0	1	6
GO:0006848 pyruvate transport	1	0.299922006027371	0.69	0.167	Biological Process	GO:0006848	pyruvate transport	0.0543582197101793	0.299922006027371	0	0	1	6
GO:0010890 positive regulation of sequestering of triglyceride	1	0.299922006027371	0.69	0.167	Biological Process	GO:0010890	positive regulation of sequestering of triglyceride	0.0543582197101793	0.299922006027371	0	0	1	6
GO:0010917 negative regulation of mitochondrial membrane potential	1	0.299922006027371	0.69	0.167	Biological Process	GO:0010917	negative regulation of mitochondrial membrane potential	0.0543582197101793	0.299922006027371	0	0	1	6
GO:0015840 urea transport	1	0.299922006027371	0.69	0.167	Biological Process	GO:0015840	urea transport	0.0543582197101793	0.299922006027371	0	0	1	6
GO:0016198 axon choice point recognition	1	0.299922006027371	0.69	0.167	Biological Process	GO:0016198	axon choice point recognition	0.0543582197101793	0.299922006027371	0	0	1	6
GO:0019062 virion attachment to host cell	1	0.299922006027371	0.69	0.167	Biological Process	GO:0019062	virion attachment to host cell	0.0543582197101793	0.299922006027371	0	0	1	6
GO:0030174 regulation of DNA-dependent DNA replication initiation	1	0.299922006027371	0.69	0.167	Biological Process	GO:0030174	regulation of DNA-dependent DNA replication initiation	0.0543582197101793	0.299922006027371	0	0	1	6
GO:0031000 response to caffeine	1	0.299922006027371	0.69	0.167	Biological Process	GO:0031000	response to caffeine	0.0543582197101793	0.299922006027371	0	0	1	6
GO:0035234 ectopic germ cell programmed cell death	1	0.299922006027371	0.69	0.167	Biological Process	GO:0035234	ectopic germ cell programmed cell death	0.0543582197101793	0.299922006027371	0	0	1	6
GO:0042538 hyperosmotic salinity response	1	0.299922006027371	0.69	0.167	Biological Process	GO:0042538	hyperosmotic salinity response	0.0543582197101793	0.299922006027371	0	0	1	6
GO:0044650 adhesion of symbiont to host cell	1	0.299922006027371	0.69	0.167	Biological Process	GO:0044650	adhesion of symbiont to host cell	0.0543582197101793	0.299922006027371	0	0	1	6
GO:0046666 retinal cell programmed cell death	1	0.299922006027371	0.69	0.167	Biological Process	GO:0046666	retinal cell programmed cell death	0.0543582197101793	0.299922006027371	0	0	1	6
GO:0048087 positive regulation of developmental pigmentation	1	0.299922006027371	0.69	0.167	Biological Process	GO:0048087	positive regulation of developmental pigmentation	0.0543582197101793	0.299922006027371	0	0	1	6
GO:0051204 protein insertion into mitochondrial membrane	1	0.299922006027371	0.69	0.167	Biological Process	GO:0051204	protein insertion into mitochondrial membrane	0.0543582197101793	0.299922006027371	0	0	1	6
GO:0060124 positive regulation of growth hormone secretion	1	0.299922006027371	0.69	0.167	Biological Process	GO:0060124	positive regulation of growth hormone secretion	0.0543582197101793	0.299922006027371	0	0	1	6
GO:0071313 cellular response to caffeine	1	0.299922006027371	0.69	0.167	Biological Process	GO:0071313	cellular response to caffeine	0.0543582197101793	0.299922006027371	0	0	1	6
GO:0071474 cellular hyperosmotic response	1	0.299922006027371	0.69	0.167	Biological Process	GO:0071474	cellular hyperosmotic response	0.0543582197101793	0.299922006027371	0	0	1	6
GO:0072602 interleukin-4 secretion	1	0.299922006027371	0.69	0.167	Biological Process	GO:0072602	interleukin-4 secretion	0.0543582197101793	0.299922006027371	0	0	1	6
GO:0072672 neutrophil extravasation	1	0.299922006027371	0.69	0.167	Biological Process	GO:0072672	neutrophil extravasation	0.0543582197101793	0.299922006027371	0	0	1	6
GO:0097048 dendritic cell apoptotic process	1	0.299922006027371	0.69	0.167	Biological Process	GO:0097048	dendritic cell apoptotic process	0.0543582197101793	0.299922006027371	0	0	1	6
GO:1901388 regulation of transforming growth factor beta activation	1	0.299922006027371	0.69	0.167	Biological Process	GO:1901388	regulation of transforming growth factor beta activation	0.0543582197101793	0.299922006027371	0	0	1	6
GO:1902410 mitotic cytokinetic process	1	0.299922006027371	0.69	0.167	Biological Process	GO:1902410	mitotic cytokinetic process	0.0543582197101793	0.299922006027371	0	0	1	6
GO:1902459 positive regulation of stem cell population maintenance	1	0.299922006027371	0.69	0.167	Biological Process	GO:1902459	positive regulation of stem cell population maintenance	0.0543582197101793	0.299922006027371	0	0	1	6
GO:1902510 regulation of apoptotic DNA fragmentation	1	0.299922006027371	0.69	0.167	Biological Process	GO:1902510	regulation of apoptotic DNA fragmentation	0.0543582197101793	0.299922006027371	0	0	1	6
GO:1903624 regulation of DNA catabolic process	1	0.299922006027371	0.69	0.167	Biological Process	GO:1903624	regulation of DNA catabolic process	0.0543582197101793	0.299922006027371	0	0	1	6
GO:1903753 negative regulation of p38MAPK cascade	1	0.299922006027371	0.69	0.167	Biological Process	GO:1903753	negative regulation of p38MAPK cascade	0.0543582197101793	0.299922006027371	0	0	1	6
GO:2000197 regulation of ribonucleoprotein complex localization	1	0.299922006027371	0.69	0.167	Biological Process	GO:2000197	regulation of ribonucleoprotein complex localization	0.0543582197101793	0.299922006027371	0	0	1	6
GO:2000341 regulation of chemokine (C-X-C motif) ligand 2 production	1	0.299922006027371	0.69	0.167	Biological Process	GO:2000341	regulation of chemokine (C-X-C motif) ligand 2 production	0.0543582197101793	0.299922006027371	0	0	1	6
GO:2000668 regulation of dendritic cell apoptotic process	1	0.299922006027371	0.69	0.167	Biological Process	GO:2000668	regulation of dendritic cell apoptotic process	0.0543582197101793	0.299922006027371	0	0	1	6
GO:2001269 positive regulation of cysteine-type endopeptidase activity involved in apoptotic signaling pathway	1	0.299922006027371	0.69	0.167	Biological Process	GO:2001269	positive regulation of cysteine-type endopeptidase activity involved in apoptotic signaling pathway	0.0543582197101793	0.299922006027371	0	0	1	6
GO:0045184 establishment of protein localization	18	0.3001911054376	12.414	0.014	Biological Process	GO:0045184	establishment of protein localization	0.0545128417843314	0.3001911054376	0	0	18	1296
GO:0097144 BAX complex	1	0.300382223989473	0.654	1	Cellular Component	GO:0097144	BAX complex	0.0095792637114952	0.300382223989473	0	0	1	1
GO:0048471 perinuclear region of cytoplasm	9	0.300382223989473	5.882	0.024	Cellular Component	GO:0048471	perinuclear region of cytoplasm	0.0105153870698149	0.300382223989473	0	0	9	377
GO:0043229 intracellular organelle	105	0.300382223989473	68.627	0.011	Cellular Component	GO:0043229	intracellular organelle	0.0122135037124822	0.300382223989473	0	0	105	9506
GO:0031974 membrane-enclosed lumen	46	0.300382223989473	30.065	0.013	Cellular Component	GO:0031974	membrane-enclosed lumen	0.0134041006531388	0.300382223989473	0	0	46	3535
GO:0005759 mitochondrial matrix	6	0.300382223989473	3.922	0.029	Cellular Component	GO:0005759	mitochondrial matrix	0.0138377369778766	0.300382223989473	0	0	6	204
GO:0070013 intracellular organelle lumen	45	0.300382223989473	29.412	0.013	Cellular Component	GO:0070013	intracellular organelle lumen	0.0165706661853411	0.300382223989473	0	0	45	3484
GO:0043233 organelle lumen	45	0.300382223989473	29.412	0.013	Cellular Component	GO:0043233	organelle lumen	0.0168143083280574	0.300382223989473	0	0	45	3487
GO:0020005 symbiont-containing vacuole membrane	1	0.300382223989473	0.654	0.5	Cellular Component	GO:0020005	symbiont-containing vacuole membrane	0.0190673591752819	0.300382223989473	0	0	1	2
GO:0071144 SMAD2-SMAD3 protein complex	1	0.300382223989473	0.654	0.5	Cellular Component	GO:0071144	SMAD2-SMAD3 protein complex	0.0190673591752819	0.300382223989473	0	0	1	2
GO:0097145 BAK complex	1	0.300382223989473	0.654	0.5	Cellular Component	GO:0097145	BAK complex	0.0190673591752819	0.300382223989473	0	0	1	2
GO:1902560 GMP reductase complex	1	0.300382223989473	0.654	0.5	Cellular Component	GO:1902560	GMP reductase complex	0.0190673591752819	0.300382223989473	0	0	1	2
GO:1990565 HSP90-CDC37 chaperone complex	1	0.300382223989473	0.654	0.5	Cellular Component	GO:1990565	HSP90-CDC37 chaperone complex	0.0190673591752819	0.300382223989473	0	0	1	2
GO:0005811 lipid particle	3	0.300382223989473	1.961	0.05	Cellular Component	GO:0005811	lipid particle	0.0198125885654392	0.300382223989473	0	0	3	60
GO:0044429 mitochondrial part	11	0.300382223989473	7.19	0.019	Cellular Component	GO:0044429	mitochondrial part	0.0206178516349184	0.300382223989473	0	0	11	567
GO:0065010 extracellular membrane-bounded organelle	3	0.300382223989473	1.961	0.049	Cellular Component	GO:0065010	extracellular membrane-bounded organelle	0.0206943219744356	0.300382223989473	0	0	3	61
GO:0044665 MLL1/2 complex	2	0.300382223989473	1.307	0.083	Cellular Component	GO:0044665	MLL1/2 complex	0.0219187248613781	0.300382223989473	0	0	2	24
GO:0071339 MLL1 complex	2	0.300382223989473	1.307	0.083	Cellular Component	GO:0071339	MLL1 complex	0.0219187248613781	0.300382223989473	0	0	2	24
GO:0043226 organelle	105	0.300382223989473	68.627	0.011	Cellular Component	GO:0043226	organelle	0.0249928725628226	0.300382223989473	0	0	105	9691
GO:0043230 extracellular organelle	3	0.300382223989473	1.961	0.045	Cellular Component	GO:0043230	extracellular organelle	0.0254224818740967	0.300382223989473	0	0	3	66
GO:0005783 endoplasmic reticulum	17	0.300382223989473	11.111	0.016	Cellular Component	GO:0005783	endoplasmic reticulum	0.0257426754735337	0.300382223989473	0	0	17	1062
GO:0005739 mitochondrion	18	0.300382223989473	11.765	0.016	Cellular Component	GO:0005739	mitochondrion	0.0274105979127676	0.300382223989473	0	0	18	1153
GO:0000221 vacuolar proton-transporting V-type ATPase, V1 domain	1	0.300382223989473	0.654	0.333	Cellular Component	GO:0000221	vacuolar proton-transporting V-type ATPase, V1 domain	0.02846514840798	0.300382223989473	0	0	1	3
GO:0000322 storage vacuole	1	0.300382223989473	0.654	0.333	Cellular Component	GO:0000322	storage vacuole	0.02846514840798	0.300382223989473	0	0	1	3
GO:0005757 mitochondrial permeability transition pore complex	1	0.300382223989473	0.654	0.333	Cellular Component	GO:0005757	mitochondrial permeability transition pore complex	0.02846514840798	0.300382223989473	0	0	1	3
GO:0020003 symbiont-containing vacuole	1	0.300382223989473	0.654	0.333	Cellular Component	GO:0020003	symbiont-containing vacuole	0.02846514840798	0.300382223989473	0	0	1	3
GO:0032444 activin responsive factor complex	1	0.300382223989473	0.654	0.333	Cellular Component	GO:0032444	activin responsive factor complex	0.02846514840798	0.300382223989473	0	0	1	3
GO:0034751 aryl hydrocarbon receptor complex	1	0.300382223989473	0.654	0.333	Cellular Component	GO:0034751	aryl hydrocarbon receptor complex	0.02846514840798	0.300382223989473	0	0	1	3
GO:0071141 SMAD protein complex	1	0.300382223989473	0.654	0.333	Cellular Component	GO:0071141	SMAD protein complex	0.02846514840798	0.300382223989473	0	0	1	3
GO:0097659 nucleic acid-templated transcription	34	0.300575940262288	23.448	0.012	Biological Process	GO:0097659	nucleic acid-templated transcription	0.0547902023166848	0.300575940262288	0	0	34	2804
GO:2001141 regulation of RNA biosynthetic process	33	0.300575940262288	22.759	0.012	Biological Process	GO:2001141	regulation of RNA biosynthetic process	0.0550829576126339	0.300575940262288	0	0	33	2708
GO:0016070 RNA metabolic process	42	0.300575940262288	28.966	0.012	Biological Process	GO:0016070	RNA metabolic process	0.0552509107267394	0.300575940262288	0	0	42	3595
GO:0032663 regulation of interleukin-2 production	2	0.300575940262288	1.379	0.049	Biological Process	GO:0032663	regulation of interleukin-2 production	0.0553252734274754	0.300575940262288	0	0	2	41
GO:0032732 positive regulation of interleukin-1 production	2	0.300575940262288	1.379	0.049	Biological Process	GO:0032732	positive regulation of interleukin-1 production	0.0553252734274754	0.300575940262288	0	0	2	41
GO:0048701 embryonic cranial skeleton morphogenesis	2	0.300575940262288	1.379	0.049	Biological Process	GO:0048701	embryonic cranial skeleton morphogenesis	0.0553252734274754	0.300575940262288	0	0	2	41
GO:0097035 regulation of membrane lipid distribution	2	0.300575940262288	1.379	0.049	Biological Process	GO:0097035	regulation of membrane lipid distribution	0.0553252734274754	0.300575940262288	0	0	2	41
GO:0043547 positive regulation of GTPase activity	6	0.300575940262288	4.138	0.02	Biological Process	GO:0043547	positive regulation of GTPase activity	0.0554306123967477	0.300575940262288	0	0	6	293
GO:0007018 microtubule-based movement	5	0.30231870132812	3.448	0.023	Biological Process	GO:0007018	microtubule-based movement	0.0558586034893987	0.30231870132812	0	0	5	222
GO:0060173 limb development	4	0.303315828102872	2.759	0.026	Biological Process	GO:0060173	limb development	0.0562076373402231	0.303315828102872	0	0	4	155
GO:0072521 purine-containing compound metabolic process	7	0.303315828102872	4.828	0.019	Biological Process	GO:0072521	purine-containing compound metabolic process	0.0562567438582902	0.303315828102872	0	0	7	369
GO:0003676 nucleic acid binding	35	0.303935517866007	24.648	0.011	Molecular Function	GO:0003676	nucleic acid binding	0.125219081828742	0.303935517866007	0	0	35	3192
GO:0033218 amide binding	4	0.304004955937256	2.817	0.019	Molecular Function	GO:0033218	amide binding	0.125835707099754	0.304004955937256	0	0	4	211
GO:0030427 site of polarized growth	3	0.304223643748038	1.961	0.043	Cellular Component	GO:0030427	site of polarized growth	0.0295878356762431	0.304223643748038	0	0	3	70
GO:0010810 regulation of cell-substrate adhesion	4	0.304993985222849	2.759	0.026	Biological Process	GO:0010810	regulation of cell-substrate adhesion	0.0572890588124611	0.304993985222849	0	0	4	156
GO:0048736 appendage development	4	0.304993985222849	2.759	0.026	Biological Process	GO:0048736	appendage development	0.0572890588124611	0.304993985222849	0	0	4	156
GO:0048608 reproductive structure development	6	0.304993985222849	4.138	0.02	Biological Process	GO:0048608	reproductive structure development	0.0576746992298937	0.304993985222849	0	0	6	296
GO:0006414 translational elongation	2	0.304993985222849	1.379	0.048	Biological Process	GO:0006414	translational elongation	0.0577476294997539	0.304993985222849	0	0	2	42
GO:0048565 digestive tract development	3	0.304993985222849	2.069	0.032	Biological Process	GO:0048565	digestive tract development	0.0583265957874646	0.304993985222849	0	0	3	95
GO:0030155 regulation of cell adhesion	9	0.304993985222849	6.207	0.017	Biological Process	GO:0030155	regulation of cell adhesion	0.0584303560520879	0.304993985222849	0	0	9	530
GO:0019439 aromatic compound catabolic process	6	0.304993985222849	4.138	0.02	Biological Process	GO:0019439	aromatic compound catabolic process	0.0584347399164732	0.304993985222849	0	0	6	297
GO:0010959 regulation of metal ion transport	5	0.304993985222849	3.448	0.022	Biological Process	GO:0010959	regulation of metal ion transport	0.0585036842530162	0.304993985222849	0	0	5	225
GO:0032774 RNA biosynthetic process	34	0.304993985222849	23.448	0.012	Biological Process	GO:0032774	RNA biosynthetic process	0.0588421131826021	0.304993985222849	0	0	34	2821
GO:0061458 reproductive system development	6	0.304993985222849	4.138	0.02	Biological Process	GO:0061458	reproductive system development	0.0592007919576786	0.304993985222849	0	0	6	298
GO:0019216 regulation of lipid metabolic process	5	0.304993985222849	3.448	0.022	Biological Process	GO:0019216	regulation of lipid metabolic process	0.0594011331858654	0.304993985222849	0	0	5	226
GO:0051649 establishment of localization in cell	26	0.304993985222849	17.931	0.013	Biological Process	GO:0051649	establishment of localization in cell	0.0600159523313987	0.304993985222849	0	0	26	2055
GO:0035567 non-canonical Wnt signaling pathway	2	0.304993985222849	1.379	0.047	Biological Process	GO:0035567	non-canonical Wnt signaling pathway	0.0602063194549133	0.304993985222849	0	0	2	43
GO:0045604 regulation of epidermal cell differentiation	2	0.304993985222849	1.379	0.047	Biological Process	GO:0045604	regulation of epidermal cell differentiation	0.0602063194549133	0.304993985222849	0	0	2	43
GO:0072698 protein localization to microtubule cytoskeleton	2	0.304993985222849	1.379	0.047	Biological Process	GO:0072698	protein localization to microtubule cytoskeleton	0.0602063194549133	0.304993985222849	0	0	2	43
GO:0051480 regulation of cytosolic calcium ion concentration	5	0.304993985222849	3.448	0.022	Biological Process	GO:0051480	regulation of cytosolic calcium ion concentration	0.0603064548228387	0.304993985222849	0	0	5	227
GO:0046907 intracellular transport	20	0.304993985222849	13.793	0.013	Biological Process	GO:0046907	intracellular transport	0.0605080927634861	0.304993985222849	0	0	20	1496
GO:0019222 regulation of metabolic process	60	0.304993985222849	41.379	0.011	Biological Process	GO:0019222	regulation of metabolic process	0.0608666202762547	0.304993985222849	0	0	60	5458
GO:1903827 regulation of cellular protein localization	7	0.304993985222849	4.828	0.019	Biological Process	GO:1903827	regulation of cellular protein localization	0.0609752898294619	0.304993985222849	0	0	7	376
GO:0018210 peptidyl-threonine modification	3	0.304993985222849	2.069	0.031	Biological Process	GO:0018210	peptidyl-threonine modification	0.0613207381368765	0.304993985222849	0	0	3	97
GO:0071310 cellular response to organic substance	22	0.304993985222849	15.172	0.013	Biological Process	GO:0071310	cellular response to organic substance	0.0614944182817639	0.304993985222849	0	0	22	1684
GO:1901360 organic cyclic compound metabolic process	53	0.304993985222849	36.552	0.011	Biological Process	GO:1901360	organic cyclic compound metabolic process	0.0625084554477238	0.304993985222849	0	0	53	4743
GO:0001736 establishment of planar polarity	2	0.304993985222849	1.379	0.045	Biological Process	GO:0001736	establishment of planar polarity	0.0627004720783426	0.304993985222849	0	0	2	44
GO:0007164 establishment of tissue polarity	2	0.304993985222849	1.379	0.045	Biological Process	GO:0007164	establishment of tissue polarity	0.0627004720783426	0.304993985222849	0	0	2	44
GO:0046503 glycerolipid catabolic process	2	0.304993985222849	1.379	0.045	Biological Process	GO:0046503	glycerolipid catabolic process	0.0627004720783426	0.304993985222849	0	0	2	44
GO:0050873 brown fat cell differentiation	2	0.304993985222849	1.379	0.045	Biological Process	GO:0050873	brown fat cell differentiation	0.0627004720783426	0.304993985222849	0	0	2	44
GO:0051893 regulation of focal adhesion assembly	2	0.304993985222849	1.379	0.045	Biological Process	GO:0051893	regulation of focal adhesion assembly	0.0627004720783426	0.304993985222849	0	0	2	44
GO:0090109 regulation of cell-substrate junction assembly	2	0.304993985222849	1.379	0.045	Biological Process	GO:0090109	regulation of cell-substrate junction assembly	0.0627004720783426	0.304993985222849	0	0	2	44
GO:0051050 positive regulation of transport	10	0.304993985222849	6.897	0.016	Biological Process	GO:0051050	positive regulation of transport	0.0628121129210846	0.304993985222849	0	0	10	620
GO:0032970 regulation of actin filament-based process	6	0.304993985222849	4.138	0.02	Biological Process	GO:0032970	regulation of actin filament-based process	0.0631213045258554	0.304993985222849	0	0	6	303
GO:0003097 renal water transport	1	0.304993985222849	0.69	0.143	Biological Process	GO:0003097	renal water transport	0.0631281626677759	0.304993985222849	0	0	1	7
GO:0003140 determination of left/right asymmetry in lateral mesoderm	1	0.304993985222849	0.69	0.143	Biological Process	GO:0003140	determination of left/right asymmetry in lateral mesoderm	0.0631281626677759	0.304993985222849	0	0	1	7
GO:0006750 glutathione biosynthetic process	1	0.304993985222849	0.69	0.143	Biological Process	GO:0006750	glutathione biosynthetic process	0.0631281626677759	0.304993985222849	0	0	1	7
GO:0010838 positive regulation of keratinocyte proliferation	1	0.304993985222849	0.69	0.143	Biological Process	GO:0010838	positive regulation of keratinocyte proliferation	0.0631281626677759	0.304993985222849	0	0	1	7
GO:0010886 positive regulation of cholesterol storage	1	0.304993985222849	0.69	0.143	Biological Process	GO:0010886	positive regulation of cholesterol storage	0.0631281626677759	0.304993985222849	0	0	1	7
GO:0010898 positive regulation of triglyceride catabolic process	1	0.304993985222849	0.69	0.143	Biological Process	GO:0010898	positive regulation of triglyceride catabolic process	0.0631281626677759	0.304993985222849	0	0	1	7
GO:0015793 glycerol transport	1	0.304993985222849	0.69	0.143	Biological Process	GO:0015793	glycerol transport	0.0631281626677759	0.304993985222849	0	0	1	7
GO:0019372 lipoxygenase pathway	1	0.304993985222849	0.69	0.143	Biological Process	GO:0019372	lipoxygenase pathway	0.0631281626677759	0.304993985222849	0	0	1	7
GO:0021546 rhombomere development	1	0.304993985222849	0.69	0.143	Biological Process	GO:0021546	rhombomere development	0.0631281626677759	0.304993985222849	0	0	1	7
GO:0032489 regulation of Cdc42 protein signal transduction	1	0.304993985222849	0.69	0.143	Biological Process	GO:0032489	regulation of Cdc42 protein signal transduction	0.0631281626677759	0.304993985222849	0	0	1	7
GO:0032927 positive regulation of activin receptor signaling pathway	1	0.304993985222849	0.69	0.143	Biological Process	GO:0032927	positive regulation of activin receptor signaling pathway	0.0631281626677759	0.304993985222849	0	0	1	7
GO:0034214 protein hexamerization	1	0.304993985222849	0.69	0.143	Biological Process	GO:0034214	protein hexamerization	0.0631281626677759	0.304993985222849	0	0	1	7
GO:0044387 negative regulation of protein kinase activity by regulation of protein phosphorylation	1	0.304993985222849	0.69	0.143	Biological Process	GO:0044387	negative regulation of protein kinase activity by regulation of protein phosphorylation	0.0631281626677759	0.304993985222849	0	0	1	7
GO:0045360 regulation of interleukin-1 biosynthetic process	1	0.304993985222849	0.69	0.143	Biological Process	GO:0045360	regulation of interleukin-1 biosynthetic process	0.0631281626677759	0.304993985222849	0	0	1	7
GO:0045362 positive regulation of interleukin-1 biosynthetic process	1	0.304993985222849	0.69	0.143	Biological Process	GO:0045362	positive regulation of interleukin-1 biosynthetic process	0.0631281626677759	0.304993985222849	0	0	1	7
GO:0045837 negative regulation of membrane potential	1	0.304993985222849	0.69	0.143	Biological Process	GO:0045837	negative regulation of membrane potential	0.0631281626677759	0.304993985222849	0	0	1	7
GO:0048143 astrocyte activation	1	0.304993985222849	0.69	0.143	Biological Process	GO:0048143	astrocyte activation	0.0631281626677759	0.304993985222849	0	0	1	7
GO:0048617 embryonic foregut morphogenesis	1	0.304993985222849	0.69	0.143	Biological Process	GO:0048617	embryonic foregut morphogenesis	0.0631281626677759	0.304993985222849	0	0	1	7
GO:0050722 regulation of interleukin-1 beta biosynthetic process	1	0.304993985222849	0.69	0.143	Biological Process	GO:0050722	regulation of interleukin-1 beta biosynthetic process	0.0631281626677759	0.304993985222849	0	0	1	7
GO:0050725 positive regulation of interleukin-1 beta biosynthetic process	1	0.304993985222849	0.69	0.143	Biological Process	GO:0050725	positive regulation of interleukin-1 beta biosynthetic process	0.0631281626677759	0.304993985222849	0	0	1	7
GO:0060009 Sertoli cell development	1	0.304993985222849	0.69	0.143	Biological Process	GO:0060009	Sertoli cell development	0.0631281626677759	0.304993985222849	0	0	1	7
GO:0060242 contact inhibition	1	0.304993985222849	0.69	0.143	Biological Process	GO:0060242	contact inhibition	0.0631281626677759	0.304993985222849	0	0	1	7
GO:0061668 mitochondrial ribosome assembly	1	0.304993985222849	0.69	0.143	Biological Process	GO:0061668	mitochondrial ribosome assembly	0.0631281626677759	0.304993985222849	0	0	1	7
GO:0071472 cellular response to salt stress	1	0.304993985222849	0.69	0.143	Biological Process	GO:0071472	cellular response to salt stress	0.0631281626677759	0.304993985222849	0	0	1	7
GO:0071635 negative regulation of transforming growth factor beta production	1	0.304993985222849	0.69	0.143	Biological Process	GO:0071635	negative regulation of transforming growth factor beta production	0.0631281626677759	0.304993985222849	0	0	1	7
GO:0090186 regulation of pancreatic juice secretion	1	0.304993985222849	0.69	0.143	Biological Process	GO:0090186	regulation of pancreatic juice secretion	0.0631281626677759	0.304993985222849	0	0	1	7
GO:0090331 negative regulation of platelet aggregation	1	0.304993985222849	0.69	0.143	Biological Process	GO:0090331	negative regulation of platelet aggregation	0.0631281626677759	0.304993985222849	0	0	1	7
GO:0090647 modulation of age-related behavioral decline	1	0.304993985222849	0.69	0.143	Biological Process	GO:0090647	modulation of age-related behavioral decline	0.0631281626677759	0.304993985222849	0	0	1	7
GO:0100002 negative regulation of protein kinase activity by protein phosphorylation	1	0.304993985222849	0.69	0.143	Biological Process	GO:0100002	negative regulation of protein kinase activity by protein phosphorylation	0.0631281626677759	0.304993985222849	0	0	1	7
GO:1903288 positive regulation of potassium ion import	1	0.304993985222849	0.69	0.143	Biological Process	GO:1903288	positive regulation of potassium ion import	0.0631281626677759	0.304993985222849	0	0	1	7
GO:2000271 positive regulation of fibroblast apoptotic process	1	0.304993985222849	0.69	0.143	Biological Process	GO:2000271	positive regulation of fibroblast apoptotic process	0.0631281626677759	0.304993985222849	0	0	1	7
GO:0051726 regulation of cell cycle	12	0.30559568630663	8.276	0.015	Biological Process	GO:0051726	regulation of cell cycle	0.0633604596432647	0.30559568630663	0	0	12	790
GO:1903508 positive regulation of nucleic acid-templated transcription	19	0.305844437988767	13.103	0.013	Biological Process	GO:1903508	positive regulation of nucleic acid-templated transcription	0.0635198779884992	0.305844437988767	0	0	19	1413
GO:0004089 carbonate dehydratase activity	1	0.307581831200686	0.704	0.067	Molecular Function	GO:0004089	carbonate dehydratase activity	0.127911206398738	0.307581831200686	0	0	1	15
GO:0031123 RNA 3'-end processing	3	0.307664566805895	2.069	0.03	Biological Process	GO:0031123	RNA 3'-end processing	0.0643855074881231	0.307664566805895	0	0	3	99
GO:0097530 granulocyte migration	3	0.307664566805895	2.069	0.03	Biological Process	GO:0097530	granulocyte migration	0.0643855074881231	0.307664566805895	0	0	3	99
GO:1902680 positive regulation of RNA biosynthetic process	19	0.307664566805895	13.103	0.013	Biological Process	GO:1902680	positive regulation of RNA biosynthetic process	0.0649578342524178	0.307664566805895	0	0	19	1417
GO:0034097 response to cytokine	10	0.307664566805895	6.897	0.016	Biological Process	GO:0034097	response to cytokine	0.0649924324065208	0.307664566805895	0	0	10	624
GO:0002028 regulation of sodium ion transport	2	0.307664566805895	1.379	0.044	Biological Process	GO:0002028	regulation of sodium ion transport	0.0652292289863779	0.307664566805895	0	0	2	45
GO:0050994 regulation of lipid catabolic process	2	0.307664566805895	1.379	0.044	Biological Process	GO:0050994	regulation of lipid catabolic process	0.0652292289863779	0.307664566805895	0	0	2	45
GO:0034248 regulation of cellular amide metabolic process	6	0.307664566805895	4.138	0.02	Biological Process	GO:0034248	regulation of cellular amide metabolic process	0.0655458644274866	0.307664566805895	0	0	6	306
GO:0009059 macromolecule biosynthetic process	45	0.307664566805895	31.034	0.011	Biological Process	GO:0009059	macromolecule biosynthetic process	0.0656761829034165	0.307664566805895	0	0	45	3943
GO:0046661 male sex differentiation	3	0.307664566805895	2.069	0.03	Biological Process	GO:0046661	male sex differentiation	0.0659440635501615	0.307664566805895	0	0	3	100
GO:0006355 regulation of transcription, DNA-templated	32	0.307664566805895	22.069	0.012	Biological Process	GO:0006355	regulation of transcription, DNA-templated	0.066404427968787	0.307664566805895	0	0	32	2655
GO:0051641 cellular localization	31	0.307664566805895	21.379	0.012	Biological Process	GO:0051641	cellular localization	0.0670488204094452	0.307664566805895	0	0	31	2560
GO:0009967 positive regulation of signal transduction	16	0.307664566805895	11.034	0.014	Biological Process	GO:0009967	positive regulation of signal transduction	0.067440952041208	0.307664566805895	0	0	16	1151
GO:0055123 digestive system development	3	0.307664566805895	2.069	0.03	Biological Process	GO:0055123	digestive system development	0.0675198955363447	0.307664566805895	0	0	3	101
GO:0030001 metal ion transport	10	0.307664566805895	6.897	0.016	Biological Process	GO:0030001	metal ion transport	0.0677860270346365	0.307664566805895	0	0	10	629
GO:0051279 regulation of release of sequestered calcium ion into cytosol	2	0.307664566805895	1.379	0.043	Biological Process	GO:0051279	regulation of release of sequestered calcium ion into cytosol	0.0677917444660087	0.307664566805895	0	0	2	46
GO:0042981 regulation of apoptotic process	14	0.307664566805895	9.655	0.014	Biological Process	GO:0042981	regulation of apoptotic process	0.0679547162255955	0.307664566805895	0	0	14	974
GO:0043009 chordate embryonic development	9	0.307664566805895	6.207	0.016	Biological Process	GO:0043009	chordate embryonic development	0.0689806401892165	0.307664566805895	0	0	9	548
GO:0006351 transcription, DNA-templated	33	0.307664566805895	22.759	0.012	Biological Process	GO:0006351	transcription, DNA-templated	0.069265312664465	0.307664566805895	0	0	33	2763
GO:0010720 positive regulation of cell development	7	0.307664566805895	4.828	0.018	Biological Process	GO:0010720	positive regulation of cell development	0.0696164605666653	0.307664566805895	0	0	7	388
GO:0097191 extrinsic apoptotic signaling pathway	4	0.307664566805895	2.759	0.024	Biological Process	GO:0097191	extrinsic apoptotic signaling pathway	0.0699158094182839	0.307664566805895	0	0	4	167
GO:0048583 regulation of response to stimulus	34	0.307664566805895	23.448	0.012	Biological Process	GO:0048583	regulation of response to stimulus	0.0700722998323249	0.307664566805895	0	0	34	2864
GO:0098655 cation transmembrane transport	10	0.307664566805895	6.897	0.016	Biological Process	GO:0098655	cation transmembrane transport	0.0700757073463993	0.307664566805895	0	0	10	633
GO:0032623 interleukin-2 production	2	0.307664566805895	1.379	0.043	Biological Process	GO:0032623	interleukin-2 production	0.0703871853164204	0.307664566805895	0	0	2	47
GO:0070227 lymphocyte apoptotic process	2	0.307664566805895	1.379	0.043	Biological Process	GO:0070227	lymphocyte apoptotic process	0.0703871853164204	0.307664566805895	0	0	2	47
GO:0072678 T cell migration	2	0.307664566805895	1.379	0.043	Biological Process	GO:0072678	T cell migration	0.0703871853164204	0.307664566805895	0	0	2	47
GO:0045935 positive regulation of nucleobase-containing compound metabolic process	21	0.307664566805895	14.483	0.013	Biological Process	GO:0045935	positive regulation of nucleobase-containing compound metabolic process	0.0703910038919756	0.307664566805895	0	0	21	1617
GO:0010941 regulation of cell death	15	0.307664566805895	10.345	0.014	Biological Process	GO:0010941	regulation of cell death	0.0707126287463238	0.307664566805895	0	0	15	1069
GO:0001553 luteinization	1	0.307664566805895	0.69	0.125	Biological Process	GO:0001553	luteinization	0.071817328358781	0.307664566805895	0	0	1	8
GO:0007440 foregut morphogenesis	1	0.307664566805895	0.69	0.125	Biological Process	GO:0007440	foregut morphogenesis	0.071817328358781	0.307664566805895	0	0	1	8
GO:0009950 dorsal/ventral axis specification	1	0.307664566805895	0.69	0.125	Biological Process	GO:0009950	dorsal/ventral axis specification	0.071817328358781	0.307664566805895	0	0	1	8
GO:0015074 DNA integration	1	0.307664566805895	0.69	0.125	Biological Process	GO:0015074	DNA integration	0.071817328358781	0.307664566805895	0	0	1	8
GO:0015791 polyol transport	1	0.307664566805895	0.69	0.125	Biological Process	GO:0015791	polyol transport	0.071817328358781	0.307664566805895	0	0	1	8
GO:0016322 neuron remodeling	1	0.307664566805895	0.69	0.125	Biological Process	GO:0016322	neuron remodeling	0.071817328358781	0.307664566805895	0	0	1	8
GO:0031987 locomotion involved in locomotory behavior	1	0.307664566805895	0.69	0.125	Biological Process	GO:0031987	locomotion involved in locomotory behavior	0.071817328358781	0.307664566805895	0	0	1	8
GO:0032471 negative regulation of endoplasmic reticulum calcium ion concentration	1	0.307664566805895	0.69	0.125	Biological Process	GO:0032471	negative regulation of endoplasmic reticulum calcium ion concentration	0.071817328358781	0.307664566805895	0	0	1	8
GO:0033147 negative regulation of intracellular estrogen receptor signaling pathway	1	0.307664566805895	0.69	0.125	Biological Process	GO:0033147	negative regulation of intracellular estrogen receptor signaling pathway	0.071817328358781	0.307664566805895	0	0	1	8
GO:0033182 regulation of histone ubiquitination	1	0.307664566805895	0.69	0.125	Biological Process	GO:0033182	regulation of histone ubiquitination	0.071817328358781	0.307664566805895	0	0	1	8
GO:0033601 positive regulation of mammary gland epithelial cell proliferation	1	0.307664566805895	0.69	0.125	Biological Process	GO:0033601	positive regulation of mammary gland epithelial cell proliferation	0.071817328358781	0.307664566805895	0	0	1	8
GO:0036363 transforming growth factor beta activation	1	0.307664566805895	0.69	0.125	Biological Process	GO:0036363	transforming growth factor beta activation	0.071817328358781	0.307664566805895	0	0	1	8
GO:0042222 interleukin-1 biosynthetic process	1	0.307664566805895	0.69	0.125	Biological Process	GO:0042222	interleukin-1 biosynthetic process	0.071817328358781	0.307664566805895	0	0	1	8
GO:0042990 regulation of transcription factor import into nucleus	1	0.307664566805895	0.69	0.125	Biological Process	GO:0042990	regulation of transcription factor import into nucleus	0.071817328358781	0.307664566805895	0	0	1	8
GO:0042991 transcription factor import into nucleus	1	0.307664566805895	0.69	0.125	Biological Process	GO:0042991	transcription factor import into nucleus	0.071817328358781	0.307664566805895	0	0	1	8
GO:0042992 negative regulation of transcription factor import into nucleus	1	0.307664566805895	0.69	0.125	Biological Process	GO:0042992	negative regulation of transcription factor import into nucleus	0.071817328358781	0.307664566805895	0	0	1	8
GO:0042994 cytoplasmic sequestering of transcription factor	1	0.307664566805895	0.69	0.125	Biological Process	GO:0042994	cytoplasmic sequestering of transcription factor	0.071817328358781	0.307664566805895	0	0	1	8
GO:0043129 surfactant homeostasis	1	0.307664566805895	0.69	0.125	Biological Process	GO:0043129	surfactant homeostasis	0.071817328358781	0.307664566805895	0	0	1	8
GO:0043508 negative regulation of JUN kinase activity	1	0.307664566805895	0.69	0.125	Biological Process	GO:0043508	negative regulation of JUN kinase activity	0.071817328358781	0.307664566805895	0	0	1	8
GO:0043651 linoleic acid metabolic process	1	0.307664566805895	0.69	0.125	Biological Process	GO:0043651	linoleic acid metabolic process	0.071817328358781	0.307664566805895	0	0	1	8
GO:0044406 adhesion of symbiont to host	1	0.307664566805895	0.69	0.125	Biological Process	GO:0044406	adhesion of symbiont to host	0.071817328358781	0.307664566805895	0	0	1	8
GO:0045136 development of secondary sexual characteristics	1	0.307664566805895	0.69	0.125	Biological Process	GO:0045136	development of secondary sexual characteristics	0.071817328358781	0.307664566805895	0	0	1	8
GO:0045591 positive regulation of regulatory T cell differentiation	1	0.307664566805895	0.69	0.125	Biological Process	GO:0045591	positive regulation of regulatory T cell differentiation	0.071817328358781	0.307664566805895	0	0	1	8
GO:0048563 post-embryonic organ morphogenesis	1	0.307664566805895	0.69	0.125	Biological Process	GO:0048563	post-embryonic organ morphogenesis	0.071817328358781	0.307664566805895	0	0	1	8
GO:0050720 interleukin-1 beta biosynthetic process	1	0.307664566805895	0.69	0.125	Biological Process	GO:0050720	interleukin-1 beta biosynthetic process	0.071817328358781	0.307664566805895	0	0	1	8
GO:0050847 progesterone receptor signaling pathway	1	0.307664566805895	0.69	0.125	Biological Process	GO:0050847	progesterone receptor signaling pathway	0.071817328358781	0.307664566805895	0	0	1	8
GO:0051124 synaptic growth at neuromuscular junction	1	0.307664566805895	0.69	0.125	Biological Process	GO:0051124	synaptic growth at neuromuscular junction	0.071817328358781	0.307664566805895	0	0	1	8
GO:0060123 regulation of growth hormone secretion	1	0.307664566805895	0.69	0.125	Biological Process	GO:0060123	regulation of growth hormone secretion	0.071817328358781	0.307664566805895	0	0	1	8
GO:0060134 prepulse inhibition	1	0.307664566805895	0.69	0.125	Biological Process	GO:0060134	prepulse inhibition	0.071817328358781	0.307664566805895	0	0	1	8
GO:0060295 regulation of cilium movement involved in cell motility	1	0.307664566805895	0.69	0.125	Biological Process	GO:0060295	regulation of cilium movement involved in cell motility	0.071817328358781	0.307664566805895	0	0	1	8
GO:0060296 regulation of cilium beat frequency involved in ciliary motility	1	0.307664566805895	0.69	0.125	Biological Process	GO:0060296	regulation of cilium beat frequency involved in ciliary motility	0.071817328358781	0.307664566805895	0	0	1	8
GO:0061299 retina vasculature morphogenesis in camera-type eye	1	0.307664566805895	0.69	0.125	Biological Process	GO:0061299	retina vasculature morphogenesis in camera-type eye	0.071817328358781	0.307664566805895	0	0	1	8
GO:0070544 histone H3-K36 demethylation	1	0.307664566805895	0.69	0.125	Biological Process	GO:0070544	histone H3-K36 demethylation	0.071817328358781	0.307664566805895	0	0	1	8
GO:0072567 chemokine (C-X-C motif) ligand 2 production	1	0.307664566805895	0.69	0.125	Biological Process	GO:0072567	chemokine (C-X-C motif) ligand 2 production	0.071817328358781	0.307664566805895	0	0	1	8
GO:0090197 positive regulation of chemokine secretion	1	0.307664566805895	0.69	0.125	Biological Process	GO:0090197	positive regulation of chemokine secretion	0.071817328358781	0.307664566805895	0	0	1	8
GO:0090286 cytoskeletal anchoring at nuclear membrane	1	0.307664566805895	0.69	0.125	Biological Process	GO:0090286	cytoskeletal anchoring at nuclear membrane	0.071817328358781	0.307664566805895	0	0	1	8
GO:0097201 negative regulation of transcription from RNA polymerase II promoter in response to stress	1	0.307664566805895	0.69	0.125	Biological Process	GO:0097201	negative regulation of transcription from RNA polymerase II promoter in response to stress	0.071817328358781	0.307664566805895	0	0	1	8
GO:1900040 regulation of interleukin-2 secretion	1	0.307664566805895	0.69	0.125	Biological Process	GO:1900040	regulation of interleukin-2 secretion	0.071817328358781	0.307664566805895	0	0	1	8
GO:1900044 regulation of protein K63-linked ubiquitination	1	0.307664566805895	0.69	0.125	Biological Process	GO:1900044	regulation of protein K63-linked ubiquitination	0.071817328358781	0.307664566805895	0	0	1	8
GO:1900272 negative regulation of long-term synaptic potentiation	1	0.307664566805895	0.69	0.125	Biological Process	GO:1900272	negative regulation of long-term synaptic potentiation	0.071817328358781	0.307664566805895	0	0	1	8
GO:1900364 negative regulation of mRNA polyadenylation	1	0.307664566805895	0.69	0.125	Biological Process	GO:1900364	negative regulation of mRNA polyadenylation	0.071817328358781	0.307664566805895	0	0	1	8
GO:1901077 regulation of relaxation of muscle	1	0.307664566805895	0.69	0.125	Biological Process	GO:1901077	regulation of relaxation of muscle	0.071817328358781	0.307664566805895	0	0	1	8
GO:1902019 regulation of cilium-dependent cell motility	1	0.307664566805895	0.69	0.125	Biological Process	GO:1902019	regulation of cilium-dependent cell motility	0.071817328358781	0.307664566805895	0	0	1	8
GO:1903286 regulation of potassium ion import	1	0.307664566805895	0.69	0.125	Biological Process	GO:1903286	regulation of potassium ion import	0.071817328358781	0.307664566805895	0	0	1	8
GO:1990000 amyloid fibril formation	1	0.307664566805895	0.69	0.125	Biological Process	GO:1990000	amyloid fibril formation	0.071817328358781	0.307664566805895	0	0	1	8
GO:2000303 regulation of ceramide biosynthetic process	1	0.307664566805895	0.69	0.125	Biological Process	GO:2000303	regulation of ceramide biosynthetic process	0.071817328358781	0.307664566805895	0	0	1	8
GO:0003725 double-stranded RNA binding	2	0.309292260039639	1.408	0.029	Molecular Function	GO:0003725	double-stranded RNA binding	0.129818995026309	0.309292260039639	0	0	2	69
GO:0016835 carbon-oxygen lyase activity	2	0.309292260039639	1.408	0.029	Molecular Function	GO:0016835	carbon-oxygen lyase activity	0.129818995026309	0.309292260039639	0	0	2	69
GO:0001228 transcriptional activator activity, RNA polymerase II transcription regulatory region sequence-specific binding	6	0.309371529484338	4.225	0.016	Molecular Function	GO:0001228	transcriptional activator activity, RNA polymerase II transcription regulatory region sequence-specific binding	0.134783717067837	0.309371529484338	0	0	6	382
GO:0030554 adenyl nucleotide binding	16	0.309371529484338	11.268	0.012	Molecular Function	GO:0030554	adenyl nucleotide binding	0.135350083420033	0.309371529484338	0	0	16	1307
GO:0001965 G-protein alpha-subunit binding	1	0.309371529484338	0.704	0.062	Molecular Function	GO:0001965	G-protein alpha-subunit binding	0.135836242152698	0.309371529484338	0	0	1	16
GO:0008574 ATP-dependent microtubule motor activity, plus-end-directed	1	0.309371529484338	0.704	0.062	Molecular Function	GO:0008574	ATP-dependent microtubule motor activity, plus-end-directed	0.135836242152698	0.309371529484338	0	0	1	16
GO:0016878 acid-thiol ligase activity	1	0.309371529484338	0.704	0.062	Molecular Function	GO:0016878	acid-thiol ligase activity	0.135836242152698	0.309371529484338	0	0	1	16
GO:0017116 single-stranded DNA-dependent ATP-dependent DNA helicase activity	1	0.309371529484338	0.704	0.062	Molecular Function	GO:0017116	single-stranded DNA-dependent ATP-dependent DNA helicase activity	0.135836242152698	0.309371529484338	0	0	1	16
GO:0033549 MAP kinase phosphatase activity	1	0.309371529484338	0.704	0.062	Molecular Function	GO:0033549	MAP kinase phosphatase activity	0.135836242152698	0.309371529484338	0	0	1	16
GO:0042813 Wnt-activated receptor activity	1	0.309371529484338	0.704	0.062	Molecular Function	GO:0042813	Wnt-activated receptor activity	0.135836242152698	0.309371529484338	0	0	1	16
GO:0043142 single-stranded DNA-dependent ATPase activity	1	0.309371529484338	0.704	0.062	Molecular Function	GO:0043142	single-stranded DNA-dependent ATPase activity	0.135836242152698	0.309371529484338	0	0	1	16
GO:0070182 DNA polymerase binding	1	0.309371529484338	0.704	0.062	Molecular Function	GO:0070182	DNA polymerase binding	0.135836242152698	0.309371529484338	0	0	1	16
GO:0009792 embryo development ending in birth or egg hatching	9	0.310915579945221	6.207	0.016	Biological Process	GO:0009792	embryo development ending in birth or egg hatching	0.0727478030573468	0.310915579945221	0	0	9	554
GO:0009060 aerobic respiration	2	0.310915579945221	1.379	0.042	Biological Process	GO:0009060	aerobic respiration	0.0730147306923544	0.310915579945221	0	0	2	48
GO:0044380 protein localization to cytoskeleton	2	0.310915579945221	1.379	0.042	Biological Process	GO:0044380	protein localization to cytoskeleton	0.0730147306923544	0.310915579945221	0	0	2	48
GO:1903391 regulation of adherens junction organization	2	0.310915579945221	1.379	0.042	Biological Process	GO:1903391	regulation of adherens junction organization	0.0730147306923544	0.310915579945221	0	0	2	48
GO:0051252 regulation of RNA metabolic process	34	0.311145301493954	23.448	0.012	Biological Process	GO:0051252	regulation of RNA metabolic process	0.0731783907251296	0.311145301493954	0	0	34	2875
GO:0030334 regulation of cell migration	10	0.312477887994941	6.897	0.016	Biological Process	GO:0030334	regulation of cell migration	0.0736019849014882	0.312477887994941	0	0	10	639
GO:0003690 double-stranded DNA binding	11	0.31266859145834	7.746	0.013	Molecular Function	GO:0003690	double-stranded DNA binding	0.137888663157643	0.31266859145834	0	0	11	835
GO:0045995 regulation of embryonic development	3	0.312843141720707	2.069	0.029	Biological Process	GO:0045995	regulation of embryonic development	0.0739933270208259	0.312843141720707	0	0	3	105
GO:0055088 lipid homeostasis	3	0.312843141720707	2.069	0.029	Biological Process	GO:0055088	lipid homeostasis	0.0739933270208259	0.312843141720707	0	0	3	105
GO:0051052 regulation of DNA metabolic process	6	0.312843141720707	4.138	0.019	Biological Process	GO:0051052	regulation of DNA metabolic process	0.0740189520784888	0.312843141720707	0	0	6	316
GO:0022804 active transmembrane transporter activity	5	0.314338934057452	3.521	0.017	Molecular Function	GO:0022804	active transmembrane transporter activity	0.139233299611521	0.314338934057452	0	0	5	301
GO:0019935 cyclic-nucleotide-mediated signaling	2	0.316297744367846	1.379	0.041	Biological Process	GO:0019935	cyclic-nucleotide-mediated signaling	0.075673571949264	0.316297744367846	0	0	2	49
GO:0061045 negative regulation of wound healing	2	0.316297744367846	1.379	0.041	Biological Process	GO:0061045	negative regulation of wound healing	0.075673571949264	0.316297744367846	0	0	2	49
GO:2000106 regulation of leukocyte apoptotic process	2	0.316297744367846	1.379	0.041	Biological Process	GO:2000106	regulation of leukocyte apoptotic process	0.075673571949264	0.316297744367846	0	0	2	49
GO:0043067 regulation of programmed cell death	14	0.316297744367846	9.655	0.014	Biological Process	GO:0043067	regulation of programmed cell death	0.0759326585433047	0.316297744367846	0	0	14	991
GO:0044237 cellular metabolic process	88	0.316297744367846	60.69	0.01	Biological Process	GO:0044237	cellular metabolic process	0.0765731622237207	0.316297744367846	0	0	88	8521
GO:0071897 DNA biosynthetic process	3	0.316297744367846	2.069	0.028	Biological Process	GO:0071897	DNA biosynthetic process	0.0773301935048567	0.316297744367846	0	0	3	107
GO:0023056 positive regulation of signaling	17	0.316297744367846	11.724	0.013	Biological Process	GO:0023056	positive regulation of signaling	0.0773523115499256	0.316297744367846	0	0	17	1265
GO:0030032 lamellipodium assembly	2	0.316297744367846	1.379	0.04	Biological Process	GO:0030032	lamellipodium assembly	0.0783629124902491	0.316297744367846	0	0	2	50
GO:2000401 regulation of lymphocyte migration	2	0.316297744367846	1.379	0.04	Biological Process	GO:2000401	regulation of lymphocyte migration	0.0783629124902491	0.316297744367846	0	0	2	50
GO:0051053 negative regulation of DNA metabolic process	3	0.316297744367846	2.069	0.028	Biological Process	GO:0051053	negative regulation of DNA metabolic process	0.0790231743793006	0.316297744367846	0	0	3	108
GO:0048468 cell development	21	0.316297744367846	14.483	0.013	Biological Process	GO:0048468	cell development	0.079041364732928	0.316297744367846	0	0	21	1640
GO:0045893 positive regulation of transcription, DNA-templated	18	0.316297744367846	12.414	0.013	Biological Process	GO:0045893	positive regulation of transcription, DNA-templated	0.0795769001009914	0.316297744367846	0	0	18	1362
GO:1901361 organic cyclic compound catabolic process	6	0.316297744367846	4.138	0.019	Biological Process	GO:1901361	organic cyclic compound catabolic process	0.0803071688804015	0.316297744367846	0	0	6	323
GO:0001767 establishment of lymphocyte polarity	1	0.316297744367846	0.69	0.111	Biological Process	GO:0001767	establishment of lymphocyte polarity	0.0804264556784238	0.316297744367846	0	0	1	9
GO:0001768 establishment of T cell polarity	1	0.316297744367846	0.69	0.111	Biological Process	GO:0001768	establishment of T cell polarity	0.0804264556784238	0.316297744367846	0	0	1	9
GO:0002679 respiratory burst involved in defense response	1	0.316297744367846	0.69	0.111	Biological Process	GO:0002679	respiratory burst involved in defense response	0.0804264556784238	0.316297744367846	0	0	1	9
GO:0007501 mesodermal cell fate specification	1	0.316297744367846	0.69	0.111	Biological Process	GO:0007501	mesodermal cell fate specification	0.0804264556784238	0.316297744367846	0	0	1	9
GO:0010172 embryonic body morphogenesis	1	0.316297744367846	0.69	0.111	Biological Process	GO:0010172	embryonic body morphogenesis	0.0804264556784238	0.316297744367846	0	0	1	9
GO:0010866 regulation of triglyceride biosynthetic process	1	0.316297744367846	0.69	0.111	Biological Process	GO:0010866	regulation of triglyceride biosynthetic process	0.0804264556784238	0.316297744367846	0	0	1	9
GO:0016584 nucleosome positioning	1	0.316297744367846	0.69	0.111	Biological Process	GO:0016584	nucleosome positioning	0.0804264556784238	0.316297744367846	0	0	1	9
GO:0019184 nonribosomal peptide biosynthetic process	1	0.316297744367846	0.69	0.111	Biological Process	GO:0019184	nonribosomal peptide biosynthetic process	0.0804264556784238	0.316297744367846	0	0	1	9
GO:0019755 one-carbon compound transport	1	0.316297744367846	0.69	0.111	Biological Process	GO:0019755	one-carbon compound transport	0.0804264556784238	0.316297744367846	0	0	1	9
GO:0030157 pancreatic juice secretion	1	0.316297744367846	0.69	0.111	Biological Process	GO:0030157	pancreatic juice secretion	0.0804264556784238	0.316297744367846	0	0	1	9
GO:0031936 negative regulation of chromatin silencing	1	0.316297744367846	0.69	0.111	Biological Process	GO:0031936	negative regulation of chromatin silencing	0.0804264556784238	0.316297744367846	0	0	1	9
GO:0032754 positive regulation of interleukin-5 production	1	0.316297744367846	0.69	0.111	Biological Process	GO:0032754	positive regulation of interleukin-5 production	0.0804264556784238	0.316297744367846	0	0	1	9
GO:0033314 mitotic DNA replication checkpoint	1	0.316297744367846	0.69	0.111	Biological Process	GO:0033314	mitotic DNA replication checkpoint	0.0804264556784238	0.316297744367846	0	0	1	9
GO:0034370 triglyceride-rich lipoprotein particle remodeling	1	0.316297744367846	0.69	0.111	Biological Process	GO:0034370	triglyceride-rich lipoprotein particle remodeling	0.0804264556784238	0.316297744367846	0	0	1	9
GO:0034372 very-low-density lipoprotein particle remodeling	1	0.316297744367846	0.69	0.111	Biological Process	GO:0034372	very-low-density lipoprotein particle remodeling	0.0804264556784238	0.316297744367846	0	0	1	9
GO:0042953 lipoprotein transport	1	0.316297744367846	0.69	0.111	Biological Process	GO:0042953	lipoprotein transport	0.0804264556784238	0.316297744367846	0	0	1	9
GO:0043201 response to leucine	1	0.316297744367846	0.69	0.111	Biological Process	GO:0043201	response to leucine	0.0804264556784238	0.316297744367846	0	0	1	9
GO:0043589 skin morphogenesis	1	0.316297744367846	0.69	0.111	Biological Process	GO:0043589	skin morphogenesis	0.0804264556784238	0.316297744367846	0	0	1	9
GO:0043653 mitochondrial fragmentation involved in apoptotic process	1	0.316297744367846	0.69	0.111	Biological Process	GO:0043653	mitochondrial fragmentation involved in apoptotic process	0.0804264556784238	0.316297744367846	0	0	1	9
GO:0044872 lipoprotein localization	1	0.316297744367846	0.69	0.111	Biological Process	GO:0044872	lipoprotein localization	0.0804264556784238	0.316297744367846	0	0	1	9
GO:0045410 positive regulation of interleukin-6 biosynthetic process	1	0.316297744367846	0.69	0.111	Biological Process	GO:0045410	positive regulation of interleukin-6 biosynthetic process	0.0804264556784238	0.316297744367846	0	0	1	9
GO:0048875 chemical homeostasis within a tissue	1	0.316297744367846	0.69	0.111	Biological Process	GO:0048875	chemical homeostasis within a tissue	0.0804264556784238	0.316297744367846	0	0	1	9
GO:0055119 relaxation of cardiac muscle	1	0.316297744367846	0.69	0.111	Biological Process	GO:0055119	relaxation of cardiac muscle	0.0804264556784238	0.316297744367846	0	0	1	9
GO:0060068 vagina development	1	0.316297744367846	0.69	0.111	Biological Process	GO:0060068	vagina development	0.0804264556784238	0.316297744367846	0	0	1	9
GO:0060314 regulation of ryanodine-sensitive calcium-release channel activity	1	0.316297744367846	0.69	0.111	Biological Process	GO:0060314	regulation of ryanodine-sensitive calcium-release channel activity	0.0804264556784238	0.316297744367846	0	0	1	9
GO:0060513 prostatic bud formation	1	0.316297744367846	0.69	0.111	Biological Process	GO:0060513	prostatic bud formation	0.0804264556784238	0.316297744367846	0	0	1	9
GO:0061029 eyelid development in camera-type eye	1	0.316297744367846	0.69	0.111	Biological Process	GO:0061029	eyelid development in camera-type eye	0.0804264556784238	0.316297744367846	0	0	1	9
GO:0061042 vascular wound healing	1	0.316297744367846	0.69	0.111	Biological Process	GO:0061042	vascular wound healing	0.0804264556784238	0.316297744367846	0	0	1	9
GO:0071233 cellular response to leucine	1	0.316297744367846	0.69	0.111	Biological Process	GO:0071233	cellular response to leucine	0.0804264556784238	0.316297744367846	0	0	1	9
GO:0071415 cellular response to purine-containing compound	1	0.316297744367846	0.69	0.111	Biological Process	GO:0071415	cellular response to purine-containing compound	0.0804264556784238	0.316297744367846	0	0	1	9
GO:0072683 T cell extravasation	1	0.316297744367846	0.69	0.111	Biological Process	GO:0072683	T cell extravasation	0.0804264556784238	0.316297744367846	0	0	1	9
GO:0090153 regulation of sphingolipid biosynthetic process	1	0.316297744367846	0.69	0.111	Biological Process	GO:0090153	regulation of sphingolipid biosynthetic process	0.0804264556784238	0.316297744367846	0	0	1	9
GO:0090196 regulation of chemokine secretion	1	0.316297744367846	0.69	0.111	Biological Process	GO:0090196	regulation of chemokine secretion	0.0804264556784238	0.316297744367846	0	0	1	9
GO:1901203 positive regulation of extracellular matrix assembly	1	0.316297744367846	0.69	0.111	Biological Process	GO:1901203	positive regulation of extracellular matrix assembly	0.0804264556784238	0.316297744367846	0	0	1	9
GO:1902337 regulation of apoptotic process involved in morphogenesis	1	0.316297744367846	0.69	0.111	Biological Process	GO:1902337	regulation of apoptotic process involved in morphogenesis	0.0804264556784238	0.316297744367846	0	0	1	9
GO:1904748 regulation of apoptotic process involved in development	1	0.316297744367846	0.69	0.111	Biological Process	GO:1904748	regulation of apoptotic process involved in development	0.0804264556784238	0.316297744367846	0	0	1	9
GO:0040012 regulation of locomotion	11	0.316297744367846	7.586	0.015	Biological Process	GO:0040012	regulation of locomotion	0.0804612730079833	0.316297744367846	0	0	11	736
GO:0033993 response to lipid	8	0.316297744367846	5.517	0.017	Biological Process	GO:0033993	response to lipid	0.0805839859243486	0.316297744367846	0	0	8	483
GO:0071345 cellular response to cytokine stimulus	9	0.316297744367846	6.207	0.016	Biological Process	GO:0071345	cellular response to cytokine stimulus	0.0806609703656281	0.316297744367846	0	0	9	566
GO:0098660 inorganic ion transmembrane transport	10	0.316297744367846	6.897	0.015	Biological Process	GO:0098660	inorganic ion transmembrane transport	0.0809865940923701	0.316297744367846	0	0	10	651
GO:0008306 associative learning	2	0.316297744367846	1.379	0.039	Biological Process	GO:0008306	associative learning	0.0810819676147476	0.316297744367846	0	0	2	51
GO:0038034 signal transduction in absence of ligand	2	0.316297744367846	1.379	0.039	Biological Process	GO:0038034	signal transduction in absence of ligand	0.0810819676147476	0.316297744367846	0	0	2	51
GO:0097192 extrinsic apoptotic signaling pathway in absence of ligand	2	0.316297744367846	1.379	0.039	Biological Process	GO:0097192	extrinsic apoptotic signaling pathway in absence of ligand	0.0810819676147476	0.316297744367846	0	0	2	51
GO:0060560 developmental growth involved in morphogenesis	4	0.316415824835896	2.759	0.023	Biological Process	GO:0060560	developmental growth involved in morphogenesis	0.0812238083499762	0.316415824835896	0	0	4	176
GO:0015297 antiporter activity	2	0.317468406634766	1.408	0.027	Molecular Function	GO:0015297	antiporter activity	0.142155451142937	0.317468406634766	0	0	2	73
GO:0046872 metal ion binding	29	0.317468406634766	20.423	0.011	Molecular Function	GO:0046872	metal ion binding	0.142189787050095	0.317468406634766	0	0	29	2616
GO:0004003 ATP-dependent DNA helicase activity	1	0.317468406634766	0.704	0.059	Molecular Function	GO:0004003	ATP-dependent DNA helicase activity	0.143689762384014	0.317468406634766	0	0	1	17
GO:0030552 cAMP binding	1	0.317468406634766	0.704	0.059	Molecular Function	GO:0030552	cAMP binding	0.143689762384014	0.317468406634766	0	0	1	17
GO:0046961 proton-transporting ATPase activity, rotational mechanism	1	0.317468406634766	0.704	0.059	Molecular Function	GO:0046961	proton-transporting ATPase activity, rotational mechanism	0.143689762384014	0.317468406634766	0	0	1	17
GO:0051087 chaperone binding	2	0.319611520748181	1.408	0.027	Molecular Function	GO:0051087	chaperone binding	0.145277963976446	0.319611520748181	0	0	2	74
GO:0043588 skin development	4	0.321075686264989	2.759	0.023	Biological Process	GO:0043588	skin development	0.0825332070829255	0.321075686264989	0	0	4	177
GO:0044422 organelle part	73	0.321517090438022	47.712	0.011	Cellular Component	GO:0044422	organelle part	0.0345537789335545	0.321517090438022	0	0	73	6417
GO:0044449 contractile fiber part	4	0.321517090438022	2.614	0.031	Cellular Component	GO:0044449	contractile fiber part	0.0363919686650413	0.321517090438022	0	0	4	130
GO:0030478 actin cap	1	0.321517090438022	0.654	0.25	Cellular Component	GO:0030478	actin cap	0.0377734853291132	0.321517090438022	0	0	1	4
GO:0035101 FACT complex	1	0.321517090438022	0.654	0.25	Cellular Component	GO:0035101	FACT complex	0.0377734853291132	0.321517090438022	0	0	1	4
GO:0035339 SPOTS complex	1	0.321517090438022	0.654	0.25	Cellular Component	GO:0035339	SPOTS complex	0.0377734853291132	0.321517090438022	0	0	1	4
GO:0044294 dendritic growth cone	1	0.321517090438022	0.654	0.25	Cellular Component	GO:0044294	dendritic growth cone	0.0377734853291132	0.321517090438022	0	0	1	4
GO:0097208 alveolar lamellar body	1	0.321517090438022	0.654	0.25	Cellular Component	GO:0097208	alveolar lamellar body	0.0377734853291132	0.321517090438022	0	0	1	4
GO:1990578 perinuclear endoplasmic reticulum membrane	1	0.321517090438022	0.654	0.25	Cellular Component	GO:1990578	perinuclear endoplasmic reticulum membrane	0.0377734853291132	0.321517090438022	0	0	1	4
GO:0051233 spindle midzone	2	0.321517090438022	1.307	0.061	Cellular Component	GO:0051233	spindle midzone	0.0396564993391699	0.321517090438022	0	0	2	33
GO:0000313 organellar ribosome	3	0.321517090438022	1.961	0.038	Cellular Component	GO:0000313	organellar ribosome	0.0401909640393083	0.321517090438022	0	0	3	79
GO:0005761 mitochondrial ribosome	3	0.321517090438022	1.961	0.038	Cellular Component	GO:0005761	mitochondrial ribosome	0.0401909640393083	0.321517090438022	0	0	3	79
GO:0030016 myofibril	4	0.321517090438022	2.614	0.029	Cellular Component	GO:0030016	myofibril	0.0418330106063159	0.321517090438022	0	0	4	136
GO:0016529 sarcoplasmic reticulum	2	0.321517090438022	1.307	0.059	Cellular Component	GO:0016529	sarcoplasmic reticulum	0.0418757182308405	0.321517090438022	0	0	2	34
GO:0044428 nuclear part	44	0.321517090438022	28.758	0.012	Cellular Component	GO:0044428	nuclear part	0.0450893946831153	0.321517090438022	0	0	44	3614
GO:0032584 growth cone membrane	1	0.321517090438022	0.654	0.2	Cellular Component	GO:0032584	growth cone membrane	0.0469932158366686	0.321517090438022	0	0	1	5
GO:0042765 GPI-anchor transamidase complex	1	0.321517090438022	0.654	0.2	Cellular Component	GO:0042765	GPI-anchor transamidase complex	0.0469932158366686	0.321517090438022	0	0	1	5
GO:0045180 basal cortex	1	0.321517090438022	0.654	0.2	Cellular Component	GO:0045180	basal cortex	0.0469932158366686	0.321517090438022	0	0	1	5
GO:0043292 contractile fiber	4	0.321517090438022	2.614	0.028	Cellular Component	GO:0043292	contractile fiber	0.0477102661621797	0.321517090438022	0	0	4	142
GO:0005634 nucleus	62	0.321517090438022	40.523	0.011	Cellular Component	GO:0005634	nucleus	0.048406617683876	0.321517090438022	0	0	62	5402
GO:0045178 basal part of cell	2	0.321517090438022	1.307	0.054	Cellular Component	GO:0045178	basal part of cell	0.0488026528074866	0.321517090438022	0	0	2	37
GO:0016528 sarcoplasm	2	0.321517090438022	1.307	0.053	Cellular Component	GO:0016528	sarcoplasm	0.0511978954061799	0.321517090438022	0	0	2	38
GO:0044446 intracellular organelle part	70	0.321517090438022	45.752	0.011	Cellular Component	GO:0044446	intracellular organelle part	0.0518309685846826	0.321517090438022	0	0	70	6230
GO:0031300 intrinsic component of organelle membrane	6	0.321517090438022	3.922	0.021	Cellular Component	GO:0031300	intrinsic component of organelle membrane	0.0535615918852923	0.321517090438022	0	0	6	281
GO:0000164 protein phosphatase type 1 complex	1	0.321517090438022	0.654	0.167	Cellular Component	GO:0000164	protein phosphatase type 1 complex	0.0561251778819489	0.321517090438022	0	0	1	6
GO:0008024 positive transcription elongation factor complex b	1	0.321517090438022	0.654	0.167	Cellular Component	GO:0008024	positive transcription elongation factor complex b	0.0561251778819489	0.321517090438022	0	0	1	6
GO:0016589 NURF complex	1	0.321517090438022	0.654	0.167	Cellular Component	GO:0016589	NURF complex	0.0561251778819489	0.321517090438022	0	0	1	6
GO:0030015 CCR4-NOT core complex	1	0.321517090438022	0.654	0.167	Cellular Component	GO:0030015	CCR4-NOT core complex	0.0561251778819489	0.321517090438022	0	0	1	6
GO:0030314 junctional membrane complex	1	0.321517090438022	0.654	0.167	Cellular Component	GO:0030314	junctional membrane complex	0.0561251778819489	0.321517090438022	0	0	1	6
GO:0030430 host cell cytoplasm	1	0.321517090438022	0.654	0.167	Cellular Component	GO:0030430	host cell cytoplasm	0.0561251778819489	0.321517090438022	0	0	1	6
GO:0033655 host cell cytoplasm part	1	0.321517090438022	0.654	0.167	Cellular Component	GO:0033655	host cell cytoplasm part	0.0561251778819489	0.321517090438022	0	0	1	6
GO:0097136 Bcl-2 family protein complex	1	0.321517090438022	0.654	0.167	Cellular Component	GO:0097136	Bcl-2 family protein complex	0.0561251778819489	0.321517090438022	0	0	1	6
GO:0005160 transforming growth factor beta receptor binding	1	0.322531783829801	0.704	0.056	Molecular Function	GO:0005160	transforming growth factor beta receptor binding	0.151472407912782	0.322531783829801	0	0	1	18
GO:0008026 ATP-dependent helicase activity	1	0.322531783829801	0.704	0.056	Molecular Function	GO:0008026	ATP-dependent helicase activity	0.151472407912782	0.322531783829801	0	0	1	18
GO:0031492 nucleosomal DNA binding	1	0.322531783829801	0.704	0.056	Molecular Function	GO:0031492	nucleosomal DNA binding	0.151472407912782	0.322531783829801	0	0	1	18
GO:0034593 phosphatidylinositol bisphosphate phosphatase activity	1	0.322531783829801	0.704	0.056	Molecular Function	GO:0034593	phosphatidylinositol bisphosphate phosphatase activity	0.151472407912782	0.322531783829801	0	0	1	18
GO:0042887 amide transmembrane transporter activity	1	0.322531783829801	0.704	0.056	Molecular Function	GO:0042887	amide transmembrane transporter activity	0.151472407912782	0.322531783829801	0	0	1	18
GO:0044183 protein binding involved in protein folding	1	0.322531783829801	0.704	0.056	Molecular Function	GO:0044183	protein binding involved in protein folding	0.151472407912782	0.322531783829801	0	0	1	18
GO:0070035 purine NTP-dependent helicase activity	1	0.322531783829801	0.704	0.056	Molecular Function	GO:0070035	purine NTP-dependent helicase activity	0.151472407912782	0.322531783829801	0	0	1	18
GO:0005539 glycosaminoglycan binding	3	0.322531783829801	2.113	0.02	Molecular Function	GO:0005539	glycosaminoglycan binding	0.151596176925806	0.322531783829801	0	0	3	148
GO:0032555 purine ribonucleotide binding	19	0.32508513980462	13.38	0.012	Molecular Function	GO:0032555	purine ribonucleotide binding	0.15342509499483	0.32508513980462	0	0	19	1630
GO:0032642 regulation of chemokine production	2	0.325228151778923	1.379	0.038	Biological Process	GO:0032642	regulation of chemokine production	0.0838299643689679	0.325228151778923	0	0	2	52
GO:0048645 organ formation	2	0.325228151778923	1.379	0.038	Biological Process	GO:0048645	organ formation	0.0838299643689679	0.325228151778923	0	0	2	52
GO:0010033 response to organic substance	25	0.326364813755198	17.241	0.012	Biological Process	GO:0010033	response to organic substance	0.0847613740431553	0.326364813755198	0	0	25	2035
GO:0034654 nucleobase-containing compound biosynthetic process	36	0.326364813755198	24.828	0.012	Biological Process	GO:0034654	nucleobase-containing compound biosynthetic process	0.0848221723121176	0.326364813755198	0	0	36	3112
GO:0098662 inorganic cation transmembrane transport	9	0.326364813755198	6.207	0.016	Biological Process	GO:0098662	inorganic cation transmembrane transport	0.0855109391556308	0.326364813755198	0	0	9	573
GO:0043123 positive regulation of I-kappaB kinase/NF-kappaB signaling	3	0.326364813755198	2.069	0.027	Biological Process	GO:0043123	positive regulation of I-kappaB kinase/NF-kappaB signaling	0.0859553802700783	0.326364813755198	0	0	3	112
GO:0009966 regulation of signal transduction	26	0.326364813755198	17.931	0.012	Biological Process	GO:0009966	regulation of signal transduction	0.0861478262010322	0.326364813755198	0	0	26	2135
GO:0051254 positive regulation of RNA metabolic process	19	0.326364813755198	13.103	0.013	Biological Process	GO:0051254	positive regulation of RNA metabolic process	0.0861807095829528	0.326364813755198	0	0	19	1470
GO:0007163 establishment or maintenance of cell polarity	4	0.326364813755198	2.759	0.022	Biological Process	GO:0007163	establishment or maintenance of cell polarity	0.0865238019393788	0.326364813755198	0	0	4	180
GO:0051259 protein oligomerization	4	0.326364813755198	2.759	0.022	Biological Process	GO:0051259	protein oligomerization	0.0865238019393788	0.326364813755198	0	0	4	180
GO:0015807 L-amino acid transport	2	0.326364813755198	1.379	0.038	Biological Process	GO:0015807	L-amino acid transport	0.0866061413980389	0.326364813755198	0	0	2	53
GO:0042116 macrophage activation	2	0.326364813755198	1.379	0.038	Biological Process	GO:0042116	macrophage activation	0.0866061413980389	0.326364813755198	0	0	2	53
GO:0042733 embryonic digit morphogenesis	2	0.326364813755198	1.379	0.038	Biological Process	GO:0042733	embryonic digit morphogenesis	0.0866061413980389	0.326364813755198	0	0	2	53
GO:0051881 regulation of mitochondrial membrane potential	2	0.326364813755198	1.379	0.038	Biological Process	GO:0051881	regulation of mitochondrial membrane potential	0.0866061413980389	0.326364813755198	0	0	2	53
GO:0022900 electron transport chain	3	0.326364813755198	2.069	0.027	Biological Process	GO:0022900	electron transport chain	0.0877277662664344	0.326364813755198	0	0	3	113
GO:0010647 positive regulation of cell communication	17	0.326364813755198	11.724	0.013	Biological Process	GO:0010647	positive regulation of cell communication	0.0878345791942669	0.326364813755198	0	0	17	1288
GO:0051336 regulation of hydrolase activity	13	0.326364813755198	8.966	0.014	Biological Process	GO:0051336	regulation of hydrolase activity	0.0880448570952356	0.326364813755198	0	0	13	925
GO:0043604 amide biosynthetic process	10	0.326364813755198	6.897	0.015	Biological Process	GO:0043604	amide biosynthetic process	0.0888159989437685	0.326364813755198	0	0	10	663
GO:0007183 SMAD protein complex assembly	1	0.326364813755198	0.69	0.1	Biological Process	GO:0007183	SMAD protein complex assembly	0.0889562768098617	0.326364813755198	0	0	1	10
GO:0010544 negative regulation of platelet activation	1	0.326364813755198	0.69	0.1	Biological Process	GO:0010544	negative regulation of platelet activation	0.0889562768098617	0.326364813755198	0	0	1	10
GO:0010664 negative regulation of striated muscle cell apoptotic process	1	0.326364813755198	0.69	0.1	Biological Process	GO:0010664	negative regulation of striated muscle cell apoptotic process	0.0889562768098617	0.326364813755198	0	0	1	10
GO:0010744 positive regulation of macrophage derived foam cell differentiation	1	0.326364813755198	0.69	0.1	Biological Process	GO:0010744	positive regulation of macrophage derived foam cell differentiation	0.0889562768098617	0.326364813755198	0	0	1	10
GO:0010896 regulation of triglyceride catabolic process	1	0.326364813755198	0.69	0.1	Biological Process	GO:0010896	regulation of triglyceride catabolic process	0.0889562768098617	0.326364813755198	0	0	1	10
GO:0014819 regulation of skeletal muscle contraction	1	0.326364813755198	0.69	0.1	Biological Process	GO:0014819	regulation of skeletal muscle contraction	0.0889562768098617	0.326364813755198	0	0	1	10
GO:0030252 growth hormone secretion	1	0.326364813755198	0.69	0.1	Biological Process	GO:0030252	growth hormone secretion	0.0889562768098617	0.326364813755198	0	0	1	10
GO:0031441 negative regulation of mRNA 3'-end processing	1	0.326364813755198	0.69	0.1	Biological Process	GO:0031441	negative regulation of mRNA 3'-end processing	0.0889562768098617	0.326364813755198	0	0	1	10
GO:0032516 positive regulation of phosphoprotein phosphatase activity	1	0.326364813755198	0.69	0.1	Biological Process	GO:0032516	positive regulation of phosphoprotein phosphatase activity	0.0889562768098617	0.326364813755198	0	0	1	10
GO:0035970 peptidyl-threonine dephosphorylation	1	0.326364813755198	0.69	0.1	Biological Process	GO:0035970	peptidyl-threonine dephosphorylation	0.0889562768098617	0.326364813755198	0	0	1	10
GO:0045080 positive regulation of chemokine biosynthetic process	1	0.326364813755198	0.69	0.1	Biological Process	GO:0045080	positive regulation of chemokine biosynthetic process	0.0889562768098617	0.326364813755198	0	0	1	10
GO:0045605 negative regulation of epidermal cell differentiation	1	0.326364813755198	0.69	0.1	Biological Process	GO:0045605	negative regulation of epidermal cell differentiation	0.0889562768098617	0.326364813755198	0	0	1	10
GO:0047484 regulation of response to osmotic stress	1	0.326364813755198	0.69	0.1	Biological Process	GO:0047484	regulation of response to osmotic stress	0.0889562768098617	0.326364813755198	0	0	1	10
GO:0048070 regulation of developmental pigmentation	1	0.326364813755198	0.69	0.1	Biological Process	GO:0048070	regulation of developmental pigmentation	0.0889562768098617	0.326364813755198	0	0	1	10
GO:0055098 response to low-density lipoprotein particle	1	0.326364813755198	0.69	0.1	Biological Process	GO:0055098	response to low-density lipoprotein particle	0.0889562768098617	0.326364813755198	0	0	1	10
GO:0060008 Sertoli cell differentiation	1	0.326364813755198	0.69	0.1	Biological Process	GO:0060008	Sertoli cell differentiation	0.0889562768098617	0.326364813755198	0	0	1	10
GO:0060272 embryonic skeletal joint morphogenesis	1	0.326364813755198	0.69	0.1	Biological Process	GO:0060272	embryonic skeletal joint morphogenesis	0.0889562768098617	0.326364813755198	0	0	1	10
GO:0060525 prostate glandular acinus development	1	0.326364813755198	0.69	0.1	Biological Process	GO:0060525	prostate glandular acinus development	0.0889562768098617	0.326364813755198	0	0	1	10
GO:0070970 interleukin-2 secretion	1	0.326364813755198	0.69	0.1	Biological Process	GO:0070970	interleukin-2 secretion	0.0889562768098617	0.326364813755198	0	0	1	10
GO:0071404 cellular response to low-density lipoprotein particle stimulus	1	0.326364813755198	0.69	0.1	Biological Process	GO:0071404	cellular response to low-density lipoprotein particle stimulus	0.0889562768098617	0.326364813755198	0	0	1	10
GO:0090239 regulation of histone H4 acetylation	1	0.326364813755198	0.69	0.1	Biological Process	GO:0090239	regulation of histone H4 acetylation	0.0889562768098617	0.326364813755198	0	0	1	10
GO:0098789 pre-mRNA cleavage required for polyadenylation	1	0.326364813755198	0.69	0.1	Biological Process	GO:0098789	pre-mRNA cleavage required for polyadenylation	0.0889562768098617	0.326364813755198	0	0	1	10
GO:1900103 positive regulation of endoplasmic reticulum unfolded protein response	1	0.326364813755198	0.69	0.1	Biological Process	GO:1900103	positive regulation of endoplasmic reticulum unfolded protein response	0.0889562768098617	0.326364813755198	0	0	1	10
GO:1900119 positive regulation of execution phase of apoptosis	1	0.326364813755198	0.69	0.1	Biological Process	GO:1900119	positive regulation of execution phase of apoptosis	0.0889562768098617	0.326364813755198	0	0	1	10
GO:1904469 positive regulation of tumor necrosis factor secretion	1	0.326364813755198	0.69	0.1	Biological Process	GO:1904469	positive regulation of tumor necrosis factor secretion	0.0889562768098617	0.326364813755198	0	0	1	10
GO:2000651 positive regulation of sodium ion transmembrane transporter activity	1	0.326364813755198	0.69	0.1	Biological Process	GO:2000651	positive regulation of sodium ion transmembrane transporter activity	0.0889562768098617	0.326364813755198	0	0	1	10
GO:0006354 DNA-templated transcription, elongation	2	0.326726132379852	1.379	0.037	Biological Process	GO:0006354	DNA-templated transcription, elongation	0.0894097487998644	0.326726132379852	0	0	2	54
GO:0022602 ovulation cycle process	2	0.326726132379852	1.379	0.037	Biological Process	GO:0022602	ovulation cycle process	0.0894097487998644	0.326726132379852	0	0	2	54
GO:0048145 regulation of fibroblast proliferation	2	0.326726132379852	1.379	0.037	Biological Process	GO:0048145	regulation of fibroblast proliferation	0.0894097487998644	0.326726132379852	0	0	2	54
GO:0007568 aging	3	0.326726132379852	2.069	0.026	Biological Process	GO:0007568	aging	0.0895155870448324	0.326726132379852	0	0	3	114
GO:0016788 hydrolase activity, acting on ester bonds	9	0.327100798259378	6.338	0.013	Molecular Function	GO:0016788	hydrolase activity, acting on ester bonds	0.155009082347288	0.327100798259378	0	0	9	669
GO:0015711 organic anion transport	6	0.327329431934169	4.138	0.018	Biological Process	GO:0015711	organic anion transport	0.0897962969128292	0.327329431934169	0	0	6	333
GO:0005244 voltage-gated ion channel activity	3	0.327508806579977	2.113	0.02	Molecular Function	GO:0005244	voltage-gated ion channel activity	0.158079050470163	0.327508806579977	0	0	3	151
GO:0008171 O-methyltransferase activity	1	0.327508806579977	0.704	0.053	Molecular Function	GO:0008171	O-methyltransferase activity	0.159184813857632	0.327508806579977	0	0	1	19
GO:0051019 mitogen-activated protein kinase binding	1	0.327508806579977	0.704	0.053	Molecular Function	GO:0051019	mitogen-activated protein kinase binding	0.159184813857632	0.327508806579977	0	0	1	19
GO:0051184 cofactor transporter activity	1	0.327508806579977	0.704	0.053	Molecular Function	GO:0051184	cofactor transporter activity	0.159184813857632	0.327508806579977	0	0	1	19
GO:0008270 zinc ion binding	9	0.327508806579977	6.338	0.013	Molecular Function	GO:0008270	zinc ion binding	0.159858879473458	0.327508806579977	0	0	9	674
GO:0022832 voltage-gated channel activity	3	0.327508806579977	2.113	0.02	Molecular Function	GO:0022832	voltage-gated channel activity	0.160259005933193	0.327508806579977	0	0	3	152
GO:0005488 binding	112	0.327508806579977	78.873	0.01	Molecular Function	GO:0005488	binding	0.16070155615968	0.327508806579977	0	0	112	11720
GO:1990837 sequence-specific double-stranded DNA binding	10	0.327508806579977	7.042	0.013	Molecular Function	GO:1990837	sequence-specific double-stranded DNA binding	0.161487807860668	0.327508806579977	0	0	10	769
GO:0001071 nucleic acid binding transcription factor activity	12	0.327508806579977	8.451	0.013	Molecular Function	GO:0001071	nucleic acid binding transcription factor activity	0.161858939550068	0.327508806579977	0	0	12	959
GO:0003700 transcription factor activity, sequence-specific DNA binding	12	0.327508806579977	8.451	0.013	Molecular Function	GO:0003700	transcription factor activity, sequence-specific DNA binding	0.161858939550068	0.327508806579977	0	0	12	959
GO:0032553 ribonucleotide binding	19	0.327508806579977	13.38	0.012	Molecular Function	GO:0032553	ribonucleotide binding	0.162188415805474	0.327508806579977	0	0	19	1644
GO:0000981 RNA polymerase II transcription factor activity, sequence-specific DNA binding	9	0.327508806579977	6.338	0.013	Molecular Function	GO:0000981	RNA polymerase II transcription factor activity, sequence-specific DNA binding	0.162804184315385	0.327508806579977	0	0	9	677
GO:0036094 small molecule binding	24	0.327946289763155	16.901	0.011	Molecular Function	GO:0036094	small molecule binding	0.16594881672949	0.327946289763155	0	0	24	2153
GO:0005540 hyaluronic acid binding	1	0.327946289763155	0.704	0.05	Molecular Function	GO:0005540	hyaluronic acid binding	0.166827609686092	0.327946289763155	0	0	1	20
GO:0034237 protein kinase A regulatory subunit binding	1	0.327946289763155	0.704	0.05	Molecular Function	GO:0034237	protein kinase A regulatory subunit binding	0.166827609686092	0.327946289763155	0	0	1	20
GO:0043394 proteoglycan binding	1	0.327946289763155	0.704	0.05	Molecular Function	GO:0043394	proteoglycan binding	0.166827609686092	0.327946289763155	0	0	1	20
GO:0045505 dynein intermediate chain binding	1	0.327946289763155	0.704	0.05	Molecular Function	GO:0045505	dynein intermediate chain binding	0.166827609686092	0.327946289763155	0	0	1	20
GO:0070717 poly-purine tract binding	1	0.327946289763155	0.704	0.05	Molecular Function	GO:0070717	poly-purine tract binding	0.166827609686092	0.327946289763155	0	0	1	20
GO:0050660 flavin adenine dinucleotide binding	2	0.328036618768438	1.408	0.025	Molecular Function	GO:0050660	flavin adenine dinucleotide binding	0.167508060647713	0.328036618768438	0	0	2	81
GO:0034645 cellular macromolecule biosynthetic process	43	0.328312519237964	29.655	0.011	Biological Process	GO:0034645	cellular macromolecule biosynthetic process	0.0901817533449837	0.328312519237964	0	0	43	3833
GO:0070201 regulation of establishment of protein localization	8	0.329234476870385	5.517	0.016	Biological Process	GO:0070201	regulation of establishment of protein localization	0.0905510902534909	0.329234476870385	0	0	8	496
GO:0030234 enzyme regulator activity	10	0.329566916386855	7.042	0.013	Molecular Function	GO:0030234	enzyme regulator activity	0.168926949405255	0.329566916386855	0	0	10	777
GO:0005741 mitochondrial outer membrane	3	0.329961361832436	1.961	0.033	Cellular Component	GO:0005741	mitochondrial outer membrane	0.0584220865089849	0.329961361832436	0	0	3	92
GO:0031490 chromatin DNA binding	2	0.330444688125871	1.408	0.024	Molecular Function	GO:0031490	chromatin DNA binding	0.170731145450029	0.330444688125871	0	0	2	82
GO:0000977 RNA polymerase II regulatory region sequence-specific DNA binding	9	0.330444688125871	6.338	0.013	Molecular Function	GO:0000977	RNA polymerase II regulatory region sequence-specific DNA binding	0.170786043486258	0.330444688125871	0	0	9	685
GO:1901681 sulfur compound binding	3	0.330444688125871	2.113	0.019	Molecular Function	GO:1901681	sulfur compound binding	0.171294345101999	0.330444688125871	0	0	3	157
GO:0001764 neuron migration	3	0.331600265769411	2.069	0.026	Biological Process	GO:0001764	neuron migration	0.0913186909611812	0.331600265769411	0	0	3	115
GO:0010522 regulation of calcium ion transport into cytosol	2	0.332815236734284	1.379	0.036	Biological Process	GO:0010522	regulation of calcium ion transport into cytosol	0.0922400479806584	0.332815236734284	0	0	2	55
GO:0032602 chemokine production	2	0.332815236734284	1.379	0.036	Biological Process	GO:0032602	chemokine production	0.0922400479806584	0.332815236734284	0	0	2	55
GO:0032651 regulation of interleukin-1 beta production	2	0.332815236734284	1.379	0.036	Biological Process	GO:0032651	regulation of interleukin-1 beta production	0.0922400479806584	0.332815236734284	0	0	2	55
GO:0048144 fibroblast proliferation	2	0.332815236734284	1.379	0.036	Biological Process	GO:0048144	fibroblast proliferation	0.0922400479806584	0.332815236734284	0	0	2	55
GO:2000738 positive regulation of stem cell differentiation	2	0.332815236734284	1.379	0.036	Biological Process	GO:2000738	positive regulation of stem cell differentiation	0.0922400479806584	0.332815236734284	0	0	2	55
GO:0008514 organic anion transmembrane transporter activity	3	0.333508154632535	2.113	0.019	Molecular Function	GO:0008514	organic anion transmembrane transporter activity	0.173527453764317	0.333508154632535	0	0	3	158
GO:0030010 establishment of cell polarity	3	0.335624294792414	2.069	0.026	Biological Process	GO:0030010	establishment of cell polarity	0.0931369252474011	0.335624294792414	0	0	3	116
GO:0001012 RNA polymerase II regulatory region DNA binding	9	0.336753409235614	6.338	0.013	Molecular Function	GO:0001012	RNA polymerase II regulatory region DNA binding	0.175867351051481	0.336753409235614	0	0	9	690
GO:0008152 metabolic process	98	0.337298802221582	67.586	0.01	Biological Process	GO:0008152	metabolic process	0.0941371970734064	0.337298802221582	0	0	98	9695
GO:0051239 regulation of multicellular organismal process	26	0.337298802221582	17.931	0.012	Biological Process	GO:0051239	regulation of multicellular organismal process	0.0945227510402574	0.337298802221582	0	0	26	2157
GO:0009952 anterior/posterior pattern specification	4	0.337298802221582	2.759	0.022	Biological Process	GO:0009952	anterior/posterior pattern specification	0.0947814113472361	0.337298802221582	0	0	4	186
GO:0006661 phosphatidylinositol biosynthetic process	2	0.337298802221582	1.379	0.036	Biological Process	GO:0006661	phosphatidylinositol biosynthetic process	0.0950963115121457	0.337298802221582	0	0	2	56
GO:0006942 regulation of striated muscle contraction	2	0.337298802221582	1.379	0.036	Biological Process	GO:0006942	regulation of striated muscle contraction	0.0950963115121457	0.337298802221582	0	0	2	56
GO:0032508 DNA duplex unwinding	2	0.337298802221582	1.379	0.036	Biological Process	GO:0032508	DNA duplex unwinding	0.0950963115121457	0.337298802221582	0	0	2	56
GO:0045597 positive regulation of cell differentiation	10	0.337298802221582	6.897	0.015	Biological Process	GO:0045597	positive regulation of cell differentiation	0.0970910414632984	0.337298802221582	0	0	10	675
GO:0002693 positive regulation of cellular extravasation	1	0.337298802221582	0.69	0.091	Biological Process	GO:0002693	positive regulation of cellular extravasation	0.0974075172847234	0.337298802221582	0	0	1	11
GO:0002902 regulation of B cell apoptotic process	1	0.337298802221582	0.69	0.091	Biological Process	GO:0002902	regulation of B cell apoptotic process	0.0974075172847234	0.337298802221582	0	0	1	11
GO:0003091 renal water homeostasis	1	0.337298802221582	0.69	0.091	Biological Process	GO:0003091	renal water homeostasis	0.0974075172847234	0.337298802221582	0	0	1	11
GO:0006878 cellular copper ion homeostasis	1	0.337298802221582	0.69	0.091	Biological Process	GO:0006878	cellular copper ion homeostasis	0.0974075172847234	0.337298802221582	0	0	1	11
GO:0007617 mating behavior	1	0.337298802221582	0.69	0.091	Biological Process	GO:0007617	mating behavior	0.0974075172847234	0.337298802221582	0	0	1	11
GO:0010766 negative regulation of sodium ion transport	1	0.337298802221582	0.69	0.091	Biological Process	GO:0010766	negative regulation of sodium ion transport	0.0974075172847234	0.337298802221582	0	0	1	11
GO:0035112 genitalia morphogenesis	1	0.337298802221582	0.69	0.091	Biological Process	GO:0035112	genitalia morphogenesis	0.0974075172847234	0.337298802221582	0	0	1	11
GO:0035313 wound healing, spreading of epidermal cells	1	0.337298802221582	0.69	0.091	Biological Process	GO:0035313	wound healing, spreading of epidermal cells	0.0974075172847234	0.337298802221582	0	0	1	11
GO:0036092 phosphatidylinositol-3-phosphate biosynthetic process	1	0.337298802221582	0.69	0.091	Biological Process	GO:0036092	phosphatidylinositol-3-phosphate biosynthetic process	0.0974075172847234	0.337298802221582	0	0	1	11
GO:0043144 snoRNA processing	1	0.337298802221582	0.69	0.091	Biological Process	GO:0043144	snoRNA processing	0.0974075172847234	0.337298802221582	0	0	1	11
GO:0045822 negative regulation of heart contraction	1	0.337298802221582	0.69	0.091	Biological Process	GO:0045822	negative regulation of heart contraction	0.0974075172847234	0.337298802221582	0	0	1	11
GO:0048340 paraxial mesoderm morphogenesis	1	0.337298802221582	0.69	0.091	Biological Process	GO:0048340	paraxial mesoderm morphogenesis	0.0974075172847234	0.337298802221582	0	0	1	11
GO:0055094 response to lipoprotein particle	1	0.337298802221582	0.69	0.091	Biological Process	GO:0055094	response to lipoprotein particle	0.0974075172847234	0.337298802221582	0	0	1	11
GO:0060055 angiogenesis involved in wound healing	1	0.337298802221582	0.69	0.091	Biological Process	GO:0060055	angiogenesis involved in wound healing	0.0974075172847234	0.337298802221582	0	0	1	11
GO:0060330 regulation of response to interferon-gamma	1	0.337298802221582	0.69	0.091	Biological Process	GO:0060330	regulation of response to interferon-gamma	0.0974075172847234	0.337298802221582	0	0	1	11
GO:0060334 regulation of interferon-gamma-mediated signaling pathway	1	0.337298802221582	0.69	0.091	Biological Process	GO:0060334	regulation of interferon-gamma-mediated signaling pathway	0.0974075172847234	0.337298802221582	0	0	1	11
GO:0060457 negative regulation of digestive system process	1	0.337298802221582	0.69	0.091	Biological Process	GO:0060457	negative regulation of digestive system process	0.0974075172847234	0.337298802221582	0	0	1	11
GO:0060601 lateral sprouting from an epithelium	1	0.337298802221582	0.69	0.091	Biological Process	GO:0060601	lateral sprouting from an epithelium	0.0974075172847234	0.337298802221582	0	0	1	11
GO:0060742 epithelial cell differentiation involved in prostate gland development	1	0.337298802221582	0.69	0.091	Biological Process	GO:0060742	epithelial cell differentiation involved in prostate gland development	0.0974075172847234	0.337298802221582	0	0	1	11
GO:0071402 cellular response to lipoprotein particle stimulus	1	0.337298802221582	0.69	0.091	Biological Process	GO:0071402	cellular response to lipoprotein particle stimulus	0.0974075172847234	0.337298802221582	0	0	1	11
GO:0090195 chemokine secretion	1	0.337298802221582	0.69	0.091	Biological Process	GO:0090195	chemokine secretion	0.0974075172847234	0.337298802221582	0	0	1	11
GO:0098787 mRNA cleavage involved in mRNA processing	1	0.337298802221582	0.69	0.091	Biological Process	GO:0098787	mRNA cleavage involved in mRNA processing	0.0974075172847234	0.337298802221582	0	0	1	11
GO:1900273 positive regulation of long-term synaptic potentiation	1	0.337298802221582	0.69	0.091	Biological Process	GO:1900273	positive regulation of long-term synaptic potentiation	0.0974075172847234	0.337298802221582	0	0	1	11
GO:1900363 regulation of mRNA polyadenylation	1	0.337298802221582	0.69	0.091	Biological Process	GO:1900363	regulation of mRNA polyadenylation	0.0974075172847234	0.337298802221582	0	0	1	11
GO:1904294 positive regulation of ERAD pathway	1	0.337298802221582	0.69	0.091	Biological Process	GO:1904294	positive regulation of ERAD pathway	0.0974075172847234	0.337298802221582	0	0	1	11
GO:0016491 oxidoreductase activity	9	0.337465594487326	6.338	0.013	Molecular Function	GO:0016491	oxidoreductase activity	0.176892023415987	0.337465594487326	0	0	9	691
GO:0001707 mesoderm formation	2	0.337624673147996	1.379	0.035	Biological Process	GO:0001707	mesoderm formation	0.0979778229904093	0.337624673147996	0	0	2	57
GO:0008625 extrinsic apoptotic signaling pathway via death domain receptors	2	0.337624673147996	1.379	0.035	Biological Process	GO:0008625	extrinsic apoptotic signaling pathway via death domain receptors	0.0979778229904093	0.337624673147996	0	0	2	57
GO:0090502 RNA phosphodiester bond hydrolysis, endonucleolytic	2	0.337624673147996	1.379	0.035	Biological Process	GO:0090502	RNA phosphodiester bond hydrolysis, endonucleolytic	0.0979778229904093	0.337624673147996	0	0	2	57
GO:1901224 positive regulation of NIK/NF-kappaB signaling	2	0.337624673147996	1.379	0.035	Biological Process	GO:1901224	positive regulation of NIK/NF-kappaB signaling	0.0979778229904093	0.337624673147996	0	0	2	57
GO:0004298 threonine-type endopeptidase activity	1	0.338931800642878	0.704	0.045	Molecular Function	GO:0004298	threonine-type endopeptidase activity	0.181906860907567	0.338931800642878	0	0	1	22
GO:0032452 histone demethylase activity	1	0.338931800642878	0.704	0.045	Molecular Function	GO:0032452	histone demethylase activity	0.181906860907567	0.338931800642878	0	0	1	22
GO:0070003 threonine-type peptidase activity	1	0.338931800642878	0.704	0.045	Molecular Function	GO:0070003	threonine-type peptidase activity	0.181906860907567	0.338931800642878	0	0	1	22
GO:0070412 R-SMAD binding	1	0.338931800642878	0.704	0.045	Molecular Function	GO:0070412	R-SMAD binding	0.181906860907567	0.338931800642878	0	0	1	22
GO:0071813 lipoprotein particle binding	1	0.338931800642878	0.704	0.045	Molecular Function	GO:0071813	lipoprotein particle binding	0.181906860907567	0.338931800642878	0	0	1	22
GO:0071814 protein-lipid complex binding	1	0.338931800642878	0.704	0.045	Molecular Function	GO:0071814	protein-lipid complex binding	0.181906860907567	0.338931800642878	0	0	1	22
GO:0016787 hydrolase activity	25	0.338931800642878	17.606	0.011	Molecular Function	GO:0016787	hydrolase activity	0.182249594929826	0.338931800642878	0	0	25	2283
GO:0008654 phospholipid biosynthetic process	3	0.339634634361556	2.069	0.025	Biological Process	GO:0008654	phospholipid biosynthetic process	0.0986808669654168	0.339634634361556	0	0	3	119
GO:0043043 peptide biosynthetic process	9	0.342189763218798	6.207	0.015	Biological Process	GO:0043043	peptide biosynthetic process	0.0995439191309974	0.342189763218798	0	0	9	592
GO:0071496 cellular response to external stimulus	4	0.342850995632323	2.759	0.021	Biological Process	GO:0071496	cellular response to external stimulus	0.100486761777676	0.342850995632323	0	0	4	190
GO:0006261 DNA-dependent DNA replication	3	0.342850995632323	2.069	0.025	Biological Process	GO:0006261	DNA-dependent DNA replication	0.10055807452791	0.342850995632323	0	0	3	120
GO:0090501 RNA phosphodiester bond hydrolysis	3	0.342850995632323	2.069	0.025	Biological Process	GO:0090501	RNA phosphodiester bond hydrolysis	0.10055807452791	0.342850995632323	0	0	3	120
GO:0019915 lipid storage	2	0.342850995632323	1.379	0.034	Biological Process	GO:0019915	lipid storage	0.100883876896367	0.342850995632323	0	0	2	58
GO:0048568 embryonic organ development	6	0.342850995632323	4.138	0.017	Biological Process	GO:0048568	embryonic organ development	0.103008808041221	0.342850995632323	0	0	6	346
GO:0018130 heterocycle biosynthetic process	36	0.342850995632323	24.828	0.011	Biological Process	GO:0018130	heterocycle biosynthetic process	0.103449024197707	0.342850995632323	0	0	36	3168
GO:0019438 aromatic compound biosynthetic process	36	0.342850995632323	24.828	0.011	Biological Process	GO:0019438	aromatic compound biosynthetic process	0.103805019507921	0.342850995632323	0	0	36	3169
GO:0032760 positive regulation of tumor necrosis factor production	2	0.342850995632323	1.379	0.034	Biological Process	GO:0032760	positive regulation of tumor necrosis factor production	0.103813778457856	0.342850995632323	0	0	2	59
GO:0043506 regulation of JUN kinase activity	2	0.342850995632323	1.379	0.034	Biological Process	GO:0043506	regulation of JUN kinase activity	0.103813778457856	0.342850995632323	0	0	2	59
GO:0048332 mesoderm morphogenesis	2	0.342850995632323	1.379	0.034	Biological Process	GO:0048332	mesoderm morphogenesis	0.103813778457856	0.342850995632323	0	0	2	59
GO:0006812 cation transport	12	0.342850995632323	8.276	0.014	Biological Process	GO:0006812	cation transport	0.104117931299875	0.342850995632323	0	0	12	862
GO:0007519 skeletal muscle tissue development	3	0.342850995632323	2.069	0.025	Biological Process	GO:0007519	skeletal muscle tissue development	0.10435538612405	0.342850995632323	0	0	3	122
GO:0008104 protein localization	23	0.342850995632323	15.862	0.012	Biological Process	GO:0008104	protein localization	0.104543616244362	0.342850995632323	0	0	23	1891
GO:0010557 positive regulation of macromolecule biosynthetic process	20	0.342850995632323	13.793	0.012	Biological Process	GO:0010557	positive regulation of macromolecule biosynthetic process	0.105053537739142	0.342850995632323	0	0	20	1605
GO:0010769 regulation of cell morphogenesis involved in differentiation	5	0.342850995632323	3.448	0.019	Biological Process	GO:0010769	regulation of cell morphogenesis involved in differentiation	0.105302318373912	0.342850995632323	0	0	5	269
GO:0000185 activation of MAPKKK activity	1	0.342850995632323	0.69	0.083	Biological Process	GO:0000185	activation of MAPKKK activity	0.105780896043118	0.342850995632323	0	0	1	12
GO:0003071 renal system process involved in regulation of systemic arterial blood pressure	1	0.342850995632323	0.69	0.083	Biological Process	GO:0003071	renal system process involved in regulation of systemic arterial blood pressure	0.105780896043118	0.342850995632323	0	0	1	12
GO:0006691 leukotriene metabolic process	1	0.342850995632323	0.69	0.083	Biological Process	GO:0006691	leukotriene metabolic process	0.105780896043118	0.342850995632323	0	0	1	12
GO:0007625 grooming behavior	1	0.342850995632323	0.69	0.083	Biological Process	GO:0007625	grooming behavior	0.105780896043118	0.342850995632323	0	0	1	12
GO:0009154 purine ribonucleotide catabolic process	1	0.342850995632323	0.69	0.083	Biological Process	GO:0009154	purine ribonucleotide catabolic process	0.105780896043118	0.342850995632323	0	0	1	12
GO:0010039 response to iron ion	1	0.342850995632323	0.69	0.083	Biological Process	GO:0010039	response to iron ion	0.105780896043118	0.342850995632323	0	0	1	12
GO:0010248 establishment or maintenance of transmembrane electrochemical gradient	1	0.342850995632323	0.69	0.083	Biological Process	GO:0010248	establishment or maintenance of transmembrane electrochemical gradient	0.105780896043118	0.342850995632323	0	0	1	12
GO:0010452 histone H3-K36 methylation	1	0.342850995632323	0.69	0.083	Biological Process	GO:0010452	histone H3-K36 methylation	0.105780896043118	0.342850995632323	0	0	1	12
GO:0010880 regulation of release of sequestered calcium ion into cytosol by sarcoplasmic reticulum	1	0.342850995632323	0.69	0.083	Biological Process	GO:0010880	regulation of release of sequestered calcium ion into cytosol by sarcoplasmic reticulum	0.105780896043118	0.342850995632323	0	0	1	12
GO:0010888 negative regulation of lipid storage	1	0.342850995632323	0.69	0.083	Biological Process	GO:0010888	negative regulation of lipid storage	0.105780896043118	0.342850995632323	0	0	1	12
GO:0016048 detection of temperature stimulus	1	0.342850995632323	0.69	0.083	Biological Process	GO:0016048	detection of temperature stimulus	0.105780896043118	0.342850995632323	0	0	1	12
GO:0032488 Cdc42 protein signal transduction	1	0.342850995632323	0.69	0.083	Biological Process	GO:0032488	Cdc42 protein signal transduction	0.105780896043118	0.342850995632323	0	0	1	12
GO:0032793 positive regulation of CREB transcription factor activity	1	0.342850995632323	0.69	0.083	Biological Process	GO:0032793	positive regulation of CREB transcription factor activity	0.105780896043118	0.342850995632323	0	0	1	12
GO:0033262 regulation of nuclear cell cycle DNA replication	1	0.342850995632323	0.69	0.083	Biological Process	GO:0033262	regulation of nuclear cell cycle DNA replication	0.105780896043118	0.342850995632323	0	0	1	12
GO:0038092 nodal signaling pathway	1	0.342850995632323	0.69	0.083	Biological Process	GO:0038092	nodal signaling pathway	0.105780896043118	0.342850995632323	0	0	1	12
GO:0042033 chemokine biosynthetic process	1	0.342850995632323	0.69	0.083	Biological Process	GO:0042033	chemokine biosynthetic process	0.105780896043118	0.342850995632323	0	0	1	12
GO:0045073 regulation of chemokine biosynthetic process	1	0.342850995632323	0.69	0.083	Biological Process	GO:0045073	regulation of chemokine biosynthetic process	0.105780896043118	0.342850995632323	0	0	1	12
GO:0045821 positive regulation of glycolytic process	1	0.342850995632323	0.69	0.083	Biological Process	GO:0045821	positive regulation of glycolytic process	0.105780896043118	0.342850995632323	0	0	1	12
GO:0048169 regulation of long-term neuronal synaptic plasticity	1	0.342850995632323	0.69	0.083	Biological Process	GO:0048169	regulation of long-term neuronal synaptic plasticity	0.105780896043118	0.342850995632323	0	0	1	12
GO:0048368 lateral mesoderm development	1	0.342850995632323	0.69	0.083	Biological Process	GO:0048368	lateral mesoderm development	0.105780896043118	0.342850995632323	0	0	1	12
GO:0050755 chemokine metabolic process	1	0.342850995632323	0.69	0.083	Biological Process	GO:0050755	chemokine metabolic process	0.105780896043118	0.342850995632323	0	0	1	12
GO:0051895 negative regulation of focal adhesion assembly	1	0.342850995632323	0.69	0.083	Biological Process	GO:0051895	negative regulation of focal adhesion assembly	0.105780896043118	0.342850995632323	0	0	1	12
GO:0060263 regulation of respiratory burst	1	0.342850995632323	0.69	0.083	Biological Process	GO:0060263	regulation of respiratory burst	0.105780896043118	0.342850995632323	0	0	1	12
GO:0070230 positive regulation of lymphocyte apoptotic process	1	0.342850995632323	0.69	0.083	Biological Process	GO:0070230	positive regulation of lymphocyte apoptotic process	0.105780896043118	0.342850995632323	0	0	1	12
GO:0071867 response to monoamine	1	0.342850995632323	0.69	0.083	Biological Process	GO:0071867	response to monoamine	0.105780896043118	0.342850995632323	0	0	1	12
GO:0071868 cellular response to monoamine stimulus	1	0.342850995632323	0.69	0.083	Biological Process	GO:0071868	cellular response to monoamine stimulus	0.105780896043118	0.342850995632323	0	0	1	12
GO:0071869 response to catecholamine	1	0.342850995632323	0.69	0.083	Biological Process	GO:0071869	response to catecholamine	0.105780896043118	0.342850995632323	0	0	1	12
GO:0071870 cellular response to catecholamine stimulus	1	0.342850995632323	0.69	0.083	Biological Process	GO:0071870	cellular response to catecholamine stimulus	0.105780896043118	0.342850995632323	0	0	1	12
GO:0072498 embryonic skeletal joint development	1	0.342850995632323	0.69	0.083	Biological Process	GO:0072498	embryonic skeletal joint development	0.105780896043118	0.342850995632323	0	0	1	12
GO:0090179 planar cell polarity pathway involved in neural tube closure	1	0.342850995632323	0.69	0.083	Biological Process	GO:0090179	planar cell polarity pathway involved in neural tube closure	0.105780896043118	0.342850995632323	0	0	1	12
GO:0098801 regulation of renal system process	1	0.342850995632323	0.69	0.083	Biological Process	GO:0098801	regulation of renal system process	0.105780896043118	0.342850995632323	0	0	1	12
GO:1901201 regulation of extracellular matrix assembly	1	0.342850995632323	0.69	0.083	Biological Process	GO:1901201	regulation of extracellular matrix assembly	0.105780896043118	0.342850995632323	0	0	1	12
GO:1902187 negative regulation of viral release from host cell	1	0.342850995632323	0.69	0.083	Biological Process	GO:1902187	negative regulation of viral release from host cell	0.105780896043118	0.342850995632323	0	0	1	12
GO:2001224 positive regulation of neuron migration	1	0.342850995632323	0.69	0.083	Biological Process	GO:2001224	positive regulation of neuron migration	0.105780896043118	0.342850995632323	0	0	1	12
GO:2001267 regulation of cysteine-type endopeptidase activity involved in apoptotic signaling pathway	1	0.342850995632323	0.69	0.083	Biological Process	GO:2001267	regulation of cysteine-type endopeptidase activity involved in apoptotic signaling pathway	0.105780896043118	0.342850995632323	0	0	1	12
GO:0043169 cation binding	29	0.343587333744011	20.423	0.011	Molecular Function	GO:0043169	cation binding	0.185417536004988	0.343587333744011	0	0	29	2700
GO:0045931 positive regulation of mitotic cell cycle	3	0.343903695789414	2.069	0.024	Biological Process	GO:0045931	positive regulation of mitotic cell cycle	0.106275172681324	0.343903695789414	0	0	3	123
GO:0009416 response to light stimulus	4	0.343903695789414	2.759	0.021	Biological Process	GO:0009416	response to light stimulus	0.106348216222608	0.343903695789414	0	0	4	194
GO:0032392 DNA geometric change	2	0.344471863713039	1.379	0.033	Biological Process	GO:0032392	DNA geometric change	0.106766843513315	0.344471863713039	0	0	2	60
GO:1903557 positive regulation of tumor necrosis factor superfamily cytokine production	2	0.344471863713039	1.379	0.033	Biological Process	GO:1903557	positive regulation of tumor necrosis factor superfamily cytokine production	0.106766843513315	0.344471863713039	0	0	2	60
GO:0051345 positive regulation of hydrolase activity	8	0.345302401508456	5.517	0.016	Biological Process	GO:0051345	positive regulation of hydrolase activity	0.107223643568289	0.345302401508456	0	0	8	516
GO:1902531 regulation of intracellular signal transduction	16	0.345302401508456	11.034	0.013	Biological Process	GO:1902531	regulation of intracellular signal transduction	0.107267777055342	0.345302401508456	0	0	16	1233
GO:0003779 actin binding	5	0.347131670283315	3.521	0.015	Molecular Function	GO:0003779	actin binding	0.189183985384064	0.347131670283315	0	0	5	335
GO:0005248 voltage-gated sodium channel activity	1	0.347131670283315	0.704	0.043	Molecular Function	GO:0005248	voltage-gated sodium channel activity	0.189344547427263	0.347131670283315	0	0	1	23
GO:0052866 phosphatidylinositol phosphate phosphatase activity	1	0.347131670283315	0.704	0.043	Molecular Function	GO:0052866	phosphatidylinositol phosphate phosphatase activity	0.189344547427263	0.347131670283315	0	0	1	23
GO:0004540 ribonuclease activity	2	0.347601574164672	1.408	0.023	Molecular Function	GO:0004540	ribonuclease activity	0.190273202105613	0.347601574164672	0	0	2	88
GO:0006417 regulation of translation	5	0.349420480244765	3.448	0.018	Biological Process	GO:0006417	regulation of translation	0.109019735545959	0.349420480244765	0	0	5	272
GO:0048522 positive regulation of cellular process	46	0.349420480244765	31.724	0.011	Biological Process	GO:0048522	positive regulation of cellular process	0.109169170668703	0.349420480244765	0	0	46	4199
GO:0070997 neuron death	4	0.349420480244765	2.759	0.02	Biological Process	GO:0070997	neuron death	0.109336318485728	0.349420480244765	0	0	4	196
GO:0042698 ovulation cycle	2	0.349420480244765	1.379	0.033	Biological Process	GO:0042698	ovulation cycle	0.109742398377041	0.349420480244765	0	0	2	61
GO:0061180 mammary gland epithelium development	2	0.349420480244765	1.379	0.033	Biological Process	GO:0061180	mammary gland epithelium development	0.109742398377041	0.349420480244765	0	0	2	61
GO:0072332 intrinsic apoptotic signaling pathway by p53 class mediator	2	0.349420480244765	1.379	0.033	Biological Process	GO:0072332	intrinsic apoptotic signaling pathway by p53 class mediator	0.109742398377041	0.349420480244765	0	0	2	61
GO:0044707 single-multicellular organism process	48	0.349420480244765	33.103	0.011	Biological Process	GO:0044707	single-multicellular organism process	0.110346183754446	0.349420480244765	0	0	48	4408
GO:0043087 regulation of GTPase activity	6	0.349420480244765	4.138	0.017	Biological Process	GO:0043087	regulation of GTPase activity	0.11052535131672	0.349420480244765	0	0	6	353
GO:0034220 ion transmembrane transport	12	0.349420480244765	8.276	0.014	Biological Process	GO:0034220	ion transmembrane transport	0.110798384531451	0.349420480244765	0	0	12	872
GO:0017038 protein import	4	0.349420480244765	2.759	0.02	Biological Process	GO:0017038	protein import	0.110844502845755	0.349420480244765	0	0	4	197
GO:0007178 transmembrane receptor protein serine/threonine kinase signaling pathway	5	0.349420480244765	3.448	0.018	Biological Process	GO:0007178	transmembrane receptor protein serine/threonine kinase signaling pathway	0.111533456001356	0.349420480244765	0	0	5	274
GO:0060538 skeletal muscle organ development	3	0.349420480244765	2.069	0.024	Biological Process	GO:0060538	skeletal muscle organ development	0.112117135779834	0.349420480244765	0	0	3	126
GO:0006518 peptide metabolic process	10	0.349420480244765	6.897	0.014	Biological Process	GO:0006518	peptide metabolic process	0.112640538595664	0.349420480244765	0	0	10	696
GO:0001738 morphogenesis of a polarized epithelium	2	0.349420480244765	1.379	0.032	Biological Process	GO:0001738	morphogenesis of a polarized epithelium	0.11274	0.349420480244765	0	0	2	62
GO:0032755 positive regulation of interleukin-6 production	2	0.349420480244765	1.379	0.032	Biological Process	GO:0032755	positive regulation of interleukin-6 production	0.11274	0.349420480244765	0	0	2	62
GO:0000054 ribosomal subunit export from nucleus	1	0.349420480244765	0.69	0.077	Biological Process	GO:0000054	ribosomal subunit export from nucleus	0.114077125493099	0.349420480244765	0	0	1	13
GO:0000731 DNA synthesis involved in DNA repair	1	0.349420480244765	0.69	0.077	Biological Process	GO:0000731	DNA synthesis involved in DNA repair	0.114077125493099	0.349420480244765	0	0	1	13
GO:0006972 hyperosmotic response	1	0.349420480244765	0.69	0.077	Biological Process	GO:0006972	hyperosmotic response	0.114077125493099	0.349420480244765	0	0	1	13
GO:0007398 ectoderm development	1	0.349420480244765	0.69	0.077	Biological Process	GO:0007398	ectoderm development	0.114077125493099	0.349420480244765	0	0	1	13
GO:0008356 asymmetric cell division	1	0.349420480244765	0.69	0.077	Biological Process	GO:0008356	asymmetric cell division	0.114077125493099	0.349420480244765	0	0	1	13
GO:0009261 ribonucleotide catabolic process	1	0.349420480244765	0.69	0.077	Biological Process	GO:0009261	ribonucleotide catabolic process	0.114077125493099	0.349420480244765	0	0	1	13
GO:0009886 post-embryonic morphogenesis	1	0.349420480244765	0.69	0.077	Biological Process	GO:0009886	post-embryonic morphogenesis	0.114077125493099	0.349420480244765	0	0	1	13
GO:0016074 snoRNA metabolic process	1	0.349420480244765	0.69	0.077	Biological Process	GO:0016074	snoRNA metabolic process	0.114077125493099	0.349420480244765	0	0	1	13
GO:0021854 hypothalamus development	1	0.349420480244765	0.69	0.077	Biological Process	GO:0021854	hypothalamus development	0.114077125493099	0.349420480244765	0	0	1	13
GO:0030813 positive regulation of nucleotide catabolic process	1	0.349420480244765	0.69	0.077	Biological Process	GO:0030813	positive regulation of nucleotide catabolic process	0.114077125493099	0.349420480244765	0	0	1	13
GO:0033750 ribosome localization	1	0.349420480244765	0.69	0.077	Biological Process	GO:0033750	ribosome localization	0.114077125493099	0.349420480244765	0	0	1	13
GO:0033753 establishment of ribosome localization	1	0.349420480244765	0.69	0.077	Biological Process	GO:0033753	establishment of ribosome localization	0.114077125493099	0.349420480244765	0	0	1	13
GO:0035728 response to hepatocyte growth factor	1	0.349420480244765	0.69	0.077	Biological Process	GO:0035728	response to hepatocyte growth factor	0.114077125493099	0.349420480244765	0	0	1	13
GO:0035729 cellular response to hepatocyte growth factor stimulus	1	0.349420480244765	0.69	0.077	Biological Process	GO:0035729	cellular response to hepatocyte growth factor stimulus	0.114077125493099	0.349420480244765	0	0	1	13
GO:0042535 positive regulation of tumor necrosis factor biosynthetic process	1	0.349420480244765	0.69	0.077	Biological Process	GO:0042535	positive regulation of tumor necrosis factor biosynthetic process	0.114077125493099	0.349420480244765	0	0	1	13
GO:0042759 long-chain fatty acid biosynthetic process	1	0.349420480244765	0.69	0.077	Biological Process	GO:0042759	long-chain fatty acid biosynthetic process	0.114077125493099	0.349420480244765	0	0	1	13
GO:0046831 regulation of RNA export from nucleus	1	0.349420480244765	0.69	0.077	Biological Process	GO:0046831	regulation of RNA export from nucleus	0.114077125493099	0.349420480244765	0	0	1	13
GO:0048012 hepatocyte growth factor receptor signaling pathway	1	0.349420480244765	0.69	0.077	Biological Process	GO:0048012	hepatocyte growth factor receptor signaling pathway	0.114077125493099	0.349420480244765	0	0	1	13
GO:0048305 immunoglobulin secretion	1	0.349420480244765	0.69	0.077	Biological Process	GO:0048305	immunoglobulin secretion	0.114077125493099	0.349420480244765	0	0	1	13
GO:0050951 sensory perception of temperature stimulus	1	0.349420480244765	0.69	0.077	Biological Process	GO:0050951	sensory perception of temperature stimulus	0.114077125493099	0.349420480244765	0	0	1	13
GO:0051194 positive regulation of cofactor metabolic process	1	0.349420480244765	0.69	0.077	Biological Process	GO:0051194	positive regulation of cofactor metabolic process	0.114077125493099	0.349420480244765	0	0	1	13
GO:0051197 positive regulation of coenzyme metabolic process	1	0.349420480244765	0.69	0.077	Biological Process	GO:0051197	positive regulation of coenzyme metabolic process	0.114077125493099	0.349420480244765	0	0	1	13
GO:0055070 copper ion homeostasis	1	0.349420480244765	0.69	0.077	Biological Process	GO:0055070	copper ion homeostasis	0.114077125493099	0.349420480244765	0	0	1	13
GO:0060391 positive regulation of SMAD protein import into nucleus	1	0.349420480244765	0.69	0.077	Biological Process	GO:0060391	positive regulation of SMAD protein import into nucleus	0.114077125493099	0.349420480244765	0	0	1	13
GO:0070293 renal absorption	1	0.349420480244765	0.69	0.077	Biological Process	GO:0070293	renal absorption	0.114077125493099	0.349420480244765	0	0	1	13
GO:0070831 basement membrane assembly	1	0.349420480244765	0.69	0.077	Biological Process	GO:0070831	basement membrane assembly	0.114077125493099	0.349420480244765	0	0	1	13
GO:0090178 regulation of establishment of planar polarity involved in neural tube closure	1	0.349420480244765	0.69	0.077	Biological Process	GO:0090178	regulation of establishment of planar polarity involved in neural tube closure	0.114077125493099	0.349420480244765	0	0	1	13
GO:1902307 positive regulation of sodium ion transmembrane transport	1	0.349420480244765	0.69	0.077	Biological Process	GO:1902307	positive regulation of sodium ion transmembrane transport	0.114077125493099	0.349420480244765	0	0	1	13
GO:2000010 positive regulation of protein localization to cell surface	1	0.349420480244765	0.69	0.077	Biological Process	GO:2000010	positive regulation of protein localization to cell surface	0.114077125493099	0.349420480244765	0	0	1	13
GO:0050851 antigen receptor-mediated signaling pathway	3	0.349420480244765	2.069	0.024	Biological Process	GO:0050851	antigen receptor-mediated signaling pathway	0.114091454409962	0.349420480244765	0	0	3	127
GO:0051173 positive regulation of nitrogen compound metabolic process	21	0.350349948858384	14.483	0.012	Biological Process	GO:0051173	positive regulation of nitrogen compound metabolic process	0.114640683037446	0.350349948858384	0	0	21	1720
GO:0044238 primary metabolic process	88	0.350349948858384	60.69	0.01	Biological Process	GO:0044238	primary metabolic process	0.114642014294986	0.350349948858384	0	0	88	8667
GO:0007631 feeding behavior	2	0.351112979965973	1.379	0.032	Biological Process	GO:0007631	feeding behavior	0.115758334368189	0.351112979965973	0	0	2	63
GO:0010717 regulation of epithelial to mesenchymal transition	2	0.351112979965973	1.379	0.032	Biological Process	GO:0010717	regulation of epithelial to mesenchymal transition	0.115758334368189	0.351112979965973	0	0	2	63
GO:0032611 interleukin-1 beta production	2	0.351112979965973	1.379	0.032	Biological Process	GO:0032611	interleukin-1 beta production	0.115758334368189	0.351112979965973	0	0	2	63
GO:0045682 regulation of epidermis development	2	0.351112979965973	1.379	0.032	Biological Process	GO:0045682	regulation of epidermis development	0.115758334368189	0.351112979965973	0	0	2	63
GO:0045833 negative regulation of lipid metabolic process	2	0.351112979965973	1.379	0.032	Biological Process	GO:0045833	negative regulation of lipid metabolic process	0.115758334368189	0.351112979965973	0	0	2	63
GO:0071426 ribonucleoprotein complex export from nucleus	2	0.351112979965973	1.379	0.032	Biological Process	GO:0071426	ribonucleoprotein complex export from nucleus	0.115758334368189	0.351112979965973	0	0	2	63
GO:0097581 lamellipodium organization	2	0.351112979965973	1.379	0.032	Biological Process	GO:0097581	lamellipodium organization	0.115758334368189	0.351112979965973	0	0	2	63
GO:0051082 unfolded protein binding	2	0.351890027372291	1.408	0.022	Molecular Function	GO:0051082	unfolded protein binding	0.193560096535095	0.351890027372291	0	0	2	89
GO:0042393 histone binding	3	0.351890027372291	2.113	0.018	Molecular Function	GO:0042393	histone binding	0.193981929982791	0.351890027372291	0	0	3	167
GO:0060341 regulation of cellular localization	13	0.352330775696736	8.966	0.013	Biological Process	GO:0060341	regulation of cellular localization	0.116284064193281	0.352330775696736	0	0	13	971
GO:0035639 purine ribonucleoside triphosphate binding	18	0.353130901235729	12.676	0.011	Molecular Function	GO:0035639	purine ribonucleoside triphosphate binding	0.196214846811895	0.353130901235729	0	0	18	1594
GO:0016702 oxidoreductase activity, acting on single donors with incorporation of molecular oxygen, incorporation of two atoms of oxygen	1	0.353130901235729	0.704	0.042	Molecular Function	GO:0016702	oxidoreductase activity, acting on single donors with incorporation of molecular oxygen, incorporation of two atoms of oxygen	0.196715086181605	0.353130901235729	0	0	1	24
GO:0036442 hydrogen-exporting ATPase activity	1	0.353130901235729	0.704	0.042	Molecular Function	GO:0036442	hydrogen-exporting ATPase activity	0.196715086181605	0.353130901235729	0	0	1	24
GO:0008509 anion transmembrane transporter activity	4	0.353952563444544	2.817	0.016	Molecular Function	GO:0008509	anion transmembrane transporter activity	0.19817900285887	0.353952563444544	0	0	4	253
GO:0032550 purine ribonucleoside binding	18	0.353952563444544	12.676	0.011	Molecular Function	GO:0032550	purine ribonucleoside binding	0.199851209953792	0.353952563444544	0	0	18	1599
GO:0032559 adenyl ribonucleotide binding	15	0.353952563444544	10.563	0.012	Molecular Function	GO:0032559	adenyl ribonucleotide binding	0.200142630439803	0.353952563444544	0	0	15	1299
GO:0001883 purine nucleoside binding	18	0.353952563444544	12.676	0.011	Molecular Function	GO:0001883	purine nucleoside binding	0.200582480558282	0.353952563444544	0	0	18	1600
GO:0032549 ribonucleoside binding	18	0.353952563444544	12.676	0.011	Molecular Function	GO:0032549	ribonucleoside binding	0.202048996125971	0.353952563444544	0	0	18	1602
GO:0005261 cation channel activity	4	0.353952563444544	2.817	0.016	Molecular Function	GO:0005261	cation channel activity	0.203775879409644	0.353952563444544	0	0	4	256
GO:0008200 ion channel inhibitor activity	1	0.353952563444544	0.704	0.04	Molecular Function	GO:0008200	ion channel inhibitor activity	0.204019079122774	0.353952563444544	0	0	1	25
GO:0015491 cation:cation antiporter activity	1	0.353952563444544	0.704	0.04	Molecular Function	GO:0015491	cation:cation antiporter activity	0.204019079122774	0.353952563444544	0	0	1	25
GO:0016701 oxidoreductase activity, acting on single donors with incorporation of molecular oxygen	1	0.353952563444544	0.704	0.04	Molecular Function	GO:0016701	oxidoreductase activity, acting on single donors with incorporation of molecular oxygen	0.204019079122774	0.353952563444544	0	0	1	25
GO:0080025 phosphatidylinositol-3,5-bisphosphate binding	1	0.353952563444544	0.704	0.04	Molecular Function	GO:0080025	phosphatidylinositol-3,5-bisphosphate binding	0.204019079122774	0.353952563444544	0	0	1	25
GO:0001882 nucleoside binding	18	0.353987413388351	12.676	0.011	Molecular Function	GO:0001882	nucleoside binding	0.204997840460171	0.353987413388351	0	0	18	1606
GO:0019904 protein domain specific binding	6	0.353987413388351	4.225	0.014	Molecular Function	GO:0019904	protein domain specific binding	0.206743309074913	0.353987413388351	0	0	6	437
GO:0005319 lipid transporter activity	2	0.353987413388351	1.408	0.022	Molecular Function	GO:0005319	lipid transporter activity	0.206777947472499	0.353987413388351	0	0	2	93
GO:0031072 heat shock protein binding	2	0.353987413388351	1.408	0.022	Molecular Function	GO:0031072	heat shock protein binding	0.206777947472499	0.353987413388351	0	0	2	93
GO:0002274 myeloid leukocyte activation	3	0.354636033958461	2.069	0.023	Biological Process	GO:0002274	myeloid leukocyte activation	0.11807961597823	0.354636033958461	0	0	3	129
GO:0009166 nucleotide catabolic process	2	0.354636033958461	1.379	0.031	Biological Process	GO:0009166	nucleotide catabolic process	0.118797419312513	0.354636033958461	0	0	2	64
GO:0010389 regulation of G2/M transition of mitotic cell cycle	2	0.354636033958461	1.379	0.031	Biological Process	GO:0010389	regulation of G2/M transition of mitotic cell cycle	0.118797419312513	0.354636033958461	0	0	2	64
GO:0032652 regulation of interleukin-1 production	2	0.354636033958461	1.379	0.031	Biological Process	GO:0032652	regulation of interleukin-1 production	0.118797419312513	0.354636033958461	0	0	2	64
GO:0071166 ribonucleoprotein complex localization	2	0.354636033958461	1.379	0.031	Biological Process	GO:0071166	ribonucleoprotein complex localization	0.118797419312513	0.354636033958461	0	0	2	64
GO:2000278 regulation of DNA biosynthetic process	2	0.354636033958461	1.379	0.031	Biological Process	GO:2000278	regulation of DNA biosynthetic process	0.118797419312513	0.354636033958461	0	0	2	64
GO:0051049 regulation of transport	16	0.354636033958461	11.034	0.013	Biological Process	GO:0051049	regulation of transport	0.118821883937875	0.354636033958461	0	0	16	1253
GO:0035556 intracellular signal transduction	23	0.354636033958461	15.862	0.012	Biological Process	GO:0035556	intracellular signal transduction	0.119525233944692	0.354636033958461	0	0	23	1923
GO:0016331 morphogenesis of embryonic epithelium	3	0.354636033958461	2.069	0.023	Biological Process	GO:0016331	morphogenesis of embryonic epithelium	0.120093133233087	0.354636033958461	0	0	3	130
GO:0051168 nuclear export	3	0.354636033958461	2.069	0.023	Biological Process	GO:0051168	nuclear export	0.120093133233087	0.354636033958461	0	0	3	130
GO:0009314 response to radiation	5	0.354636033958461	3.448	0.018	Biological Process	GO:0009314	response to radiation	0.120550972191755	0.354636033958461	0	0	5	281
GO:0032956 regulation of actin cytoskeleton organization	5	0.354636033958461	3.448	0.018	Biological Process	GO:0032956	regulation of actin cytoskeleton organization	0.120550972191755	0.354636033958461	0	0	5	281
GO:0048584 positive regulation of response to stimulus	20	0.354636033958461	13.793	0.012	Biological Process	GO:0048584	positive regulation of response to stimulus	0.120796470255863	0.354636033958461	0	0	20	1636
GO:0032507 maintenance of protein location in cell	2	0.354636033958461	1.379	0.031	Biological Process	GO:0032507	maintenance of protein location in cell	0.121856401440176	0.354636033958461	0	0	2	65
GO:0006275 regulation of DNA replication	3	0.354636033958461	2.069	0.023	Biological Process	GO:0006275	regulation of DNA replication	0.12211939033978	0.354636033958461	0	0	3	131
GO:0051017 actin filament bundle assembly	3	0.354636033958461	2.069	0.023	Biological Process	GO:0051017	actin filament bundle assembly	0.12211939033978	0.354636033958461	0	0	3	131
GO:0001710 mesodermal cell fate commitment	1	0.354636033958461	0.69	0.071	Biological Process	GO:0001710	mesodermal cell fate commitment	0.122296911569596	0.354636033958461	0	0	1	14
GO:0002407 dendritic cell chemotaxis	1	0.354636033958461	0.69	0.071	Biological Process	GO:0002407	dendritic cell chemotaxis	0.122296911569596	0.354636033958461	0	0	1	14
GO:0006309 apoptotic DNA fragmentation	1	0.354636033958461	0.69	0.071	Biological Process	GO:0006309	apoptotic DNA fragmentation	0.122296911569596	0.354636033958461	0	0	1	14
GO:0006851 mitochondrial calcium ion transport	1	0.354636033958461	0.69	0.071	Biological Process	GO:0006851	mitochondrial calcium ion transport	0.122296911569596	0.354636033958461	0	0	1	14
GO:0010662 regulation of striated muscle cell apoptotic process	1	0.354636033958461	0.69	0.071	Biological Process	GO:0010662	regulation of striated muscle cell apoptotic process	0.122296911569596	0.354636033958461	0	0	1	14
GO:0010738 regulation of protein kinase A signaling	1	0.354636033958461	0.69	0.071	Biological Process	GO:0010738	regulation of protein kinase A signaling	0.122296911569596	0.354636033958461	0	0	1	14
GO:0010743 regulation of macrophage derived foam cell differentiation	1	0.354636033958461	0.69	0.071	Biological Process	GO:0010743	regulation of macrophage derived foam cell differentiation	0.122296911569596	0.354636033958461	0	0	1	14
GO:0010885 regulation of cholesterol storage	1	0.354636033958461	0.69	0.071	Biological Process	GO:0010885	regulation of cholesterol storage	0.122296911569596	0.354636033958461	0	0	1	14
GO:0032239 regulation of nucleobase-containing compound transport	1	0.354636033958461	0.69	0.071	Biological Process	GO:0032239	regulation of nucleobase-containing compound transport	0.122296911569596	0.354636033958461	0	0	1	14
GO:0032674 regulation of interleukin-5 production	1	0.354636033958461	0.69	0.071	Biological Process	GO:0032674	regulation of interleukin-5 production	0.122296911569596	0.354636033958461	0	0	1	14
GO:0034695 response to prostaglandin E	1	0.354636033958461	0.69	0.071	Biological Process	GO:0034695	response to prostaglandin E	0.122296911569596	0.354636033958461	0	0	1	14
GO:0046415 urate metabolic process	1	0.354636033958461	0.69	0.071	Biological Process	GO:0046415	urate metabolic process	0.122296911569596	0.354636033958461	0	0	1	14
GO:0046827 positive regulation of protein export from nucleus	1	0.354636033958461	0.69	0.071	Biological Process	GO:0046827	positive regulation of protein export from nucleus	0.122296911569596	0.354636033958461	0	0	1	14
GO:0048569 post-embryonic organ development	1	0.354636033958461	0.69	0.071	Biological Process	GO:0048569	post-embryonic organ development	0.122296911569596	0.354636033958461	0	0	1	14
GO:0048670 regulation of collateral sprouting	1	0.354636033958461	0.69	0.071	Biological Process	GO:0048670	regulation of collateral sprouting	0.122296911569596	0.354636033958461	0	0	1	14
GO:0051131 chaperone-mediated protein complex assembly	1	0.354636033958461	0.69	0.071	Biological Process	GO:0051131	chaperone-mediated protein complex assembly	0.122296911569596	0.354636033958461	0	0	1	14
GO:0051491 positive regulation of filopodium assembly	1	0.354636033958461	0.69	0.071	Biological Process	GO:0051491	positive regulation of filopodium assembly	0.122296911569596	0.354636033958461	0	0	1	14
GO:0060572 morphogenesis of an epithelial bud	1	0.354636033958461	0.69	0.071	Biological Process	GO:0060572	morphogenesis of an epithelial bud	0.122296911569596	0.354636033958461	0	0	1	14
GO:0070242 thymocyte apoptotic process	1	0.354636033958461	0.69	0.071	Biological Process	GO:0070242	thymocyte apoptotic process	0.122296911569596	0.354636033958461	0	0	1	14
GO:0071428 rRNA-containing ribonucleoprotein complex export from nucleus	1	0.354636033958461	0.69	0.071	Biological Process	GO:0071428	rRNA-containing ribonucleoprotein complex export from nucleus	0.122296911569596	0.354636033958461	0	0	1	14
GO:0090177 establishment of planar polarity involved in neural tube closure	1	0.354636033958461	0.69	0.071	Biological Process	GO:0090177	establishment of planar polarity involved in neural tube closure	0.122296911569596	0.354636033958461	0	0	1	14
GO:0090208 positive regulation of triglyceride metabolic process	1	0.354636033958461	0.69	0.071	Biological Process	GO:0090208	positive regulation of triglyceride metabolic process	0.122296911569596	0.354636033958461	0	0	1	14
GO:0090330 regulation of platelet aggregation	1	0.354636033958461	0.69	0.071	Biological Process	GO:0090330	regulation of platelet aggregation	0.122296911569596	0.354636033958461	0	0	1	14
GO:1902004 positive regulation of beta-amyloid formation	1	0.354636033958461	0.69	0.071	Biological Process	GO:1902004	positive regulation of beta-amyloid formation	0.122296911569596	0.354636033958461	0	0	1	14
GO:1903392 negative regulation of adherens junction organization	1	0.354636033958461	0.69	0.071	Biological Process	GO:1903392	negative regulation of adherens junction organization	0.122296911569596	0.354636033958461	0	0	1	14
GO:2000251 positive regulation of actin cytoskeleton reorganization	1	0.354636033958461	0.69	0.071	Biological Process	GO:2000251	positive regulation of actin cytoskeleton reorganization	0.122296911569596	0.354636033958461	0	0	1	14
GO:0051707 response to other organism	9	0.354904878231477	6.207	0.015	Biological Process	GO:0051707	response to other organism	0.122514765792883	0.354904878231477	0	0	9	620
GO:0031931 TORC1 complex	1	0.356631807415775	0.654	0.143	Cellular Component	GO:0031931	TORC1 complex	0.0651702015437338	0.356631807415775	0	0	1	7
GO:0005912 adherens junction	5	0.356631807415775	3.268	0.022	Cellular Component	GO:0005912	adherens junction	0.0654661327976015	0.356631807415775	0	0	5	225
GO:0017059 serine C-palmitoyltransferase complex	1	0.356631807415775	0.654	0.125	Cellular Component	GO:0017059	serine C-palmitoyltransferase complex	0.0741291091017554	0.356631807415775	0	0	1	8
GO:0031211 endoplasmic reticulum palmitoyltransferase complex	1	0.356631807415775	0.654	0.125	Cellular Component	GO:0031211	endoplasmic reticulum palmitoyltransferase complex	0.0741291091017554	0.356631807415775	0	0	1	8
GO:0035253 ciliary rootlet	1	0.356631807415775	0.654	0.125	Cellular Component	GO:0035253	ciliary rootlet	0.0741291091017554	0.356631807415775	0	0	1	8
GO:0043034 costamere	1	0.356631807415775	0.654	0.125	Cellular Component	GO:0043034	costamere	0.0741291091017554	0.356631807415775	0	0	1	8
GO:0044292 dendrite terminus	1	0.356631807415775	0.654	0.125	Cellular Component	GO:0044292	dendrite terminus	0.0741291091017554	0.356631807415775	0	0	1	8
GO:0030134 ER to Golgi transport vesicle	2	0.356631807415775	1.307	0.043	Cellular Component	GO:0030134	ER to Golgi transport vesicle	0.0745020927286806	0.356631807415775	0	0	2	47
GO:0070161 anchoring junction	5	0.356631807415775	3.268	0.021	Cellular Component	GO:0070161	anchoring junction	0.0746651788734574	0.356631807415775	0	0	5	234
GO:0036464 cytoplasmic ribonucleoprotein granule	4	0.356631807415775	2.614	0.024	Cellular Component	GO:0036464	cytoplasmic ribonucleoprotein granule	0.0755238023412609	0.356631807415775	0	0	4	166
GO:0031981 nuclear lumen	39	0.356631807415775	25.49	0.012	Cellular Component	GO:0031981	nuclear lumen	0.0771677811657591	0.356631807415775	0	0	39	3271
GO:0019867 outer membrane	3	0.356631807415775	1.961	0.029	Cellular Component	GO:0019867	outer membrane	0.0798756434644929	0.356631807415775	0	0	3	105
GO:0031968 organelle outer membrane	3	0.356631807415775	1.961	0.029	Cellular Component	GO:0031968	organelle outer membrane	0.0798756434644929	0.356631807415775	0	0	3	105
GO:0008023 transcription elongation factor complex	2	0.356631807415775	1.307	0.041	Cellular Component	GO:0008023	transcription elongation factor complex	0.0800665306618038	0.356631807415775	0	0	2	49
GO:0010494 cytoplasmic stress granule	2	0.356631807415775	1.307	0.041	Cellular Component	GO:0010494	cytoplasmic stress granule	0.0800665306618038	0.356631807415775	0	0	2	49
GO:0030173 integral component of Golgi membrane	2	0.356631807415775	1.307	0.04	Cellular Component	GO:0030173	integral component of Golgi membrane	0.0828959907246927	0.356631807415775	0	0	2	50
GO:0019773 proteasome core complex, alpha-subunit complex	1	0.356631807415775	0.654	0.111	Cellular Component	GO:0019773	proteasome core complex, alpha-subunit complex	0.0830027151094871	0.356631807415775	0	0	1	9
GO:0019908 nuclear cyclin-dependent protein kinase holoenzyme complex	1	0.356631807415775	0.654	0.111	Cellular Component	GO:0019908	nuclear cyclin-dependent protein kinase holoenzyme complex	0.0830027151094871	0.356631807415775	0	0	1	9
GO:0033180 proton-transporting V-type ATPase, V1 domain	1	0.356631807415775	0.654	0.111	Cellular Component	GO:0033180	proton-transporting V-type ATPase, V1 domain	0.0830027151094871	0.356631807415775	0	0	1	9
GO:0042599 lamellar body	1	0.356631807415775	0.654	0.111	Cellular Component	GO:0042599	lamellar body	0.0830027151094871	0.356631807415775	0	0	1	9
GO:0000315 organellar large ribosomal subunit	2	0.356631807415775	1.307	0.039	Cellular Component	GO:0000315	organellar large ribosomal subunit	0.0857558133966869	0.356631807415775	0	0	2	51
GO:0005762 mitochondrial large ribosomal subunit	2	0.356631807415775	1.307	0.039	Cellular Component	GO:0005762	mitochondrial large ribosomal subunit	0.0857558133966869	0.356631807415775	0	0	2	51
GO:0031228 intrinsic component of Golgi membrane	2	0.356631807415775	1.307	0.038	Cellular Component	GO:0031228	intrinsic component of Golgi membrane	0.088645166553404	0.356631807415775	0	0	2	52
GO:0034704 calcium channel complex	2	0.356631807415775	1.307	0.038	Cellular Component	GO:0034704	calcium channel complex	0.088645166553404	0.356631807415775	0	0	2	52
GO:0042175 nuclear outer membrane-endoplasmic reticulum membrane network	8	0.356631807415775	5.229	0.017	Cellular Component	GO:0042175	nuclear outer membrane-endoplasmic reticulum membrane network	0.0890555275751276	0.356631807415775	0	0	8	478
GO:0035770 ribonucleoprotein granule	4	0.356631807415775	2.614	0.023	Cellular Component	GO:0035770	ribonucleoprotein granule	0.0890766833310773	0.356631807415775	0	0	4	176
GO:0001673 male germ cell nucleus	1	0.356631807415775	0.654	0.1	Cellular Component	GO:0001673	male germ cell nucleus	0.0917918264662649	0.356631807415775	0	0	1	10
GO:0005885 Arp2/3 protein complex	1	0.356631807415775	0.654	0.1	Cellular Component	GO:0005885	Arp2/3 protein complex	0.0917918264662649	0.356631807415775	0	0	1	10
GO:0031010 ISWI-type complex	1	0.356631807415775	0.654	0.1	Cellular Component	GO:0031010	ISWI-type complex	0.0917918264662649	0.356631807415775	0	0	1	10
GO:0034992 microtubule organizing center attachment site	1	0.356631807415775	0.654	0.1	Cellular Component	GO:0034992	microtubule organizing center attachment site	0.0917918264662649	0.356631807415775	0	0	1	10
GO:0034993 LINC complex	1	0.356631807415775	0.654	0.1	Cellular Component	GO:0034993	LINC complex	0.0917918264662649	0.356631807415775	0	0	1	10
GO:0042627 chylomicron	1	0.356631807415775	0.654	0.1	Cellular Component	GO:0042627	chylomicron	0.0917918264662649	0.356631807415775	0	0	1	10
GO:0005654 nucleoplasm	34	0.356631807415775	22.222	0.012	Cellular Component	GO:0005654	nucleoplasm	0.0926700468425506	0.356631807415775	0	0	34	2839
GO:0070062 extracellular exosome	2	0.356631807415775	1.307	0.036	Cellular Component	GO:0070062	extracellular exosome	0.0974822811858209	0.356631807415775	0	0	2	55
GO:0031594 neuromuscular junction	2	0.356631807415775	1.307	0.036	Cellular Component	GO:0031594	neuromuscular junction	0.100481691858474	0.356631807415775	0	0	2	56
GO:0045171 intercellular bridge	2	0.356631807415775	1.307	0.036	Cellular Component	GO:0045171	intercellular bridge	0.100481691858474	0.356631807415775	0	0	2	56
GO:0002178 palmitoyltransferase complex	1	0.356631807415775	0.654	0.091	Cellular Component	GO:0002178	palmitoyltransferase complex	0.100497242488735	0.356631807415775	0	0	1	11
GO:0005641 nuclear envelope lumen	1	0.356631807415775	0.654	0.091	Cellular Component	GO:0005641	nuclear envelope lumen	0.100497242488735	0.356631807415775	0	0	1	11
GO:0033646 host intracellular part	1	0.356631807415775	0.654	0.091	Cellular Component	GO:0033646	host intracellular part	0.100497242488735	0.356631807415775	0	0	1	11
GO:0043083 synaptic cleft	1	0.356631807415775	0.654	0.091	Cellular Component	GO:0043083	synaptic cleft	0.100497242488735	0.356631807415775	0	0	1	11
GO:0043656 intracellular region of host	1	0.356631807415775	0.654	0.091	Cellular Component	GO:0043656	intracellular region of host	0.100497242488735	0.356631807415775	0	0	1	11
GO:0070938 contractile ring	1	0.356631807415775	0.654	0.091	Cellular Component	GO:0070938	contractile ring	0.100497242488735	0.356631807415775	0	0	1	11
GO:0005227 calcium activated cation channel activity	1	0.356927884022248	0.704	0.038	Molecular Function	GO:0005227	calcium activated cation channel activity	0.21125712284489	0.356927884022248	0	0	1	26
GO:0016248 channel inhibitor activity	1	0.356927884022248	0.704	0.038	Molecular Function	GO:0016248	channel inhibitor activity	0.21125712284489	0.356927884022248	0	0	1	26
GO:0048020 CCR chemokine receptor binding	1	0.356927884022248	0.704	0.038	Molecular Function	GO:0048020	CCR chemokine receptor binding	0.21125712284489	0.356927884022248	0	0	1	26
GO:1901682 sulfur compound transmembrane transporter activity	1	0.356927884022248	0.704	0.038	Molecular Function	GO:1901682	sulfur compound transmembrane transporter activity	0.21125712284489	0.356927884022248	0	0	1	26
GO:0043207 response to external biotic stimulus	9	0.357060493473376	6.207	0.014	Biological Process	GO:0043207	response to external biotic stimulus	0.123384796757372	0.357060493473376	0	0	9	621
GO:0015914 phospholipid transport	2	0.360075903055257	1.379	0.03	Biological Process	GO:0015914	phospholipid transport	0.124934657477564	0.360075903055257	0	0	2	66
GO:0030593 neutrophil chemotaxis	2	0.360075903055257	1.379	0.03	Biological Process	GO:0030593	neutrophil chemotaxis	0.124934657477564	0.360075903055257	0	0	2	66
GO:0051897 positive regulation of protein kinase B signaling	2	0.360075903055257	1.379	0.03	Biological Process	GO:0051897	positive regulation of protein kinase B signaling	0.124934657477564	0.360075903055257	0	0	2	66
GO:1901888 regulation of cell junction assembly	2	0.360075903055257	1.379	0.03	Biological Process	GO:1901888	regulation of cell junction assembly	0.124934657477564	0.360075903055257	0	0	2	66
GO:0033365 protein localization to organelle	9	0.360287093467901	6.207	0.014	Biological Process	GO:0033365	protein localization to organelle	0.125134974282751	0.360287093467901	0	0	9	623
GO:0032535 regulation of cellular component size	5	0.361918845942736	3.448	0.018	Biological Process	GO:0032535	regulation of cellular component size	0.125854106881167	0.361918845942736	0	0	5	285
GO:0007179 transforming growth factor beta receptor signaling pathway	3	0.361918845942736	2.069	0.023	Biological Process	GO:0007179	transforming growth factor beta receptor signaling pathway	0.126209468647225	0.361918845942736	0	0	3	133
GO:0061572 actin filament bundle organization	3	0.361918845942736	2.069	0.023	Biological Process	GO:0061572	actin filament bundle organization	0.126209468647225	0.361918845942736	0	0	3	133
GO:0032880 regulation of protein localization	10	0.361918845942736	6.897	0.014	Biological Process	GO:0032880	regulation of protein localization	0.126212178645051	0.361918845942736	0	0	10	713
GO:0090305 nucleic acid phosphodiester bond hydrolysis	4	0.362176025630702	2.759	0.019	Biological Process	GO:0090305	nucleic acid phosphodiester bond hydrolysis	0.126429571711705	0.362176025630702	0	0	4	207
GO:0005793 endoplasmic reticulum-Golgi intermediate compartment	2	0.364089228798722	1.307	0.035	Cellular Component	GO:0005793	endoplasmic reticulum-Golgi intermediate compartment	0.103506663548764	0.364089228798722	0	0	2	57
GO:0001948 glycoprotein binding	1	0.365463466221432	0.704	0.037	Molecular Function	GO:0001948	glycoprotein binding	0.218429808631378	0.365463466221432	0	0	1	27
GO:0004114 3',5'-cyclic-nucleotide phosphodiesterase activity	1	0.365463466221432	0.704	0.037	Molecular Function	GO:0004114	3',5'-cyclic-nucleotide phosphodiesterase activity	0.218429808631378	0.365463466221432	0	0	1	27
GO:0030544 Hsp70 protein binding	1	0.365463466221432	0.704	0.037	Molecular Function	GO:0030544	Hsp70 protein binding	0.218429808631378	0.365463466221432	0	0	1	27
GO:0032092 positive regulation of protein binding	2	0.365657143444413	1.379	0.03	Biological Process	GO:0032092	positive regulation of protein binding	0.1280315738506	0.365657143444413	0	0	2	67
GO:1901992 positive regulation of mitotic cell cycle phase transition	2	0.365657143444413	1.379	0.03	Biological Process	GO:1901992	positive regulation of mitotic cell cycle phase transition	0.1280315738506	0.365657143444413	0	0	2	67
GO:1904064 positive regulation of cation transmembrane transport	2	0.365657143444413	1.379	0.03	Biological Process	GO:1904064	positive regulation of cation transmembrane transport	0.1280315738506	0.365657143444413	0	0	2	67
GO:0007417 central nervous system development	9	0.366267866293519	6.207	0.014	Biological Process	GO:0007417	central nervous system development	0.129569145318179	0.366267866293519	0	0	9	628
GO:0010468 regulation of gene expression	37	0.366267866293519	25.517	0.011	Biological Process	GO:0010468	regulation of gene expression	0.130300661936569	0.366267866293519	0	0	37	3339
GO:0050870 positive regulation of T cell activation	3	0.366267866293519	2.069	0.022	Biological Process	GO:0050870	positive regulation of T cell activation	0.130348537159258	0.366267866293519	0	0	3	135
GO:0000076 DNA replication checkpoint	1	0.366267866293519	0.69	0.067	Biological Process	GO:0000076	DNA replication checkpoint	0.130440953792826	0.366267866293519	0	0	1	15
GO:0000463 maturation of LSU-rRNA from tricistronic rRNA transcript (SSU-rRNA, 5.8S rRNA, LSU-rRNA)	1	0.366267866293519	0.69	0.067	Biological Process	GO:0000463	maturation of LSU-rRNA from tricistronic rRNA transcript (SSU-rRNA, 5.8S rRNA, LSU-rRNA)	0.130440953792826	0.366267866293519	0	0	1	15
GO:0006390 transcription from mitochondrial promoter	1	0.366267866293519	0.69	0.067	Biological Process	GO:0006390	transcription from mitochondrial promoter	0.130440953792826	0.366267866293519	0	0	1	15
GO:0010658 striated muscle cell apoptotic process	1	0.366267866293519	0.69	0.067	Biological Process	GO:0010658	striated muscle cell apoptotic process	0.130440953792826	0.366267866293519	0	0	1	15
GO:0032332 positive regulation of chondrocyte differentiation	1	0.366267866293519	0.69	0.067	Biological Process	GO:0032332	positive regulation of chondrocyte differentiation	0.130440953792826	0.366267866293519	0	0	1	15
GO:0032634 interleukin-5 production	1	0.366267866293519	0.69	0.067	Biological Process	GO:0032634	interleukin-5 production	0.130440953792826	0.366267866293519	0	0	1	15
GO:0034694 response to prostaglandin	1	0.366267866293519	0.69	0.067	Biological Process	GO:0034694	response to prostaglandin	0.130440953792826	0.366267866293519	0	0	1	15
GO:0042249 establishment of planar polarity of embryonic epithelium	1	0.366267866293519	0.69	0.067	Biological Process	GO:0042249	establishment of planar polarity of embryonic epithelium	0.130440953792826	0.366267866293519	0	0	1	15
GO:0042407 cristae formation	1	0.366267866293519	0.69	0.067	Biological Process	GO:0042407	cristae formation	0.130440953792826	0.366267866293519	0	0	1	15
GO:0046716 muscle cell cellular homeostasis	1	0.366267866293519	0.69	0.067	Biological Process	GO:0046716	muscle cell cellular homeostasis	0.130440953792826	0.366267866293519	0	0	1	15
GO:0051457 maintenance of protein location in nucleus	1	0.366267866293519	0.69	0.067	Biological Process	GO:0051457	maintenance of protein location in nucleus	0.130440953792826	0.366267866293519	0	0	1	15
GO:0060644 mammary gland epithelial cell differentiation	1	0.366267866293519	0.69	0.067	Biological Process	GO:0060644	mammary gland epithelial cell differentiation	0.130440953792826	0.366267866293519	0	0	1	15
GO:0061298 retina vasculature development in camera-type eye	1	0.366267866293519	0.69	0.067	Biological Process	GO:0061298	retina vasculature development in camera-type eye	0.130440953792826	0.366267866293519	0	0	1	15
GO:0070723 response to cholesterol	1	0.366267866293519	0.69	0.067	Biological Process	GO:0070723	response to cholesterol	0.130440953792826	0.366267866293519	0	0	1	15
GO:0042102 positive regulation of T cell proliferation	2	0.367884872448814	1.379	0.029	Biological Process	GO:0042102	positive regulation of T cell proliferation	0.131146546560561	0.367884872448814	0	0	2	68
GO:0000976 transcription regulatory region sequence-specific DNA binding	9	0.368851206218386	6.338	0.012	Molecular Function	GO:0000976	transcription regulatory region sequence-specific DNA binding	0.221168034676402	0.368851206218386	0	0	9	732
GO:0005506 iron ion binding	3	0.369240406584016	2.113	0.017	Molecular Function	GO:0005506	iron ion binding	0.222115602413209	0.369240406584016	0	0	3	179
GO:0051246 regulation of protein metabolic process	26	0.369662922381307	17.931	0.012	Biological Process	GO:0051246	regulation of protein metabolic process	0.13191074663254	0.369662922381307	0	0	26	2242
GO:0004112 cyclic-nucleotide phosphodiesterase activity	1	0.373727572222702	0.704	0.036	Molecular Function	GO:0004112	cyclic-nucleotide phosphodiesterase activity	0.225537722501901	0.373727572222702	0	0	1	28
GO:0031362 anchored component of external side of plasma membrane	1	0.37457679331259	0.654	0.083	Cellular Component	GO:0031362	anchored component of external side of plasma membrane	0.109119754981638	0.37457679331259	0	0	1	12
GO:1990023 mitotic spindle midzone	1	0.37457679331259	0.654	0.083	Cellular Component	GO:1990023	mitotic spindle midzone	0.109119754981638	0.37457679331259	0	0	1	12
GO:0030017 sarcomere	3	0.37457679331259	1.961	0.025	Cellular Component	GO:0030017	sarcomere	0.110224592545849	0.37457679331259	0	0	3	121
GO:0030496 midbody	3	0.37457679331259	1.961	0.025	Cellular Component	GO:0030496	midbody	0.110224592545849	0.37457679331259	0	0	3	121
GO:0008585 female gonad development	2	0.374795726715616	1.379	0.029	Biological Process	GO:0008585	female gonad development	0.134278981061337	0.374795726715616	0	0	2	69
GO:0061640 cytoskeleton-dependent cytokinesis	2	0.374795726715616	1.379	0.029	Biological Process	GO:0061640	cytoskeleton-dependent cytokinesis	0.134278981061337	0.374795726715616	0	0	2	69
GO:0010770 positive regulation of cell morphogenesis involved in differentiation	3	0.374795726715616	2.069	0.022	Biological Process	GO:0010770	positive regulation of cell morphogenesis involved in differentiation	0.134535278489597	0.374795726715616	0	0	3	137
GO:0042098 T cell proliferation	3	0.374795726715616	2.069	0.022	Biological Process	GO:0042098	T cell proliferation	0.134535278489597	0.374795726715616	0	0	3	137
GO:1903308 regulation of chromatin modification	3	0.374795726715616	2.069	0.022	Biological Process	GO:1903308	regulation of chromatin modification	0.134535278489597	0.374795726715616	0	0	3	137
GO:2000027 regulation of organ morphogenesis	3	0.374795726715616	2.069	0.022	Biological Process	GO:2000027	regulation of organ morphogenesis	0.134535278489597	0.374795726715616	0	0	3	137
GO:0016616 oxidoreductase activity, acting on the CH-OH group of donors, NAD or NADP as acceptor	2	0.378385159948679	1.408	0.02	Molecular Function	GO:0016616	oxidoreductase activity, acting on the CH-OH group of donors, NAD or NADP as acceptor	0.230120810651868	0.378385159948679	0	0	2	100
GO:0015175 neutral amino acid transmembrane transporter activity	1	0.378385159948679	0.704	0.034	Molecular Function	GO:0015175	neutral amino acid transmembrane transporter activity	0.232581445258881	0.378385159948679	0	0	1	29
GO:0015459 potassium channel regulator activity	1	0.378385159948679	0.704	0.034	Molecular Function	GO:0015459	potassium channel regulator activity	0.232581445258881	0.378385159948679	0	0	1	29
GO:0017147 Wnt-protein binding	1	0.378385159948679	0.704	0.034	Molecular Function	GO:0017147	Wnt-protein binding	0.232581445258881	0.378385159948679	0	0	1	29
GO:0030291 protein serine/threonine kinase inhibitor activity	1	0.378385159948679	0.704	0.034	Molecular Function	GO:0030291	protein serine/threonine kinase inhibitor activity	0.232581445258881	0.378385159948679	0	0	1	29
GO:0004519 endonuclease activity	2	0.378385159948679	1.408	0.02	Molecular Function	GO:0004519	endonuclease activity	0.233471694436419	0.378385159948679	0	0	2	101
GO:0008201 heparin binding	2	0.378385159948679	1.408	0.02	Molecular Function	GO:0008201	heparin binding	0.233471694436419	0.378385159948679	0	0	2	101
GO:0060249 anatomical structure homeostasis	5	0.379164290487472	3.448	0.017	Biological Process	GO:0060249	anatomical structure homeostasis	0.13677794416557	0.379164290487472	0	0	5	293
GO:0008344 adult locomotory behavior	2	0.379164290487472	1.379	0.029	Biological Process	GO:0008344	adult locomotory behavior	0.137428292138119	0.379164290487472	0	0	2	70
GO:0042475 odontogenesis of dentin-containing tooth	2	0.379164290487472	1.379	0.029	Biological Process	GO:0042475	odontogenesis of dentin-containing tooth	0.137428292138119	0.379164290487472	0	0	2	70
GO:1901362 organic cyclic compound biosynthetic process	36	0.379164290487472	24.828	0.011	Biological Process	GO:1901362	organic cyclic compound biosynthetic process	0.137986084911234	0.379164290487472	0	0	36	3256
GO:0003002 regionalization	5	0.379164290487472	3.448	0.017	Biological Process	GO:0003002	regionalization	0.138172499615848	0.379164290487472	0	0	5	294
GO:0034765 regulation of ion transmembrane transport	5	0.379164290487472	3.448	0.017	Biological Process	GO:0034765	regulation of ion transmembrane transport	0.138172499615848	0.379164290487472	0	0	5	294
GO:0043603 cellular amide metabolic process	11	0.379164290487472	7.586	0.013	Biological Process	GO:0043603	cellular amide metabolic process	0.138219329673056	0.379164290487472	0	0	11	818
GO:0031328 positive regulation of cellular biosynthetic process	20	0.379164290487472	13.793	0.012	Biological Process	GO:0031328	positive regulation of cellular biosynthetic process	0.138497190880551	0.379164290487472	0	0	20	1668
GO:0006379 mRNA cleavage	1	0.379164290487472	0.69	0.062	Biological Process	GO:0006379	mRNA cleavage	0.138509945326171	0.379164290487472	0	0	1	16
GO:0010878 cholesterol storage	1	0.379164290487472	0.69	0.062	Biological Process	GO:0010878	cholesterol storage	0.138509945326171	0.379164290487472	0	0	1	16
GO:0042832 defense response to protozoan	1	0.379164290487472	0.69	0.062	Biological Process	GO:0042832	defense response to protozoan	0.138509945326171	0.379164290487472	0	0	1	16
GO:0045589 regulation of regulatory T cell differentiation	1	0.379164290487472	0.69	0.062	Biological Process	GO:0045589	regulation of regulatory T cell differentiation	0.138509945326171	0.379164290487472	0	0	1	16
GO:0045683 negative regulation of epidermis development	1	0.379164290487472	0.69	0.062	Biological Process	GO:0045683	negative regulation of epidermis development	0.138509945326171	0.379164290487472	0	0	1	16
GO:0050995 negative regulation of lipid catabolic process	1	0.379164290487472	0.69	0.062	Biological Process	GO:0050995	negative regulation of lipid catabolic process	0.138509945326171	0.379164290487472	0	0	1	16
GO:0051894 positive regulation of focal adhesion assembly	1	0.379164290487472	0.69	0.062	Biological Process	GO:0051894	positive regulation of focal adhesion assembly	0.138509945326171	0.379164290487472	0	0	1	16
GO:0071157 negative regulation of cell cycle arrest	1	0.379164290487472	0.69	0.062	Biological Process	GO:0071157	negative regulation of cell cycle arrest	0.138509945326171	0.379164290487472	0	0	1	16
GO:0071392 cellular response to estradiol stimulus	1	0.379164290487472	0.69	0.062	Biological Process	GO:0071392	cellular response to estradiol stimulus	0.138509945326171	0.379164290487472	0	0	1	16
GO:0072643 interferon-gamma secretion	1	0.379164290487472	0.69	0.062	Biological Process	GO:0072643	interferon-gamma secretion	0.138509945326171	0.379164290487472	0	0	1	16
GO:0097529 myeloid leukocyte migration	3	0.379505405268985	2.069	0.022	Biological Process	GO:0097529	myeloid leukocyte migration	0.138768372801106	0.379505405268985	0	0	3	139
GO:1903561 extracellular vesicle	2	0.380254127690122	1.307	0.033	Cellular Component	GO:1903561	extracellular vesicle	0.115847202860139	0.380254127690122	0	0	2	61
GO:0030014 CCR4-NOT complex	1	0.380254127690122	0.654	0.077	Cellular Component	GO:0030014	CCR4-NOT complex	0.117660148307941	0.380254127690122	0	0	1	13
GO:0031233 intrinsic component of external side of plasma membrane	1	0.380254127690122	0.654	0.077	Cellular Component	GO:0031233	intrinsic component of external side of plasma membrane	0.117660148307941	0.380254127690122	0	0	1	13
GO:0031301 integral component of organelle membrane	5	0.380254127690122	3.268	0.019	Cellular Component	GO:0031301	integral component of organelle membrane	0.117994411847562	0.380254127690122	0	0	5	270
GO:0005925 focal adhesion	3	0.380254127690122	1.961	0.024	Cellular Component	GO:0005925	focal adhesion	0.118418204480936	0.380254127690122	0	0	3	125
GO:0016234 inclusion body	2	0.380254127690122	1.307	0.032	Cellular Component	GO:0016234	inclusion body	0.122151723050162	0.380254127690122	0	0	2	63
GO:0030426 growth cone	2	0.380254127690122	1.307	0.032	Cellular Component	GO:0030426	growth cone	0.122151723050162	0.380254127690122	0	0	2	63
GO:0005924 cell-substrate adherens junction	3	0.380254127690122	1.961	0.024	Cellular Component	GO:0005924	cell-substrate adherens junction	0.122598186156439	0.380254127690122	0	0	3	127
GO:0005903 brush border	2	0.380254127690122	1.307	0.031	Cellular Component	GO:0005903	brush border	0.12533509092322	0.380254127690122	0	0	2	64
GO:0033643 host cell part	1	0.380254127690122	0.654	0.071	Cellular Component	GO:0033643	host cell part	0.12611919945832	0.380254127690122	0	0	1	14
GO:0034361 very-low-density lipoprotein particle	1	0.380254127690122	0.654	0.071	Cellular Component	GO:0034361	very-low-density lipoprotein particle	0.12611919945832	0.380254127690122	0	0	1	14
GO:0034385 triglyceride-rich lipoprotein particle	1	0.380254127690122	0.654	0.071	Cellular Component	GO:0034385	triglyceride-rich lipoprotein particle	0.12611919945832	0.380254127690122	0	0	1	14
GO:0038201 TOR complex	1	0.380254127690122	0.654	0.071	Cellular Component	GO:0038201	TOR complex	0.12611919945832	0.380254127690122	0	0	1	14
GO:0043073 germ cell nucleus	1	0.380254127690122	0.654	0.071	Cellular Component	GO:0043073	germ cell nucleus	0.12611919945832	0.380254127690122	0	0	1	14
GO:0097038 perinuclear endoplasmic reticulum	1	0.380254127690122	0.654	0.071	Cellular Component	GO:0097038	perinuclear endoplasmic reticulum	0.12611919945832	0.380254127690122	0	0	1	14
GO:0070887 cellular response to chemical stimulus	24	0.380722622132662	16.552	0.012	Biological Process	GO:0070887	cellular response to chemical stimulus	0.139454853353386	0.380722622132662	0	0	24	2060
GO:0045944 positive regulation of transcription from RNA polymerase II promoter	13	0.380722622132662	8.966	0.013	Biological Process	GO:0045944	positive regulation of transcription from RNA polymerase II promoter	0.139491001041113	0.380722622132662	0	0	13	1004
GO:0060548 negative regulation of cell death	9	0.380722622132662	6.207	0.014	Biological Process	GO:0060548	negative regulation of cell death	0.139616194294065	0.380722622132662	0	0	9	639
GO:1902533 positive regulation of intracellular signal transduction	10	0.380782457625103	6.897	0.014	Biological Process	GO:1902533	positive regulation of intracellular signal transduction	0.139772404226986	0.380782457625103	0	0	10	729
GO:0060079 excitatory postsynaptic potential	2	0.382652889770966	1.379	0.028	Biological Process	GO:0060079	excitatory postsynaptic potential	0.140593903787499	0.382652889770966	0	0	2	71
GO:0034112 positive regulation of homotypic cell-cell adhesion	3	0.383123450226559	2.069	0.021	Biological Process	GO:0034112	positive regulation of homotypic cell-cell adhesion	0.140901889487412	0.383123450226559	0	0	3	140
GO:0005623 cell	136	0.384304262044982	88.889	0.01	Cellular Component	GO:0005623	cell	0.131046776636438	0.384304262044982	0	0	136	13640
GO:0030055 cell-substrate junction	3	0.384304262044982	1.961	0.023	Cellular Component	GO:0030055	cell-substrate junction	0.131117271771083	0.384304262044982	0	0	3	131
GO:0005773 vacuole	6	0.384304262044982	3.922	0.017	Cellular Component	GO:0005773	vacuole	0.132381723441319	0.384304262044982	0	0	6	360
GO:0032806 carboxy-terminal domain protein kinase complex	1	0.384304262044982	0.654	0.067	Cellular Component	GO:0032806	carboxy-terminal domain protein kinase complex	0.134497678119986	0.384304262044982	0	0	1	15
GO:0043198 dendritic shaft	1	0.384304262044982	0.654	0.067	Cellular Component	GO:0043198	dendritic shaft	0.134497678119986	0.384304262044982	0	0	1	15
GO:0000932 cytoplasmic mRNA processing body	2	0.384304262044982	1.307	0.03	Cellular Component	GO:0000932	cytoplasmic mRNA processing body	0.135001543619137	0.384304262044982	0	0	2	67
GO:0035097 histone methyltransferase complex	2	0.384304262044982	1.307	0.03	Cellular Component	GO:0035097	histone methyltransferase complex	0.135001543619137	0.384304262044982	0	0	2	67
GO:0044432 endoplasmic reticulum part	8	0.384304262044982	5.229	0.015	Cellular Component	GO:0044432	endoplasmic reticulum part	0.140114319920749	0.384304262044982	0	0	8	533
GO:0005938 cell cortex	4	0.384304262044982	2.614	0.019	Cellular Component	GO:0005938	cell cortex	0.141173596388768	0.384304262044982	0	0	4	209
GO:0018995 host	1	0.384304262044982	0.654	0.062	Cellular Component	GO:0018995	host	0.142796346744893	0.384304262044982	0	0	1	16
GO:0034707 chloride channel complex	1	0.384304262044982	0.654	0.062	Cellular Component	GO:0034707	chloride channel complex	0.142796346744893	0.384304262044982	0	0	1	16
GO:0043657 host cell	1	0.384304262044982	0.654	0.062	Cellular Component	GO:0043657	host cell	0.142796346744893	0.384304262044982	0	0	1	16
GO:0044215 other organism	1	0.384304262044982	0.654	0.062	Cellular Component	GO:0044215	other organism	0.142796346744893	0.384304262044982	0	0	1	16
GO:0044216 other organism cell	1	0.384304262044982	0.654	0.062	Cellular Component	GO:0044216	other organism cell	0.142796346744893	0.384304262044982	0	0	1	16
GO:0044217 other organism part	1	0.384304262044982	0.654	0.062	Cellular Component	GO:0044217	other organism part	0.142796346744893	0.384304262044982	0	0	1	16
GO:0046930 pore complex	1	0.384304262044982	0.654	0.062	Cellular Component	GO:0046930	pore complex	0.142796346744893	0.384304262044982	0	0	1	16
GO:0030551 cyclic nucleotide binding	1	0.384637648012057	0.704	0.033	Molecular Function	GO:0030551	cyclic nucleotide binding	0.239561552533622	0.384637648012057	0	0	1	30
GO:0032451 demethylase activity	1	0.384637648012057	0.704	0.033	Molecular Function	GO:0032451	demethylase activity	0.239561552533622	0.384637648012057	0	0	1	30
GO:0044769 ATPase activity, coupled to transmembrane movement of ions, rotational mechanism	1	0.384637648012057	0.704	0.033	Molecular Function	GO:0044769	ATPase activity, coupled to transmembrane movement of ions, rotational mechanism	0.239561552533622	0.384637648012057	0	0	1	30
GO:0001932 regulation of protein phosphorylation	14	0.385939948139655	9.655	0.013	Biological Process	GO:0001932	regulation of protein phosphorylation	0.142074672816027	0.385939948139655	0	0	14	1101
GO:0048518 positive regulation of biological process	51	0.385939948139655	35.172	0.011	Biological Process	GO:0048518	positive regulation of biological process	0.14220988921225	0.385939948139655	0	0	51	4808
GO:0061387 regulation of extent of cell growth	2	0.386653005668557	1.379	0.028	Biological Process	GO:0061387	regulation of extent of cell growth	0.143775249098961	0.386653005668557	0	0	2	72
GO:1901292 nucleoside phosphate catabolic process	2	0.386653005668557	1.379	0.028	Biological Process	GO:1901292	nucleoside phosphate catabolic process	0.143775249098961	0.386653005668557	0	0	2	72
GO:0007283 spermatogenesis	5	0.386653005668557	3.448	0.017	Biological Process	GO:0007283	spermatogenesis	0.143813723695292	0.386653005668557	0	0	5	298
GO:0009607 response to biotic stimulus	9	0.386653005668557	6.207	0.014	Biological Process	GO:0009607	response to biotic stimulus	0.144313709895928	0.386653005668557	0	0	9	644
GO:0006259 DNA metabolic process	10	0.386653005668557	6.897	0.014	Biological Process	GO:0006259	DNA metabolic process	0.145049990977851	0.386653005668557	0	0	10	735
GO:0048232 male gamete generation	5	0.386653005668557	3.448	0.017	Biological Process	GO:0048232	male gamete generation	0.145239588756855	0.386653005668557	0	0	5	299
GO:0002009 morphogenesis of an epithelium	6	0.386653005668557	4.138	0.016	Biological Process	GO:0002009	morphogenesis of an epithelium	0.145774591549163	0.386653005668557	0	0	6	383
GO:0003352 regulation of cilium movement	1	0.386653005668557	0.69	0.059	Biological Process	GO:0003352	regulation of cilium movement	0.146504573033543	0.386653005668557	0	0	1	17
GO:0006085 acetyl-CoA biosynthetic process	1	0.386653005668557	0.69	0.059	Biological Process	GO:0006085	acetyl-CoA biosynthetic process	0.146504573033543	0.386653005668557	0	0	1	17
GO:0006833 water transport	1	0.386653005668557	0.69	0.059	Biological Process	GO:0006833	water transport	0.146504573033543	0.386653005668557	0	0	1	17
GO:0007618 mating	1	0.386653005668557	0.69	0.059	Biological Process	GO:0007618	mating	0.146504573033543	0.386653005668557	0	0	1	17
GO:0014002 astrocyte development	1	0.386653005668557	0.69	0.059	Biological Process	GO:0014002	astrocyte development	0.146504573033543	0.386653005668557	0	0	1	17
GO:0032968 positive regulation of transcription elongation from RNA polymerase II promoter	1	0.386653005668557	0.69	0.059	Biological Process	GO:0032968	positive regulation of transcription elongation from RNA polymerase II promoter	0.146504573033543	0.386653005668557	0	0	1	17
GO:0034105 positive regulation of tissue remodeling	1	0.386653005668557	0.69	0.059	Biological Process	GO:0034105	positive regulation of tissue remodeling	0.146504573033543	0.386653005668557	0	0	1	17
GO:0034724 DNA replication-independent nucleosome organization	1	0.386653005668557	0.69	0.059	Biological Process	GO:0034724	DNA replication-independent nucleosome organization	0.146504573033543	0.386653005668557	0	0	1	17
GO:0043011 myeloid dendritic cell differentiation	1	0.386653005668557	0.69	0.059	Biological Process	GO:0043011	myeloid dendritic cell differentiation	0.146504573033543	0.386653005668557	0	0	1	17
GO:0043931 ossification involved in bone maturation	1	0.386653005668557	0.69	0.059	Biological Process	GO:0043931	ossification involved in bone maturation	0.146504573033543	0.386653005668557	0	0	1	17
GO:0060216 definitive hemopoiesis	1	0.386653005668557	0.69	0.059	Biological Process	GO:0060216	definitive hemopoiesis	0.146504573033543	0.386653005668557	0	0	1	17
GO:0060333 interferon-gamma-mediated signaling pathway	1	0.386653005668557	0.69	0.059	Biological Process	GO:0060333	interferon-gamma-mediated signaling pathway	0.146504573033543	0.386653005668557	0	0	1	17
GO:0090103 cochlea morphogenesis	1	0.386653005668557	0.69	0.059	Biological Process	GO:0090103	cochlea morphogenesis	0.146504573033543	0.386653005668557	0	0	1	17
GO:1901889 negative regulation of cell junction assembly	1	0.386653005668557	0.69	0.059	Biological Process	GO:1901889	negative regulation of cell junction assembly	0.146504573033543	0.386653005668557	0	0	1	17
GO:1902914 regulation of protein polyubiquitination	1	0.386653005668557	0.69	0.059	Biological Process	GO:1902914	regulation of protein polyubiquitination	0.146504573033543	0.386653005668557	0	0	1	17
GO:1902993 positive regulation of amyloid precursor protein catabolic process	1	0.386653005668557	0.69	0.059	Biological Process	GO:1902993	positive regulation of amyloid precursor protein catabolic process	0.146504573033543	0.386653005668557	0	0	1	17
GO:1903055 positive regulation of extracellular matrix organization	1	0.386653005668557	0.69	0.059	Biological Process	GO:1903055	positive regulation of extracellular matrix organization	0.146504573033543	0.386653005668557	0	0	1	17
GO:1903523 negative regulation of blood circulation	1	0.386653005668557	0.69	0.059	Biological Process	GO:1903523	negative regulation of blood circulation	0.146504573033543	0.386653005668557	0	0	1	17
GO:1904467 regulation of tumor necrosis factor secretion	1	0.386653005668557	0.69	0.059	Biological Process	GO:1904467	regulation of tumor necrosis factor secretion	0.146504573033543	0.386653005668557	0	0	1	17
GO:1904646 cellular response to beta-amyloid	1	0.386653005668557	0.69	0.059	Biological Process	GO:1904646	cellular response to beta-amyloid	0.146504573033543	0.386653005668557	0	0	1	17
GO:2000114 regulation of establishment of cell polarity	1	0.386653005668557	0.69	0.059	Biological Process	GO:2000114	regulation of establishment of cell polarity	0.146504573033543	0.386653005668557	0	0	1	17
GO:2000279 negative regulation of DNA biosynthetic process	1	0.386653005668557	0.69	0.059	Biological Process	GO:2000279	negative regulation of DNA biosynthetic process	0.146504573033543	0.386653005668557	0	0	1	17
GO:0052548 regulation of endopeptidase activity	5	0.386653005668557	3.448	0.017	Biological Process	GO:0052548	regulation of endopeptidase activity	0.146671599742342	0.386653005668557	0	0	5	300
GO:0032612 interleukin-1 production	2	0.386653005668557	1.379	0.027	Biological Process	GO:0032612	interleukin-1 production	0.146971770137766	0.386653005668557	0	0	2	73
GO:0034620 cellular response to unfolded protein	2	0.386653005668557	1.379	0.027	Biological Process	GO:0034620	cellular response to unfolded protein	0.146971770137766	0.386653005668557	0	0	2	73
GO:0045185 maintenance of protein location	2	0.386653005668557	1.379	0.027	Biological Process	GO:0045185	maintenance of protein location	0.146971770137766	0.386653005668557	0	0	2	73
GO:0002429 immune response-activating cell surface receptor signaling pathway	3	0.386978333007428	2.069	0.021	Biological Process	GO:0002429	immune response-activating cell surface receptor signaling pathway	0.147368335559951	0.386978333007428	0	0	3	143
GO:0051402 neuron apoptotic process	3	0.386978333007428	2.069	0.021	Biological Process	GO:0051402	neuron apoptotic process	0.147368335559951	0.386978333007428	0	0	3	143
GO:0032592 integral component of mitochondrial membrane	2	0.387175886997848	1.307	0.029	Cellular Component	GO:0032592	integral component of mitochondrial membrane	0.144828885410667	0.387175886997848	0	0	2	70
GO:0008324 cation transmembrane transporter activity	7	0.388848594909205	4.93	0.013	Molecular Function	GO:0008324	cation transmembrane transporter activity	0.242936356200528	0.388848594909205	0	0	7	557
GO:0003924 GTPase activity	4	0.389592379456037	2.817	0.014	Molecular Function	GO:0003924	GTPase activity	0.244154605307071	0.389592379456037	0	0	4	277
GO:0004190 aspartic-type endopeptidase activity	1	0.390887864626233	0.704	0.032	Molecular Function	GO:0004190	aspartic-type endopeptidase activity	0.246478614832015	0.390887864626233	0	0	1	31
GO:0015662 ATPase activity, coupled to transmembrane movement of ions, phosphorylative mechanism	1	0.390887864626233	0.704	0.032	Molecular Function	GO:0015662	ATPase activity, coupled to transmembrane movement of ions, phosphorylative mechanism	0.246478614832015	0.390887864626233	0	0	1	31
GO:0051223 regulation of protein transport	7	0.39163754874612	4.828	0.015	Biological Process	GO:0051223	regulation of protein transport	0.149334748107875	0.39163754874612	0	0	7	472
GO:0007369 gastrulation	3	0.39163754874612	2.069	0.021	Biological Process	GO:0007369	gastrulation	0.149545232561334	0.39163754874612	0	0	3	144
GO:0034109 homotypic cell-cell adhesion	6	0.39163754874612	4.138	0.016	Biological Process	GO:0034109	homotypic cell-cell adhesion	0.149556934165038	0.39163754874612	0	0	6	386
GO:0009891 positive regulation of biosynthetic process	20	0.391644159494584	13.793	0.012	Biological Process	GO:0009891	positive regulation of biosynthetic process	0.149697556026844	0.391644159494584	0	0	20	1687
GO:1901222 regulation of NIK/NF-kappaB signaling	2	0.392551847892687	1.379	0.027	Biological Process	GO:1901222	regulation of NIK/NF-kappaB signaling	0.150182917829184	0.392551847892687	0	0	2	74
GO:0001934 positive regulation of protein phosphorylation	10	0.393486763461616	6.897	0.013	Biological Process	GO:0001934	positive regulation of protein phosphorylation	0.151337300104552	0.393486763461616	0	0	10	742
GO:0016049 cell growth	5	0.393486763461616	3.448	0.016	Biological Process	GO:0016049	cell growth	0.152460311133922	0.393486763461616	0	0	5	304
GO:1902749 regulation of cell cycle G2/M phase transition	2	0.393486763461616	1.379	0.027	Biological Process	GO:1902749	regulation of cell cycle G2/M phase transition	0.153408151844096	0.393486763461616	0	0	2	75
GO:0010467 gene expression	46	0.393486763461616	31.724	0.011	Biological Process	GO:0010467	gene expression	0.15371881064848	0.393486763461616	0	0	46	4318
GO:0034762 regulation of transmembrane transport	5	0.393486763461616	3.448	0.016	Biological Process	GO:0034762	regulation of transmembrane transport	0.153922455398737	0.393486763461616	0	0	5	305
GO:0043270 positive regulation of ion transport	3	0.393486763461616	2.069	0.021	Biological Process	GO:0043270	positive regulation of ion transport	0.153930159378658	0.393486763461616	0	0	3	146
GO:0000466 maturation of 5.8S rRNA from tricistronic rRNA transcript (SSU-rRNA, 5.8S rRNA, LSU-rRNA)	1	0.393486763461616	0.69	0.056	Biological Process	GO:0000466	maturation of 5.8S rRNA from tricistronic rRNA transcript (SSU-rRNA, 5.8S rRNA, LSU-rRNA)	0.154425517536241	0.393486763461616	0	0	1	18
GO:0001964 startle response	1	0.393486763461616	0.69	0.056	Biological Process	GO:0001964	startle response	0.154425517536241	0.393486763461616	0	0	1	18
GO:0010592 positive regulation of lamellipodium assembly	1	0.393486763461616	0.69	0.056	Biological Process	GO:0010592	positive regulation of lamellipodium assembly	0.154425517536241	0.393486763461616	0	0	1	18
GO:0010742 macrophage derived foam cell differentiation	1	0.393486763461616	0.69	0.056	Biological Process	GO:0010742	macrophage derived foam cell differentiation	0.154425517536241	0.393486763461616	0	0	1	18
GO:0010922 positive regulation of phosphatase activity	1	0.393486763461616	0.69	0.056	Biological Process	GO:0010922	positive regulation of phosphatase activity	0.154425517536241	0.393486763461616	0	0	1	18
GO:0034368 protein-lipid complex remodeling	1	0.393486763461616	0.69	0.056	Biological Process	GO:0034368	protein-lipid complex remodeling	0.154425517536241	0.393486763461616	0	0	1	18
GO:0034369 plasma lipoprotein particle remodeling	1	0.393486763461616	0.69	0.056	Biological Process	GO:0034369	plasma lipoprotein particle remodeling	0.154425517536241	0.393486763461616	0	0	1	18
GO:0036314 response to sterol	1	0.393486763461616	0.69	0.056	Biological Process	GO:0036314	response to sterol	0.154425517536241	0.393486763461616	0	0	1	18
GO:0036336 dendritic cell migration	1	0.393486763461616	0.69	0.056	Biological Process	GO:0036336	dendritic cell migration	0.154425517536241	0.393486763461616	0	0	1	18
GO:0036342 post-anal tail morphogenesis	1	0.393486763461616	0.69	0.056	Biological Process	GO:0036342	post-anal tail morphogenesis	0.154425517536241	0.393486763461616	0	0	1	18
GO:0042533 tumor necrosis factor biosynthetic process	1	0.393486763461616	0.69	0.056	Biological Process	GO:0042533	tumor necrosis factor biosynthetic process	0.154425517536241	0.393486763461616	0	0	1	18
GO:0042534 regulation of tumor necrosis factor biosynthetic process	1	0.393486763461616	0.69	0.056	Biological Process	GO:0042534	regulation of tumor necrosis factor biosynthetic process	0.154425517536241	0.393486763461616	0	0	1	18
GO:0043525 positive regulation of neuron apoptotic process	1	0.393486763461616	0.69	0.056	Biological Process	GO:0043525	positive regulation of neuron apoptotic process	0.154425517536241	0.393486763461616	0	0	1	18
GO:0045429 positive regulation of nitric oxide biosynthetic process	1	0.393486763461616	0.69	0.056	Biological Process	GO:0045429	positive regulation of nitric oxide biosynthetic process	0.154425517536241	0.393486763461616	0	0	1	18
GO:0048339 paraxial mesoderm development	1	0.393486763461616	0.69	0.056	Biological Process	GO:0048339	paraxial mesoderm development	0.154425517536241	0.393486763461616	0	0	1	18
GO:0051205 protein insertion into membrane	1	0.393486763461616	0.69	0.056	Biological Process	GO:0051205	protein insertion into membrane	0.154425517536241	0.393486763461616	0	0	1	18
GO:0060039 pericardium development	1	0.393486763461616	0.69	0.056	Biological Process	GO:0060039	pericardium development	0.154425517536241	0.393486763461616	0	0	1	18
GO:0070977 bone maturation	1	0.393486763461616	0.69	0.056	Biological Process	GO:0070977	bone maturation	0.154425517536241	0.393486763461616	0	0	1	18
GO:0090023 positive regulation of neutrophil chemotaxis	1	0.393486763461616	0.69	0.056	Biological Process	GO:0090023	positive regulation of neutrophil chemotaxis	0.154425517536241	0.393486763461616	0	0	1	18
GO:0090077 foam cell differentiation	1	0.393486763461616	0.69	0.056	Biological Process	GO:0090077	foam cell differentiation	0.154425517536241	0.393486763461616	0	0	1	18
GO:1903393 positive regulation of adherens junction organization	1	0.393486763461616	0.69	0.056	Biological Process	GO:1903393	positive regulation of adherens junction organization	0.154425517536241	0.393486763461616	0	0	1	18
GO:2000108 positive regulation of leukocyte apoptotic process	1	0.393486763461616	0.69	0.056	Biological Process	GO:2000108	positive regulation of leukocyte apoptotic process	0.154425517536241	0.393486763461616	0	0	1	18
GO:0009986 cell surface	9	0.393622087304699	5.882	0.014	Cellular Component	GO:0009986	cell surface	0.148221783498777	0.393622087304699	0	0	9	627
GO:0035295 tube development	7	0.39480045279399	4.828	0.015	Biological Process	GO:0035295	tube development	0.155080290695524	0.39480045279399	0	0	7	477
GO:0015031 protein transport	15	0.395979851953271	10.345	0.012	Biological Process	GO:0015031	protein transport	0.15605776111506	0.395979851953271	0	0	15	1215
GO:0002685 regulation of leukocyte migration	3	0.395979851953271	2.069	0.02	Biological Process	GO:0002685	regulation of leukocyte migration	0.15613785981231	0.395979851953271	0	0	3	147
GO:1902275 regulation of chromatin organization	3	0.395979851953271	2.069	0.02	Biological Process	GO:1902275	regulation of chromatin organization	0.15613785981231	0.395979851953271	0	0	3	147
GO:1903039 positive regulation of leukocyte cell-cell adhesion	3	0.395979851953271	2.069	0.02	Biological Process	GO:1903039	positive regulation of leukocyte cell-cell adhesion	0.15613785981231	0.395979851953271	0	0	3	147
GO:0003006 developmental process involved in reproduction	7	0.395979851953271	4.828	0.015	Biological Process	GO:0003006	developmental process involved in reproduction	0.156241697579587	0.395979851953271	0	0	7	478
GO:0005847 mRNA cleavage and polyadenylation specificity factor complex	1	0.396967686663806	0.654	0.059	Cellular Component	GO:0005847	mRNA cleavage and polyadenylation specificity factor complex	0.151015960617295	0.396967686663806	0	0	1	17
GO:0098573 intrinsic component of mitochondrial membrane	2	0.396967686663806	1.307	0.028	Cellular Component	GO:0098573	intrinsic component of mitochondrial membrane	0.151461486432824	0.396967686663806	0	0	2	72
GO:0055086 nucleobase-containing small molecule metabolic process	7	0.398577425133036	4.828	0.015	Biological Process	GO:0055086	nucleobase-containing small molecule metabolic process	0.157407163663258	0.398577425133036	0	0	7	479
GO:0042383 sarcolemma	2	0.39888790272621	1.307	0.027	Cellular Component	GO:0042383	sarcolemma	0.154800290459328	0.39888790272621	0	0	2	73
GO:0005789 endoplasmic reticulum membrane	7	0.39888790272621	4.575	0.015	Cellular Component	GO:0005789	endoplasmic reticulum membrane	0.155663314190731	0.39888790272621	0	0	7	462
GO:0044464 cell part	135	0.39888790272621	88.235	0.01	Cellular Component	GO:0044464	cell part	0.155673471899242	0.39888790272621	0	0	135	13577
GO:0005868 cytoplasmic dynein complex	1	0.39888790272621	0.654	0.056	Cellular Component	GO:0005868	cytoplasmic dynein complex	0.159157267920682	0.39888790272621	0	0	1	18
GO:0031307 integral component of mitochondrial outer membrane	1	0.39888790272621	0.654	0.056	Cellular Component	GO:0031307	integral component of mitochondrial outer membrane	0.159157267920682	0.39888790272621	0	0	1	18
GO:0033178 proton-transporting two-sector ATPase complex, catalytic domain	1	0.39888790272621	0.654	0.056	Cellular Component	GO:0033178	proton-transporting two-sector ATPase complex, catalytic domain	0.159157267920682	0.39888790272621	0	0	1	18
GO:0035371 microtubule plus-end	1	0.39888790272621	0.654	0.056	Cellular Component	GO:0035371	microtubule plus-end	0.159157267920682	0.39888790272621	0	0	1	18
GO:0001775 cell activation	9	0.399444880644803	6.207	0.014	Biological Process	GO:0001775	cell activation	0.157890589281673	0.399444880644803	0	0	9	658
GO:0043066 negative regulation of apoptotic process	8	0.399485688777494	5.517	0.014	Biological Process	GO:0043066	negative regulation of apoptotic process	0.158942279255687	0.399485688777494	0	0	8	569
GO:0001843 neural tube closure	2	0.399485688777494	1.379	0.026	Biological Process	GO:0001843	neural tube closure	0.159898760578864	0.399485688777494	0	0	2	77
GO:0006664 glycolipid metabolic process	2	0.399485688777494	1.379	0.026	Biological Process	GO:0006664	glycolipid metabolic process	0.159898760578864	0.399485688777494	0	0	2	77
GO:0034446 substrate adhesion-dependent cell spreading	2	0.399485688777494	1.379	0.026	Biological Process	GO:0034446	substrate adhesion-dependent cell spreading	0.159898760578864	0.399485688777494	0	0	2	77
GO:1903509 liposaccharide metabolic process	2	0.399485688777494	1.379	0.026	Biological Process	GO:1903509	liposaccharide metabolic process	0.159898760578864	0.399485688777494	0	0	2	77
GO:0061138 morphogenesis of a branching epithelium	3	0.399485688777494	2.069	0.02	Biological Process	GO:0061138	morphogenesis of a branching epithelium	0.160582912739313	0.399485688777494	0	0	3	149
GO:0001933 negative regulation of protein phosphorylation	5	0.399485688777494	3.448	0.016	Biological Process	GO:0001933	negative regulation of protein phosphorylation	0.161320933264385	0.399485688777494	0	0	5	310
GO:0001774 microglial cell activation	1	0.399485688777494	0.69	0.053	Biological Process	GO:0001774	microglial cell activation	0.162273453269278	0.399485688777494	0	0	1	19
GO:0007095 mitotic G2 DNA damage checkpoint	1	0.399485688777494	0.69	0.053	Biological Process	GO:0007095	mitotic G2 DNA damage checkpoint	0.162273453269278	0.399485688777494	0	0	1	19
GO:0007176 regulation of epidermal growth factor-activated receptor activity	1	0.399485688777494	0.69	0.053	Biological Process	GO:0007176	regulation of epidermal growth factor-activated receptor activity	0.162273453269278	0.399485688777494	0	0	1	19
GO:0010884 positive regulation of lipid storage	1	0.399485688777494	0.69	0.053	Biological Process	GO:0010884	positive regulation of lipid storage	0.162273453269278	0.399485688777494	0	0	1	19
GO:0019098 reproductive behavior	1	0.399485688777494	0.69	0.053	Biological Process	GO:0019098	reproductive behavior	0.162273453269278	0.399485688777494	0	0	1	19
GO:0030859 polarized epithelial cell differentiation	1	0.399485688777494	0.69	0.053	Biological Process	GO:0030859	polarized epithelial cell differentiation	0.162273453269278	0.399485688777494	0	0	1	19
GO:0031670 cellular response to nutrient	1	0.399485688777494	0.69	0.053	Biological Process	GO:0031670	cellular response to nutrient	0.162273453269278	0.399485688777494	0	0	1	19
GO:0032925 regulation of activin receptor signaling pathway	1	0.399485688777494	0.69	0.053	Biological Process	GO:0032925	regulation of activin receptor signaling pathway	0.162273453269278	0.399485688777494	0	0	1	19
GO:0034367 macromolecular complex remodeling	1	0.399485688777494	0.69	0.053	Biological Process	GO:0034367	macromolecular complex remodeling	0.162273453269278	0.399485688777494	0	0	1	19
GO:0035929 steroid hormone secretion	1	0.399485688777494	0.69	0.053	Biological Process	GO:0035929	steroid hormone secretion	0.162273453269278	0.399485688777494	0	0	1	19
GO:0043552 positive regulation of phosphatidylinositol 3-kinase activity	1	0.399485688777494	0.69	0.053	Biological Process	GO:0043552	positive regulation of phosphatidylinositol 3-kinase activity	0.162273453269278	0.399485688777494	0	0	1	19
GO:0044705 multi-organism reproductive behavior	1	0.399485688777494	0.69	0.053	Biological Process	GO:0044705	multi-organism reproductive behavior	0.162273453269278	0.399485688777494	0	0	1	19
GO:0045066 regulatory T cell differentiation	1	0.399485688777494	0.69	0.053	Biological Process	GO:0045066	regulatory T cell differentiation	0.162273453269278	0.399485688777494	0	0	1	19
GO:0045408 regulation of interleukin-6 biosynthetic process	1	0.399485688777494	0.69	0.053	Biological Process	GO:0045408	regulation of interleukin-6 biosynthetic process	0.162273453269278	0.399485688777494	0	0	1	19
GO:0048485 sympathetic nervous system development	1	0.399485688777494	0.69	0.053	Biological Process	GO:0048485	sympathetic nervous system development	0.162273453269278	0.399485688777494	0	0	1	19
GO:0060065 uterus development	1	0.399485688777494	0.69	0.053	Biological Process	GO:0060065	uterus development	0.162273453269278	0.399485688777494	0	0	1	19
GO:0060294 cilium movement involved in cell motility	1	0.399485688777494	0.69	0.053	Biological Process	GO:0060294	cilium movement involved in cell motility	0.162273453269278	0.399485688777494	0	0	1	19
GO:0060632 regulation of microtubule-based movement	1	0.399485688777494	0.69	0.053	Biological Process	GO:0060632	regulation of microtubule-based movement	0.162273453269278	0.399485688777494	0	0	1	19
GO:0071624 positive regulation of granulocyte chemotaxis	1	0.399485688777494	0.69	0.053	Biological Process	GO:0071624	positive regulation of granulocyte chemotaxis	0.162273453269278	0.399485688777494	0	0	1	19
GO:0090335 regulation of brown fat cell differentiation	1	0.399485688777494	0.69	0.053	Biological Process	GO:0090335	regulation of brown fat cell differentiation	0.162273453269278	0.399485688777494	0	0	1	19
GO:1900101 regulation of endoplasmic reticulum unfolded protein response	1	0.399485688777494	0.69	0.053	Biological Process	GO:1900101	regulation of endoplasmic reticulum unfolded protein response	0.162273453269278	0.399485688777494	0	0	1	19
GO:1900117 regulation of execution phase of apoptosis	1	0.399485688777494	0.69	0.053	Biological Process	GO:1900117	regulation of execution phase of apoptosis	0.162273453269278	0.399485688777494	0	0	1	19
GO:1904407 positive regulation of nitric oxide metabolic process	1	0.399485688777494	0.69	0.053	Biological Process	GO:1904407	positive regulation of nitric oxide metabolic process	0.162273453269278	0.399485688777494	0	0	1	19
GO:1990774 tumor necrosis factor secretion	1	0.399485688777494	0.69	0.053	Biological Process	GO:1990774	tumor necrosis factor secretion	0.162273453269278	0.399485688777494	0	0	1	19
GO:0070001 aspartic-type peptidase activity	1	0.399775130773429	0.704	0.031	Molecular Function	GO:0070001	aspartic-type peptidase activity	0.253333197579859	0.399775130773429	0	0	1	32
GO:0004386 helicase activity	2	0.399775130773429	1.408	0.019	Molecular Function	GO:0004386	helicase activity	0.25362909650616	0.399775130773429	0	0	2	107
GO:0005216 ion channel activity	5	0.400134451527409	3.521	0.013	Molecular Function	GO:0005216	ion channel activity	0.254762678447926	0.400134451527409	0	0	5	375
GO:0022890 inorganic cation transmembrane transporter activity	6	0.400134451527409	4.225	0.013	Molecular Function	GO:0022890	inorganic cation transmembrane transporter activity	0.255404969060048	0.400134451527409	0	0	6	470
GO:0009953 dorsal/ventral pattern formation	2	0.400285937807801	1.379	0.026	Biological Process	GO:0009953	dorsal/ventral pattern formation	0.163163097357482	0.400285937807801	0	0	2	78
GO:0043666 regulation of phosphoprotein phosphatase activity	2	0.400285937807801	1.379	0.026	Biological Process	GO:0043666	regulation of phosphoprotein phosphatase activity	0.163163097357482	0.400285937807801	0	0	2	78
GO:0060606 tube closure	2	0.400285937807801	1.379	0.026	Biological Process	GO:0060606	tube closure	0.163163097357482	0.400285937807801	0	0	2	78
GO:0099565 chemical synaptic transmission, postsynaptic	2	0.400285937807801	1.379	0.026	Biological Process	GO:0099565	chemical synaptic transmission, postsynaptic	0.163163097357482	0.400285937807801	0	0	2	78
GO:0009150 purine ribonucleotide metabolic process	5	0.402776957451425	3.448	0.016	Biological Process	GO:0009150	purine ribonucleotide metabolic process	0.164320500624577	0.402776957451425	0	0	5	312
GO:0001101 response to acid chemical	3	0.404255902126445	2.069	0.02	Biological Process	GO:0001101	response to acid chemical	0.165066408555156	0.404255902126445	0	0	3	151
GO:0044710 single-organism metabolic process	43	0.405853199302579	29.655	0.011	Biological Process	GO:0044710	single-organism metabolic process	0.165861727077465	0.405853199302579	0	0	43	4036
GO:0006986 response to unfolded protein	2	0.406113673221308	1.379	0.025	Biological Process	GO:0006986	response to unfolded protein	0.166439444357527	0.406113673221308	0	0	2	79
GO:1901989 positive regulation of cell cycle phase transition	2	0.406113673221308	1.379	0.025	Biological Process	GO:1901989	positive regulation of cell cycle phase transition	0.166439444357527	0.406113673221308	0	0	2	79
GO:0060429 epithelium development	11	0.406113673221308	7.586	0.013	Biological Process	GO:0060429	epithelium development	0.16652440822165	0.406113673221308	0	0	11	851
GO:0098602 single organism cell adhesion	8	0.406113673221308	5.517	0.014	Biological Process	GO:0098602	single organism cell adhesion	0.166540973891531	0.406113673221308	0	0	8	576
GO:1903035 negative regulation of response to wounding	3	0.40719114277678	2.069	0.02	Biological Process	GO:1903035	negative regulation of response to wounding	0.167322163658688	0.40719114277678	0	0	3	152
GO:0002768 immune response-regulating cell surface receptor signaling pathway	3	0.40719114277678	2.069	0.02	Biological Process	GO:0002768	immune response-regulating cell surface receptor signaling pathway	0.169587039455806	0.40719114277678	0	0	3	153
GO:0006839 mitochondrial transport	3	0.40719114277678	2.069	0.02	Biological Process	GO:0006839	mitochondrial transport	0.169587039455806	0.40719114277678	0	0	3	153
GO:0043393 regulation of protein binding	3	0.40719114277678	2.069	0.02	Biological Process	GO:0043393	regulation of protein binding	0.169587039455806	0.40719114277678	0	0	3	153
GO:0001657 ureteric bud development	2	0.40719114277678	1.379	0.025	Biological Process	GO:0001657	ureteric bud development	0.169727303308078	0.40719114277678	0	0	2	80
GO:0007006 mitochondrial membrane organization	2	0.40719114277678	1.379	0.025	Biological Process	GO:0007006	mitochondrial membrane organization	0.169727303308078	0.40719114277678	0	0	2	80
GO:0006412 translation	8	0.40719114277678	5.517	0.014	Biological Process	GO:0006412	translation	0.169848722272562	0.40719114277678	0	0	8	579
GO:0000188 inactivation of MAPK activity	1	0.40719114277678	0.69	0.05	Biological Process	GO:0000188	inactivation of MAPK activity	0.17004904853723	0.40719114277678	0	0	1	20
GO:0006929 substrate-dependent cell migration	1	0.40719114277678	0.69	0.05	Biological Process	GO:0006929	substrate-dependent cell migration	0.17004904853723	0.40719114277678	0	0	1	20
GO:0030212 hyaluronan metabolic process	1	0.40719114277678	0.69	0.05	Biological Process	GO:0030212	hyaluronan metabolic process	0.17004904853723	0.40719114277678	0	0	1	20
GO:0030878 thyroid gland development	1	0.40719114277678	0.69	0.05	Biological Process	GO:0030878	thyroid gland development	0.17004904853723	0.40719114277678	0	0	1	20
GO:0031069 hair follicle morphogenesis	1	0.40719114277678	0.69	0.05	Biological Process	GO:0031069	hair follicle morphogenesis	0.17004904853723	0.40719114277678	0	0	1	20
GO:0032506 cytokinetic process	1	0.40719114277678	0.69	0.05	Biological Process	GO:0032506	cytokinetic process	0.17004904853723	0.40719114277678	0	0	1	20
GO:0032878 regulation of establishment or maintenance of cell polarity	1	0.40719114277678	0.69	0.05	Biological Process	GO:0032878	regulation of establishment or maintenance of cell polarity	0.17004904853723	0.40719114277678	0	0	1	20
GO:0042044 fluid transport	1	0.40719114277678	0.69	0.05	Biological Process	GO:0042044	fluid transport	0.17004904853723	0.40719114277678	0	0	1	20
GO:0042226 interleukin-6 biosynthetic process	1	0.40719114277678	0.69	0.05	Biological Process	GO:0042226	interleukin-6 biosynthetic process	0.17004904853723	0.40719114277678	0	0	1	20
GO:0045815 positive regulation of gene expression, epigenetic	1	0.40719114277678	0.69	0.05	Biological Process	GO:0045815	positive regulation of gene expression, epigenetic	0.17004904853723	0.40719114277678	0	0	1	20
GO:0046339 diacylglycerol metabolic process	1	0.40719114277678	0.69	0.05	Biological Process	GO:0046339	diacylglycerol metabolic process	0.17004904853723	0.40719114277678	0	0	1	20
GO:0051560 mitochondrial calcium ion homeostasis	1	0.40719114277678	0.69	0.05	Biological Process	GO:0051560	mitochondrial calcium ion homeostasis	0.17004904853723	0.40719114277678	0	0	1	20
GO:0090200 positive regulation of release of cytochrome c from mitochondria	1	0.40719114277678	0.69	0.05	Biological Process	GO:0090200	positive regulation of release of cytochrome c from mitochondria	0.17004904853723	0.40719114277678	0	0	1	20
GO:0006468 protein phosphorylation	18	0.40719114277678	12.414	0.012	Biological Process	GO:0006468	protein phosphorylation	0.17006102641378	0.40719114277678	0	0	18	1524
GO:0055085 transmembrane transport	15	0.40719114277678	10.345	0.012	Biological Process	GO:0055085	transmembrane transport	0.170141574115121	0.40719114277678	0	0	15	1234
GO:0045321 leukocyte activation	8	0.408676900447381	5.517	0.014	Biological Process	GO:0045321	leukocyte activation	0.17095802720269	0.408676900447381	0	0	8	580
GO:0022414 reproductive process	11	0.408676900447381	7.586	0.013	Biological Process	GO:0022414	reproductive process	0.171050592676672	0.408676900447381	0	0	11	856
GO:0009896 positive regulation of catabolic process	5	0.410055764806107	3.448	0.016	Biological Process	GO:0009896	positive regulation of catabolic process	0.171916891521319	0.410055764806107	0	0	5	317
GO:0032844 regulation of homeostatic process	5	0.410055764806107	3.448	0.016	Biological Process	GO:0032844	regulation of homeostatic process	0.171916891521319	0.410055764806107	0	0	5	317
GO:0000003 reproduction	11	0.410973415322211	7.586	0.013	Biological Process	GO:0000003	reproduction	0.172877995067637	0.410973415322211	0	0	11	858
GO:0030510 regulation of BMP signaling pathway	2	0.410973415322211	1.379	0.025	Biological Process	GO:0030510	regulation of BMP signaling pathway	0.173026184024936	0.410973415322211	0	0	2	81
GO:0032609 interferon-gamma production	2	0.410973415322211	1.379	0.025	Biological Process	GO:0032609	interferon-gamma production	0.173026184024936	0.410973415322211	0	0	2	81
GO:0072163 mesonephric epithelium development	2	0.410973415322211	1.379	0.025	Biological Process	GO:0072163	mesonephric epithelium development	0.173026184024936	0.410973415322211	0	0	2	81
GO:0072164 mesonephric tubule development	2	0.410973415322211	1.379	0.025	Biological Process	GO:0072164	mesonephric tubule development	0.173026184024936	0.410973415322211	0	0	2	81
GO:0098772 molecular function regulator	12	0.410975330039341	8.451	0.011	Molecular Function	GO:0098772	molecular function regulator	0.26538680071618	0.410975330039341	0	0	12	1070
GO:0005524 ATP binding	14	0.410975330039341	9.859	0.011	Molecular Function	GO:0005524	ATP binding	0.265625098948806	0.410975330039341	0	0	14	1273
GO:0008092 cytoskeletal protein binding	9	0.410975330039341	6.338	0.012	Molecular Function	GO:0008092	cytoskeletal protein binding	0.265655239965078	0.410975330039341	0	0	9	770
GO:0016860 intramolecular oxidoreductase activity	1	0.410975330039341	0.704	0.029	Molecular Function	GO:0016860	intramolecular oxidoreductase activity	0.266857160995688	0.410975330039341	0	0	1	34
GO:0032266 phosphatidylinositol-3-phosphate binding	1	0.410975330039341	0.704	0.029	Molecular Function	GO:0032266	phosphatidylinositol-3-phosphate binding	0.266857160995688	0.410975330039341	0	0	1	34
GO:0043566 structure-specific DNA binding	2	0.410975330039341	1.408	0.018	Molecular Function	GO:0043566	structure-specific DNA binding	0.267094218362125	0.410975330039341	0	0	2	111
GO:0048519 negative regulation of biological process	41	0.412246222383906	28.276	0.011	Biological Process	GO:0048519	negative regulation of biological process	0.173816011436233	0.412246222383906	0	0	41	3847
GO:0031329 regulation of cellular catabolic process	7	0.412246222383906	4.828	0.014	Biological Process	GO:0031329	regulation of cellular catabolic process	0.17413980528128	0.412246222383906	0	0	7	493
GO:0006643 membrane lipid metabolic process	3	0.412246222383906	2.069	0.019	Biological Process	GO:0006643	membrane lipid metabolic process	0.174143502967531	0.412246222383906	0	0	3	155
GO:0031032 actomyosin structure organization	3	0.412246222383906	2.069	0.019	Biological Process	GO:0031032	actomyosin structure organization	0.174143502967531	0.412246222383906	0	0	3	155
GO:0009893 positive regulation of metabolic process	34	0.413088856265837	23.448	0.011	Biological Process	GO:0009893	positive regulation of metabolic process	0.174645112363448	0.413088856265837	0	0	34	3131
GO:0016471 vacuolar proton-transporting V-type ATPase complex	1	0.413923610687941	0.654	0.053	Cellular Component	GO:0016471	vacuolar proton-transporting V-type ATPase complex	0.167221009804106	0.413923610687941	0	0	1	19
GO:0031306 intrinsic component of mitochondrial outer membrane	1	0.413923610687941	0.654	0.053	Cellular Component	GO:0031306	intrinsic component of mitochondrial outer membrane	0.167221009804106	0.413923610687941	0	0	1	19
GO:0043069 negative regulation of programmed cell death	8	0.414595983114727	5.517	0.014	Biological Process	GO:0043069	negative regulation of programmed cell death	0.175428483687472	0.414595983114727	0	0	8	584
GO:0034110 regulation of homotypic cell-cell adhesion	4	0.414726671214234	2.759	0.017	Biological Process	GO:0034110	regulation of homotypic cell-cell adhesion	0.176284864913405	0.414726671214234	0	0	4	236
GO:0050678 regulation of epithelial cell proliferation	4	0.414726671214234	2.759	0.017	Biological Process	GO:0050678	regulation of epithelial cell proliferation	0.176284864913405	0.414726671214234	0	0	4	236
GO:0050852 T cell receptor signaling pathway	2	0.414726671214234	1.379	0.024	Biological Process	GO:0050852	T cell receptor signaling pathway	0.176335604305268	0.414726671214234	0	0	2	82
GO:0000737 DNA catabolic process, endonucleolytic	1	0.414726671214234	0.69	0.048	Biological Process	GO:0000737	DNA catabolic process, endonucleolytic	0.177752965569565	0.414726671214234	0	0	1	21
GO:0001759 organ induction	1	0.414726671214234	0.69	0.048	Biological Process	GO:0001759	organ induction	0.177752965569565	0.414726671214234	0	0	1	21
GO:0002691 regulation of cellular extravasation	1	0.414726671214234	0.69	0.048	Biological Process	GO:0002691	regulation of cellular extravasation	0.177752965569565	0.414726671214234	0	0	1	21
GO:0008053 mitochondrial fusion	1	0.414726671214234	0.69	0.048	Biological Process	GO:0008053	mitochondrial fusion	0.177752965569565	0.414726671214234	0	0	1	21
GO:0030262 apoptotic nuclear changes	1	0.414726671214234	0.69	0.048	Biological Process	GO:0030262	apoptotic nuclear changes	0.177752965569565	0.414726671214234	0	0	1	21
GO:0035235 ionotropic glutamate receptor signaling pathway	1	0.414726671214234	0.69	0.048	Biological Process	GO:0035235	ionotropic glutamate receptor signaling pathway	0.177752965569565	0.414726671214234	0	0	1	21
GO:0045979 positive regulation of nucleoside metabolic process	1	0.414726671214234	0.69	0.048	Biological Process	GO:0045979	positive regulation of nucleoside metabolic process	0.177752965569565	0.414726671214234	0	0	1	21
GO:0048799 organ maturation	1	0.414726671214234	0.69	0.048	Biological Process	GO:0048799	organ maturation	0.177752965569565	0.414726671214234	0	0	1	21
GO:0090075 relaxation of muscle	1	0.414726671214234	0.69	0.048	Biological Process	GO:0090075	relaxation of muscle	0.177752965569565	0.414726671214234	0	0	1	21
GO:1903580 positive regulation of ATP metabolic process	1	0.414726671214234	0.69	0.048	Biological Process	GO:1903580	positive regulation of ATP metabolic process	0.177752965569565	0.414726671214234	0	0	1	21
GO:1904292 regulation of ERAD pathway	1	0.414726671214234	0.69	0.048	Biological Process	GO:1904292	regulation of ERAD pathway	0.177752965569565	0.414726671214234	0	0	1	21
GO:1904645 response to beta-amyloid	1	0.414726671214234	0.69	0.048	Biological Process	GO:1904645	response to beta-amyloid	0.177752965569565	0.414726671214234	0	0	1	21
GO:0006820 anion transport	7	0.414726671214234	4.828	0.014	Biological Process	GO:0006820	anion transport	0.177823565654622	0.414726671214234	0	0	7	496
GO:0022838 substrate-specific channel activity	5	0.417149834118895	3.521	0.013	Molecular Function	GO:0022838	substrate-specific channel activity	0.27200065312465	0.417149834118895	0	0	5	385
GO:0060590 ATPase regulator activity	1	0.417149834118895	0.704	0.029	Molecular Function	GO:0060590	ATPase regulator activity	0.273527647517032	0.417149834118895	0	0	1	35
GO:0097110 scaffold protein binding	1	0.417149834118895	0.704	0.029	Molecular Function	GO:0097110	scaffold protein binding	0.273527647517032	0.417149834118895	0	0	1	35
GO:0008630 intrinsic apoptotic signaling pathway in response to DNA damage	2	0.417967050647577	1.379	0.024	Biological Process	GO:0008630	intrinsic apoptotic signaling pathway in response to DNA damage	0.179655089823483	0.417967050647577	0	0	2	83
GO:0014020 primary neural tube formation	2	0.417967050647577	1.379	0.024	Biological Process	GO:0014020	primary neural tube formation	0.179655089823483	0.417967050647577	0	0	2	83
GO:0071621 granulocyte chemotaxis	2	0.417967050647577	1.379	0.024	Biological Process	GO:0071621	granulocyte chemotaxis	0.179655089823483	0.417967050647577	0	0	2	83
GO:0001894 tissue homeostasis	3	0.420849731971058	2.069	0.019	Biological Process	GO:0001894	tissue homeostasis	0.181042550424785	0.420849731971058	0	0	3	158
GO:0009617 response to bacterium	6	0.421615317235017	4.138	0.015	Biological Process	GO:0009617	response to bacterium	0.182733898929909	0.421615317235017	0	0	6	411
GO:0014902 myotube differentiation	2	0.421615317235017	1.379	0.024	Biological Process	GO:0014902	myotube differentiation	0.18298417402834	0.421615317235017	0	0	2	84
GO:0038061 NIK/NF-kappaB signaling	2	0.421615317235017	1.379	0.024	Biological Process	GO:0038061	NIK/NF-kappaB signaling	0.18298417402834	0.421615317235017	0	0	2	84
GO:0034329 cell junction assembly	3	0.421615317235017	2.069	0.019	Biological Process	GO:0034329	cell junction assembly	0.183358749188377	0.421615317235017	0	0	3	159
GO:0042254 ribosome biogenesis	4	0.421615317235017	2.759	0.017	Biological Process	GO:0042254	ribosome biogenesis	0.183636343983339	0.421615317235017	0	0	4	240
GO:0007346 regulation of mitotic cell cycle	6	0.421615317235017	4.138	0.015	Biological Process	GO:0007346	regulation of mitotic cell cycle	0.184119139653211	0.421615317235017	0	0	6	412
GO:0009259 ribonucleotide metabolic process	5	0.421615317235017	3.448	0.015	Biological Process	GO:0009259	ribonucleotide metabolic process	0.184349439826165	0.421615317235017	0	0	5	325
GO:0002230 positive regulation of defense response to virus by host	1	0.421615317235017	0.69	0.045	Biological Process	GO:0002230	positive regulation of defense response to virus by host	0.185385860575482	0.421615317235017	0	0	1	22
GO:0006195 purine nucleotide catabolic process	1	0.421615317235017	0.69	0.045	Biological Process	GO:0006195	purine nucleotide catabolic process	0.185385860575482	0.421615317235017	0	0	1	22
GO:0006921 cellular component disassembly involved in execution phase of apoptosis	1	0.421615317235017	0.69	0.045	Biological Process	GO:0006921	cellular component disassembly involved in execution phase of apoptosis	0.185385860575482	0.421615317235017	0	0	1	22
GO:0007184 SMAD protein import into nucleus	1	0.421615317235017	0.69	0.045	Biological Process	GO:0007184	SMAD protein import into nucleus	0.185385860575482	0.421615317235017	0	0	1	22
GO:0010499 proteasomal ubiquitin-independent protein catabolic process	1	0.421615317235017	0.69	0.045	Biological Process	GO:0010499	proteasomal ubiquitin-independent protein catabolic process	0.185385860575482	0.421615317235017	0	0	1	22
GO:0010543 regulation of platelet activation	1	0.421615317235017	0.69	0.045	Biological Process	GO:0010543	regulation of platelet activation	0.185385860575482	0.421615317235017	0	0	1	22
GO:0010737 protein kinase A signaling	1	0.421615317235017	0.69	0.045	Biological Process	GO:0010737	protein kinase A signaling	0.185385860575482	0.421615317235017	0	0	1	22
GO:0010765 positive regulation of sodium ion transport	1	0.421615317235017	0.69	0.045	Biological Process	GO:0010765	positive regulation of sodium ion transport	0.185385860575482	0.421615317235017	0	0	1	22
GO:0015701 bicarbonate transport	1	0.421615317235017	0.69	0.045	Biological Process	GO:0015701	bicarbonate transport	0.185385860575482	0.421615317235017	0	0	1	22
GO:0030511 positive regulation of transforming growth factor beta receptor signaling pathway	1	0.421615317235017	0.69	0.045	Biological Process	GO:0030511	positive regulation of transforming growth factor beta receptor signaling pathway	0.185385860575482	0.421615317235017	0	0	1	22
GO:0030947 regulation of vascular endothelial growth factor receptor signaling pathway	1	0.421615317235017	0.69	0.045	Biological Process	GO:0030947	regulation of vascular endothelial growth factor receptor signaling pathway	0.185385860575482	0.421615317235017	0	0	1	22
GO:0035767 endothelial cell chemotaxis	1	0.421615317235017	0.69	0.045	Biological Process	GO:0035767	endothelial cell chemotaxis	0.185385860575482	0.421615317235017	0	0	1	22
GO:0048730 epidermis morphogenesis	1	0.421615317235017	0.69	0.045	Biological Process	GO:0048730	epidermis morphogenesis	0.185385860575482	0.421615317235017	0	0	1	22
GO:0060390 regulation of SMAD protein import into nucleus	1	0.421615317235017	0.69	0.045	Biological Process	GO:0060390	regulation of SMAD protein import into nucleus	0.185385860575482	0.421615317235017	0	0	1	22
GO:0060571 morphogenesis of an epithelial fold	1	0.421615317235017	0.69	0.045	Biological Process	GO:0060571	morphogenesis of an epithelial fold	0.185385860575482	0.421615317235017	0	0	1	22
GO:0090218 positive regulation of lipid kinase activity	1	0.421615317235017	0.69	0.045	Biological Process	GO:0090218	positive regulation of lipid kinase activity	0.185385860575482	0.421615317235017	0	0	1	22
GO:0097345 mitochondrial outer membrane permeabilization	1	0.421615317235017	0.69	0.045	Biological Process	GO:0097345	mitochondrial outer membrane permeabilization	0.185385860575482	0.421615317235017	0	0	1	22
GO:1901381 positive regulation of potassium ion transmembrane transport	1	0.421615317235017	0.69	0.045	Biological Process	GO:1901381	positive regulation of potassium ion transmembrane transport	0.185385860575482	0.421615317235017	0	0	1	22
GO:1903846 positive regulation of cellular response to transforming growth factor beta stimulus	1	0.421615317235017	0.69	0.045	Biological Process	GO:1903846	positive regulation of cellular response to transforming growth factor beta stimulus	0.185385860575482	0.421615317235017	0	0	1	22
GO:2000778 positive regulation of interleukin-6 secretion	1	0.421615317235017	0.69	0.045	Biological Process	GO:2000778	positive regulation of interleukin-6 secretion	0.185385860575482	0.421615317235017	0	0	1	22
GO:0006163 purine nucleotide metabolic process	5	0.422506425253823	3.448	0.015	Biological Process	GO:0006163	purine nucleotide metabolic process	0.185926663863459	0.422506425253823	0	0	5	326
GO:0001823 mesonephros development	2	0.42306671004405	1.379	0.024	Biological Process	GO:0001823	mesonephros development	0.186322398041262	0.42306671004405	0	0	2	85
GO:0005272 sodium channel activity	1	0.423483265695932	0.704	0.028	Molecular Function	GO:0005272	sodium channel activity	0.280137866282416	0.423483265695932	0	0	1	36
GO:0005548 phospholipid transporter activity	1	0.423483265695932	0.704	0.028	Molecular Function	GO:0005548	phospholipid transporter activity	0.280137866282416	0.423483265695932	0	0	1	36
GO:0017069 snRNA binding	1	0.423483265695932	0.704	0.028	Molecular Function	GO:0017069	snRNA binding	0.280137866282416	0.423483265695932	0	0	1	36
GO:0006260 DNA replication	4	0.425013501946014	2.759	0.017	Biological Process	GO:0006260	DNA replication	0.187349937946637	0.425013501946014	0	0	4	242
GO:0072594 establishment of protein localization to organelle	5	0.425013501946014	3.448	0.015	Biological Process	GO:0072594	establishment of protein localization to organelle	0.187508883660495	0.425013501946014	0	0	5	327
GO:0001763 morphogenesis of a branching structure	3	0.425013501946014	2.069	0.019	Biological Process	GO:0001763	morphogenesis of a branching structure	0.188014960376851	0.425013501946014	0	0	3	161
GO:0043122 regulation of I-kappaB kinase/NF-kappaB signaling	3	0.425013501946014	2.069	0.019	Biological Process	GO:0043122	regulation of I-kappaB kinase/NF-kappaB signaling	0.188014960376851	0.425013501946014	0	0	3	161
GO:0044711 single-organism biosynthetic process	14	0.425013501946014	9.655	0.012	Biological Process	GO:0044711	single-organism biosynthetic process	0.188524479835754	0.425013501946014	0	0	14	1161
GO:0048589 developmental growth	7	0.425013501946014	4.828	0.014	Biological Process	GO:0048589	developmental growth	0.189073609224491	0.425013501946014	0	0	7	505
GO:0030518 intracellular steroid hormone receptor signaling pathway	2	0.425013501946014	1.379	0.023	Biological Process	GO:0030518	intracellular steroid hormone receptor signaling pathway	0.189669310555839	0.425013501946014	0	0	2	86
GO:0048675 axon extension	2	0.425013501946014	1.379	0.023	Biological Process	GO:0048675	axon extension	0.189669310555839	0.425013501946014	0	0	2	86
GO:0007626 locomotory behavior	3	0.425013501946014	2.069	0.019	Biological Process	GO:0007626	locomotory behavior	0.190354654343532	0.425013501946014	0	0	3	162
GO:0071560 cellular response to transforming growth factor beta stimulus	3	0.425013501946014	2.069	0.019	Biological Process	GO:0071560	cellular response to transforming growth factor beta stimulus	0.190354654343532	0.425013501946014	0	0	3	162
GO:1904062 regulation of cation transmembrane transport	3	0.425013501946014	2.069	0.019	Biological Process	GO:1904062	regulation of cation transmembrane transport	0.190354654343532	0.425013501946014	0	0	3	162
GO:0023051 regulation of signaling	27	0.425013501946014	18.621	0.011	Biological Process	GO:0023051	regulation of signaling	0.190480607352567	0.425013501946014	0	0	27	2450
GO:0010608 posttranscriptional regulation of gene expression	5	0.425013501946014	3.448	0.015	Biological Process	GO:0010608	posttranscriptional regulation of gene expression	0.19068812867096	0.425013501946014	0	0	5	329
GO:0052547 regulation of peptidase activity	5	0.425013501946014	3.448	0.015	Biological Process	GO:0052547	regulation of peptidase activity	0.19068812867096	0.425013501946014	0	0	5	329
GO:0006869 lipid transport	4	0.425013501946014	2.759	0.016	Biological Process	GO:0006869	lipid transport	0.191087940439644	0.425013501946014	0	0	4	244
GO:0045087 innate immune response	6	0.425013501946014	4.138	0.014	Biological Process	GO:0045087	innate immune response	0.191108034681455	0.425013501946014	0	0	6	417
GO:0009887 organ morphogenesis	10	0.425013501946014	6.897	0.013	Biological Process	GO:0009887	organ morphogenesis	0.191867128371741	0.425013501946014	0	0	10	784
GO:0007616 long-term memory	1	0.425013501946014	0.69	0.043	Biological Process	GO:0007616	long-term memory	0.192948383798258	0.425013501946014	0	0	1	23
GO:0010837 regulation of keratinocyte proliferation	1	0.425013501946014	0.69	0.043	Biological Process	GO:0010837	regulation of keratinocyte proliferation	0.192948383798258	0.425013501946014	0	0	1	23
GO:0010971 positive regulation of G2/M transition of mitotic cell cycle	1	0.425013501946014	0.69	0.043	Biological Process	GO:0010971	positive regulation of G2/M transition of mitotic cell cycle	0.192948383798258	0.425013501946014	0	0	1	23
GO:0042308 negative regulation of protein import into nucleus	1	0.425013501946014	0.69	0.043	Biological Process	GO:0042308	negative regulation of protein import into nucleus	0.192948383798258	0.425013501946014	0	0	1	23
GO:0044058 regulation of digestive system process	1	0.425013501946014	0.69	0.043	Biological Process	GO:0044058	regulation of digestive system process	0.192948383798258	0.425013501946014	0	0	1	23
GO:0044319 wound healing, spreading of cells	1	0.425013501946014	0.69	0.043	Biological Process	GO:0044319	wound healing, spreading of cells	0.192948383798258	0.425013501946014	0	0	1	23
GO:0045730 respiratory burst	1	0.425013501946014	0.69	0.043	Biological Process	GO:0045730	respiratory burst	0.192948383798258	0.425013501946014	0	0	1	23
GO:0046329 negative regulation of JNK cascade	1	0.425013501946014	0.69	0.043	Biological Process	GO:0046329	negative regulation of JNK cascade	0.192948383798258	0.425013501946014	0	0	1	23
GO:0050996 positive regulation of lipid catabolic process	1	0.425013501946014	0.69	0.043	Biological Process	GO:0050996	positive regulation of lipid catabolic process	0.192948383798258	0.425013501946014	0	0	1	23
GO:0051281 positive regulation of release of sequestered calcium ion into cytosol	1	0.425013501946014	0.69	0.043	Biological Process	GO:0051281	positive regulation of release of sequestered calcium ion into cytosol	0.192948383798258	0.425013501946014	0	0	1	23
GO:0055090 acylglycerol homeostasis	1	0.425013501946014	0.69	0.043	Biological Process	GO:0055090	acylglycerol homeostasis	0.192948383798258	0.425013501946014	0	0	1	23
GO:0060561 apoptotic process involved in morphogenesis	1	0.425013501946014	0.69	0.043	Biological Process	GO:0060561	apoptotic process involved in morphogenesis	0.192948383798258	0.425013501946014	0	0	1	23
GO:0060740 prostate gland epithelium morphogenesis	1	0.425013501946014	0.69	0.043	Biological Process	GO:0060740	prostate gland epithelium morphogenesis	0.192948383798258	0.425013501946014	0	0	1	23
GO:0070076 histone lysine demethylation	1	0.425013501946014	0.69	0.043	Biological Process	GO:0070076	histone lysine demethylation	0.192948383798258	0.425013501946014	0	0	1	23
GO:0070328 triglyceride homeostasis	1	0.425013501946014	0.69	0.043	Biological Process	GO:0070328	triglyceride homeostasis	0.192948383798258	0.425013501946014	0	0	1	23
GO:0071634 regulation of transforming growth factor beta production	1	0.425013501946014	0.69	0.043	Biological Process	GO:0071634	regulation of transforming growth factor beta production	0.192948383798258	0.425013501946014	0	0	1	23
GO:0086004 regulation of cardiac muscle cell contraction	1	0.425013501946014	0.69	0.043	Biological Process	GO:0086004	regulation of cardiac muscle cell contraction	0.192948383798258	0.425013501946014	0	0	1	23
GO:0090505 epiboly involved in wound healing	1	0.425013501946014	0.69	0.043	Biological Process	GO:0090505	epiboly involved in wound healing	0.192948383798258	0.425013501946014	0	0	1	23
GO:1902186 regulation of viral release from host cell	1	0.425013501946014	0.69	0.043	Biological Process	GO:1902186	regulation of viral release from host cell	0.192948383798258	0.425013501946014	0	0	1	23
GO:1904590 negative regulation of protein import	1	0.425013501946014	0.69	0.043	Biological Process	GO:1904590	negative regulation of protein import	0.192948383798258	0.425013501946014	0	0	1	23
GO:0043010 camera-type eye development	4	0.425013501946014	2.759	0.016	Biological Process	GO:0043010	camera-type eye development	0.192965900330505	0.425013501946014	0	0	4	245
GO:0001952 regulation of cell-matrix adhesion	2	0.425013501946014	1.379	0.023	Biological Process	GO:0001952	regulation of cell-matrix adhesion	0.193024467738528	0.425013501946014	0	0	2	87
GO:0022836 gated channel activity	4	0.425210258991256	2.817	0.014	Molecular Function	GO:0022836	gated channel activity	0.282102744359769	0.425210258991256	0	0	4	296
GO:0005719 nuclear euchromatin	1	0.425808339997551	0.654	0.05	Cellular Component	GO:0005719	nuclear euchromatin	0.17520792044787	0.425808339997551	0	0	1	20
GO:0005839 proteasome core complex	1	0.425808339997551	0.654	0.05	Cellular Component	GO:0005839	proteasome core complex	0.17520792044787	0.425808339997551	0	0	1	20
GO:0044232 organelle membrane contact site	1	0.425808339997551	0.654	0.05	Cellular Component	GO:0044232	organelle membrane contact site	0.17520792044787	0.425808339997551	0	0	1	20
GO:0004180 carboxypeptidase activity	1	0.427140867657695	0.704	0.027	Molecular Function	GO:0004180	carboxypeptidase activity	0.286688357983018	0.427140867657695	0	0	1	37
GO:0016620 oxidoreductase activity, acting on the aldehyde or oxo group of donors, NAD or NADP as acceptor	1	0.427140867657695	0.704	0.027	Molecular Function	GO:0016620	oxidoreductase activity, acting on the aldehyde or oxo group of donors, NAD or NADP as acceptor	0.286688357983018	0.427140867657695	0	0	1	37
GO:0016877 ligase activity, forming carbon-sulfur bonds	1	0.427140867657695	0.704	0.027	Molecular Function	GO:0016877	ligase activity, forming carbon-sulfur bonds	0.286688357983018	0.427140867657695	0	0	1	37
GO:0030546 receptor activator activity	1	0.427140867657695	0.704	0.027	Molecular Function	GO:0030546	receptor activator activity	0.286688357983018	0.427140867657695	0	0	1	37
GO:0001655 urogenital system development	4	0.428699635908224	2.759	0.016	Biological Process	GO:0001655	urogenital system development	0.194849728732617	0.428699635908224	0	0	4	246
GO:0007160 cell-matrix adhesion	3	0.428821726301321	2.069	0.018	Biological Process	GO:0007160	cell-matrix adhesion	0.195056426984734	0.428821726301321	0	0	3	164
GO:0043269 regulation of ion transport	6	0.429116924387042	4.138	0.014	Biological Process	GO:0043269	regulation of ion transport	0.195350452200297	0.429116924387042	0	0	6	420
GO:0007409 axonogenesis	5	0.429116924387042	3.448	0.015	Biological Process	GO:0007409	axonogenesis	0.19549332380397	0.429116924387042	0	0	5	332
GO:0030018 Z disc	2	0.429558500612093	1.307	0.025	Cellular Component	GO:0030018	Z disc	0.178538681169913	0.429558500612093	0	0	2	80
GO:0005774 vacuolar membrane	3	0.429558500612093	1.961	0.02	Cellular Component	GO:0005774	vacuolar membrane	0.178893440404538	0.429558500612093	0	0	3	152
GO:0005126 cytokine receptor binding	3	0.431834425758312	2.113	0.014	Molecular Function	GO:0005126	cytokine receptor binding	0.29277745503143	0.431834425758312	0	0	3	208
GO:0004702 receptor signaling protein serine/threonine kinase activity	1	0.431834425758312	0.704	0.026	Molecular Function	GO:0004702	receptor signaling protein serine/threonine kinase activity	0.293179658493554	0.431834425758312	0	0	1	38
GO:0008374 O-acyltransferase activity	1	0.431834425758312	0.704	0.026	Molecular Function	GO:0008374	O-acyltransferase activity	0.293179658493554	0.431834425758312	0	0	1	38
GO:0050661 NADP binding	1	0.431834425758312	0.704	0.026	Molecular Function	GO:0050661	NADP binding	0.293179658493554	0.431834425758312	0	0	1	38
GO:0046916 cellular transition metal ion homeostasis	2	0.43360120919757	1.379	0.022	Biological Process	GO:0046916	cellular transition metal ion homeostasis	0.199757777550706	0.43360120919757	0	0	2	89
GO:1903169 regulation of calcium ion transmembrane transport	2	0.43360120919757	1.379	0.022	Biological Process	GO:1903169	regulation of calcium ion transmembrane transport	0.199757777550706	0.43360120919757	0	0	2	89
GO:0001782 B cell homeostasis	1	0.43360120919757	0.69	0.042	Biological Process	GO:0001782	B cell homeostasis	0.200441179569116	0.43360120919757	0	0	1	24
GO:0016577 histone demethylation	1	0.43360120919757	0.69	0.042	Biological Process	GO:0016577	histone demethylation	0.200441179569116	0.43360120919757	0	0	1	24
GO:0035384 thioester biosynthetic process	1	0.43360120919757	0.69	0.042	Biological Process	GO:0035384	thioester biosynthetic process	0.200441179569116	0.43360120919757	0	0	1	24
GO:0045616 regulation of keratinocyte differentiation	1	0.43360120919757	0.69	0.042	Biological Process	GO:0045616	regulation of keratinocyte differentiation	0.200441179569116	0.43360120919757	0	0	1	24
GO:0045738 negative regulation of DNA repair	1	0.43360120919757	0.69	0.042	Biological Process	GO:0045738	negative regulation of DNA repair	0.200441179569116	0.43360120919757	0	0	1	24
GO:0048333 mesodermal cell differentiation	1	0.43360120919757	0.69	0.042	Biological Process	GO:0048333	mesodermal cell differentiation	0.200441179569116	0.43360120919757	0	0	1	24
GO:0050718 positive regulation of interleukin-1 beta secretion	1	0.43360120919757	0.69	0.042	Biological Process	GO:0050718	positive regulation of interleukin-1 beta secretion	0.200441179569116	0.43360120919757	0	0	1	24
GO:0060512 prostate gland morphogenesis	1	0.43360120919757	0.69	0.042	Biological Process	GO:0060512	prostate gland morphogenesis	0.200441179569116	0.43360120919757	0	0	1	24
GO:0071312 cellular response to alkaloid	1	0.43360120919757	0.69	0.042	Biological Process	GO:0071312	cellular response to alkaloid	0.200441179569116	0.43360120919757	0	0	1	24
GO:0071391 cellular response to estrogen stimulus	1	0.43360120919757	0.69	0.042	Biological Process	GO:0071391	cellular response to estrogen stimulus	0.200441179569116	0.43360120919757	0	0	1	24
GO:0071616 acyl-CoA biosynthetic process	1	0.43360120919757	0.69	0.042	Biological Process	GO:0071616	acyl-CoA biosynthetic process	0.200441179569116	0.43360120919757	0	0	1	24
GO:0071711 basement membrane organization	1	0.43360120919757	0.69	0.042	Biological Process	GO:0071711	basement membrane organization	0.200441179569116	0.43360120919757	0	0	1	24
GO:0072337 modified amino acid transport	1	0.43360120919757	0.69	0.042	Biological Process	GO:0072337	modified amino acid transport	0.200441179569116	0.43360120919757	0	0	1	24
GO:0090022 regulation of neutrophil chemotaxis	1	0.43360120919757	0.69	0.042	Biological Process	GO:0090022	regulation of neutrophil chemotaxis	0.200441179569116	0.43360120919757	0	0	1	24
GO:0090504 epiboly	1	0.43360120919757	0.69	0.042	Biological Process	GO:0090504	epiboly	0.200441179569116	0.43360120919757	0	0	1	24
GO:1903115 regulation of actin filament-based movement	1	0.43360120919757	0.69	0.042	Biological Process	GO:1903115	regulation of actin filament-based movement	0.200441179569116	0.43360120919757	0	0	1	24
GO:2000780 negative regulation of double-strand break repair	1	0.43360120919757	0.69	0.042	Biological Process	GO:2000780	negative regulation of double-strand break repair	0.200441179569116	0.43360120919757	0	0	1	24
GO:0071559 response to transforming growth factor beta	3	0.434738066164189	2.069	0.018	Biological Process	GO:0071559	response to transforming growth factor beta	0.202162689040927	0.434738066164189	0	0	3	167
GO:0050900 leukocyte migration	4	0.434738066164189	2.759	0.016	Biological Process	GO:0050900	leukocyte migration	0.202442166319987	0.434738066164189	0	0	4	250
GO:0010628 positive regulation of gene expression	19	0.434738066164189	13.103	0.011	Biological Process	GO:0010628	positive regulation of gene expression	0.202456085773572	0.434738066164189	0	0	19	1668
GO:0000086 G2/M transition of mitotic cell cycle	2	0.434738066164189	1.379	0.022	Biological Process	GO:0000086	G2/M transition of mitotic cell cycle	0.203135078999951	0.434738066164189	0	0	2	90
GO:0009749 response to glucose	2	0.434738066164189	1.379	0.022	Biological Process	GO:0009749	response to glucose	0.203135078999951	0.434738066164189	0	0	2	90
GO:0071704 organic substance metabolic process	89	0.434738066164189	61.379	0.01	Biological Process	GO:0071704	organic substance metabolic process	0.203610443318983	0.434738066164189	0	0	89	9016
GO:0048729 tissue morphogenesis	7	0.434738066164189	4.828	0.014	Biological Process	GO:0048729	tissue morphogenesis	0.204516508762733	0.434738066164189	0	0	7	517
GO:0048523 negative regulation of cellular process	38	0.434738066164189	26.207	0.011	Biological Process	GO:0048523	negative regulation of cellular process	0.204525949984073	0.434738066164189	0	0	38	3599
GO:0010646 regulation of cell communication	27	0.434738066164189	18.621	0.011	Biological Process	GO:0010646	regulation of cell communication	0.204991174088856	0.434738066164189	0	0	27	2474
GO:0042110 T cell activation	5	0.434738066164189	3.448	0.015	Biological Process	GO:0042110	T cell activation	0.205229925513231	0.434738066164189	0	0	5	338
GO:0070489 T cell aggregation	5	0.434738066164189	3.448	0.015	Biological Process	GO:0070489	T cell aggregation	0.205229925513231	0.434738066164189	0	0	5	338
GO:0034655 nucleobase-containing compound catabolic process	4	0.434738066164189	2.759	0.016	Biological Process	GO:0034655	nucleobase-containing compound catabolic process	0.206271565577012	0.434738066164189	0	0	4	252
GO:0001841 neural tube formation	2	0.434738066164189	1.379	0.022	Biological Process	GO:0001841	neural tube formation	0.206518922566279	0.434738066164189	0	0	2	91
GO:0034111 negative regulation of homotypic cell-cell adhesion	2	0.434738066164189	1.379	0.022	Biological Process	GO:0034111	negative regulation of homotypic cell-cell adhesion	0.206518922566279	0.434738066164189	0	0	2	91
GO:0035967 cellular response to topologically incorrect protein	2	0.434738066164189	1.379	0.022	Biological Process	GO:0035967	cellular response to topologically incorrect protein	0.206518922566279	0.434738066164189	0	0	2	91
GO:0051651 maintenance of location in cell	2	0.434738066164189	1.379	0.022	Biological Process	GO:0051651	maintenance of location in cell	0.206518922566279	0.434738066164189	0	0	2	91
GO:0019693 ribose phosphate metabolic process	5	0.434738066164189	3.448	0.015	Biological Process	GO:0019693	ribose phosphate metabolic process	0.206868510502699	0.434738066164189	0	0	5	339
GO:0042326 negative regulation of phosphorylation	5	0.434738066164189	3.448	0.015	Biological Process	GO:0042326	negative regulation of phosphorylation	0.206868510502699	0.434738066164189	0	0	5	339
GO:0010038 response to metal ion	3	0.434738066164189	2.069	0.018	Biological Process	GO:0010038	response to metal ion	0.206934112332609	0.434738066164189	0	0	3	169
GO:0042327 positive regulation of phosphorylation	10	0.434738066164189	6.897	0.013	Biological Process	GO:0042327	positive regulation of phosphorylation	0.207430246823569	0.434738066164189	0	0	10	799
GO:0044093 positive regulation of molecular function	15	0.434738066164189	10.345	0.012	Biological Process	GO:0044093	positive regulation of molecular function	0.207684148875277	0.434738066164189	0	0	15	1281
GO:0000578 embryonic axis specification	1	0.434738066164189	0.69	0.04	Biological Process	GO:0000578	embryonic axis specification	0.207864886360592	0.434738066164189	0	0	1	25
GO:0006884 cell volume homeostasis	1	0.434738066164189	0.69	0.04	Biological Process	GO:0006884	cell volume homeostasis	0.207864886360592	0.434738066164189	0	0	1	25
GO:0007628 adult walking behavior	1	0.434738066164189	0.69	0.04	Biological Process	GO:0007628	adult walking behavior	0.207864886360592	0.434738066164189	0	0	1	25
GO:0008299 isoprenoid biosynthetic process	1	0.434738066164189	0.69	0.04	Biological Process	GO:0008299	isoprenoid biosynthetic process	0.207864886360592	0.434738066164189	0	0	1	25
GO:0010259 multicellular organism aging	1	0.434738066164189	0.69	0.04	Biological Process	GO:0010259	multicellular organism aging	0.207864886360592	0.434738066164189	0	0	1	25
GO:0019076 viral release from host cell	1	0.434738066164189	0.69	0.04	Biological Process	GO:0019076	viral release from host cell	0.207864886360592	0.434738066164189	0	0	1	25
GO:0021602 cranial nerve morphogenesis	1	0.434738066164189	0.69	0.04	Biological Process	GO:0021602	cranial nerve morphogenesis	0.207864886360592	0.434738066164189	0	0	1	25
GO:0031935 regulation of chromatin silencing	1	0.434738066164189	0.69	0.04	Biological Process	GO:0031935	regulation of chromatin silencing	0.207864886360592	0.434738066164189	0	0	1	25
GO:0032633 interleukin-4 production	1	0.434738066164189	0.69	0.04	Biological Process	GO:0032633	interleukin-4 production	0.207864886360592	0.434738066164189	0	0	1	25
GO:0033522 histone H2A ubiquitination	1	0.434738066164189	0.69	0.04	Biological Process	GO:0033522	histone H2A ubiquitination	0.207864886360592	0.434738066164189	0	0	1	25
GO:0042026 protein refolding	1	0.434738066164189	0.69	0.04	Biological Process	GO:0042026	protein refolding	0.207864886360592	0.434738066164189	0	0	1	25
GO:0043268 positive regulation of potassium ion transport	1	0.434738066164189	0.69	0.04	Biological Process	GO:0043268	positive regulation of potassium ion transport	0.207864886360592	0.434738066164189	0	0	1	25
GO:0045745 positive regulation of G-protein coupled receptor protein signaling pathway	1	0.434738066164189	0.69	0.04	Biological Process	GO:0045745	positive regulation of G-protein coupled receptor protein signaling pathway	0.207864886360592	0.434738066164189	0	0	1	25
GO:0045773 positive regulation of axon extension	1	0.434738066164189	0.69	0.04	Biological Process	GO:0045773	positive regulation of axon extension	0.207864886360592	0.434738066164189	0	0	1	25
GO:0046686 response to cadmium ion	1	0.434738066164189	0.69	0.04	Biological Process	GO:0046686	response to cadmium ion	0.207864886360592	0.434738066164189	0	0	1	25
GO:0060969 negative regulation of gene silencing	1	0.434738066164189	0.69	0.04	Biological Process	GO:0060969	negative regulation of gene silencing	0.207864886360592	0.434738066164189	0	0	1	25
GO:0071604 transforming growth factor beta production	1	0.434738066164189	0.69	0.04	Biological Process	GO:0071604	transforming growth factor beta production	0.207864886360592	0.434738066164189	0	0	1	25
GO:1901890 positive regulation of cell junction assembly	1	0.434738066164189	0.69	0.04	Biological Process	GO:1901890	positive regulation of cell junction assembly	0.207864886360592	0.434738066164189	0	0	1	25
GO:1902003 regulation of beta-amyloid formation	1	0.434738066164189	0.69	0.04	Biological Process	GO:1902003	regulation of beta-amyloid formation	0.207864886360592	0.434738066164189	0	0	1	25
GO:1902110 positive regulation of mitochondrial membrane permeability involved in apoptotic process	1	0.434738066164189	0.69	0.04	Biological Process	GO:1902110	positive regulation of mitochondrial membrane permeability involved in apoptotic process	0.207864886360592	0.434738066164189	0	0	1	25
GO:1902745 positive regulation of lamellipodium organization	1	0.434738066164189	0.69	0.04	Biological Process	GO:1902745	positive regulation of lamellipodium organization	0.207864886360592	0.434738066164189	0	0	1	25
GO:1902751 positive regulation of cell cycle G2/M phase transition	1	0.434738066164189	0.69	0.04	Biological Process	GO:1902751	positive regulation of cell cycle G2/M phase transition	0.207864886360592	0.434738066164189	0	0	1	25
GO:1903428 positive regulation of reactive oxygen species biosynthetic process	1	0.434738066164189	0.69	0.04	Biological Process	GO:1903428	positive regulation of reactive oxygen species biosynthetic process	0.207864886360592	0.434738066164189	0	0	1	25
GO:1904031 positive regulation of cyclin-dependent protein kinase activity	1	0.434738066164189	0.69	0.04	Biological Process	GO:1904031	positive regulation of cyclin-dependent protein kinase activity	0.207864886360592	0.434738066164189	0	0	1	25
GO:0008009 chemokine activity	1	0.435494870224457	0.704	0.026	Molecular Function	GO:0008009	chemokine activity	0.299612298914878	0.435494870224457	0	0	1	39
GO:0016879 ligase activity, forming carbon-nitrogen bonds	1	0.435494870224457	0.704	0.026	Molecular Function	GO:0016879	ligase activity, forming carbon-nitrogen bonds	0.299612298914878	0.435494870224457	0	0	1	39
GO:0071949 FAD binding	1	0.435494870224457	0.704	0.026	Molecular Function	GO:0071949	FAD binding	0.299612298914878	0.435494870224457	0	0	1	39
GO:0003774 motor activity	2	0.435494870224457	1.408	0.017	Molecular Function	GO:0003774	motor activity	0.300718894913213	0.435494870224457	0	0	2	121
GO:0015276 ligand-gated ion channel activity	2	0.435494870224457	1.408	0.017	Molecular Function	GO:0015276	ligand-gated ion channel activity	0.300718894913213	0.435494870224457	0	0	2	121
GO:0022834 ligand-gated channel activity	2	0.435494870224457	1.408	0.017	Molecular Function	GO:0022834	ligand-gated channel activity	0.300718894913213	0.435494870224457	0	0	2	121
GO:0071593 lymphocyte aggregation	5	0.435769038902433	3.448	0.015	Biological Process	GO:0071593	lymphocyte aggregation	0.208511490053103	0.435769038902433	0	0	5	340
GO:0005849 mRNA cleavage factor complex	1	0.437086961777265	0.654	0.048	Cellular Component	GO:0005849	mRNA cleavage factor complex	0.18311872712863	0.437086961777265	0	0	1	21
GO:0009746 response to hexose	2	0.4380438861955	1.379	0.022	Biological Process	GO:0009746	response to hexose	0.209908900331341	0.4380438861955	0	0	2	92
GO:0034284 response to monosaccharide	2	0.4380438861955	1.379	0.022	Biological Process	GO:0034284	response to monosaccharide	0.209908900331341	0.4380438861955	0	0	2	92
GO:0035091 phosphatidylinositol binding	3	0.438213790868635	2.113	0.014	Molecular Function	GO:0035091	phosphatidylinositol binding	0.305173254276411	0.438213790868635	0	0	3	213
GO:0001540 beta-amyloid binding	1	0.438213790868635	0.704	0.025	Molecular Function	GO:0001540	beta-amyloid binding	0.305986805616204	0.438213790868635	0	0	1	40
GO:0003755 peptidyl-prolyl cis-trans isomerase activity	1	0.438213790868635	0.704	0.025	Molecular Function	GO:0003755	peptidyl-prolyl cis-trans isomerase activity	0.305986805616204	0.438213790868635	0	0	1	40
GO:0045502 dynein binding	1	0.438213790868635	0.704	0.025	Molecular Function	GO:0045502	dynein binding	0.305986805616204	0.438213790868635	0	0	1	40
GO:0019902 phosphatase binding	2	0.439051392811711	1.408	0.016	Molecular Function	GO:0019902	phosphatase binding	0.307420897868161	0.439051392811711	0	0	2	123
GO:0005509 calcium ion binding	7	0.439201429686797	4.93	0.012	Molecular Function	GO:0005509	calcium ion binding	0.31225225607835	0.439201429686797	0	0	7	606
GO:0004812 aminoacyl-tRNA ligase activity	1	0.439201429686797	0.704	0.024	Molecular Function	GO:0004812	aminoacyl-tRNA ligase activity	0.312303700276963	0.439201429686797	0	0	1	41
GO:0016706 oxidoreductase activity, acting on paired donors, with incorporation or reduction of molecular oxygen, 2-oxoglutarate as one donor, and incorporation of one atom each of oxygen into both donors	1	0.439201429686797	0.704	0.024	Molecular Function	GO:0016706	oxidoreductase activity, acting on paired donors, with incorporation or reduction of molecular oxygen, 2-oxoglutarate as one donor, and incorporation of one atom each of oxygen into both donors	0.312303700276963	0.439201429686797	0	0	1	41
GO:0016875 ligase activity, forming carbon-oxygen bonds	1	0.439201429686797	0.704	0.024	Molecular Function	GO:0016875	ligase activity, forming carbon-oxygen bonds	0.312303700276963	0.439201429686797	0	0	1	41
GO:0016876 ligase activity, forming aminoacyl-tRNA and related compounds	1	0.439201429686797	0.704	0.024	Molecular Function	GO:0016876	ligase activity, forming aminoacyl-tRNA and related compounds	0.312303700276963	0.439201429686797	0	0	1	41
GO:0003735 structural constituent of ribosome	3	0.439201429686797	2.113	0.014	Molecular Function	GO:0003735	structural constituent of ribosome	0.312623067939539	0.439201429686797	0	0	3	216
GO:0051094 positive regulation of developmental process	12	0.440696251318886	8.276	0.012	Biological Process	GO:0051094	positive regulation of developmental process	0.212333646816167	0.440696251318886	0	0	12	995
GO:0044272 sulfur compound biosynthetic process	2	0.440696251318886	1.379	0.022	Biological Process	GO:0044272	sulfur compound biosynthetic process	0.213304611277924	0.440696251318886	0	0	2	93
GO:0050671 positive regulation of lymphocyte proliferation	2	0.440696251318886	1.379	0.022	Biological Process	GO:0050671	positive regulation of lymphocyte proliferation	0.213304611277924	0.440696251318886	0	0	2	93
GO:0070486 leukocyte aggregation	5	0.440696251318886	3.448	0.015	Biological Process	GO:0070486	leukocyte aggregation	0.213466325007555	0.440696251318886	0	0	5	343
GO:0048863 stem cell differentiation	4	0.440696251318886	2.759	0.016	Biological Process	GO:0048863	stem cell differentiation	0.213993597463777	0.440696251318886	0	0	4	256
GO:0022409 positive regulation of cell-cell adhesion	3	0.440696251318886	2.069	0.017	Biological Process	GO:0022409	positive regulation of cell-cell adhesion	0.214139032547211	0.440696251318886	0	0	3	172
GO:0032990 cell part morphogenesis	9	0.440696251318886	6.207	0.013	Biological Process	GO:0032990	cell part morphogenesis	0.214522944480123	0.440696251318886	0	0	9	711
GO:0050793 regulation of developmental process	21	0.440696251318886	14.483	0.011	Biological Process	GO:0050793	regulation of developmental process	0.214547598278716	0.440696251318886	0	0	21	1884
GO:0001539 cilium or flagellum-dependent cell motility	1	0.440696251318886	0.69	0.038	Biological Process	GO:0001539	cilium or flagellum-dependent cell motility	0.215220136839442	0.440696251318886	0	0	1	26
GO:0001773 myeloid dendritic cell activation	1	0.440696251318886	0.69	0.038	Biological Process	GO:0001773	myeloid dendritic cell activation	0.215220136839442	0.440696251318886	0	0	1	26
GO:0006308 DNA catabolic process	1	0.440696251318886	0.69	0.038	Biological Process	GO:0006308	DNA catabolic process	0.215220136839442	0.440696251318886	0	0	1	26
GO:0006482 protein demethylation	1	0.440696251318886	0.69	0.038	Biological Process	GO:0006482	protein demethylation	0.215220136839442	0.440696251318886	0	0	1	26
GO:0008214 protein dealkylation	1	0.440696251318886	0.69	0.038	Biological Process	GO:0008214	protein dealkylation	0.215220136839442	0.440696251318886	0	0	1	26
GO:0031572 G2 DNA damage checkpoint	1	0.440696251318886	0.69	0.038	Biological Process	GO:0031572	G2 DNA damage checkpoint	0.215220136839442	0.440696251318886	0	0	1	26
GO:0032467 positive regulation of cytokinesis	1	0.440696251318886	0.69	0.038	Biological Process	GO:0032467	positive regulation of cytokinesis	0.215220136839442	0.440696251318886	0	0	1	26
GO:0046825 regulation of protein export from nucleus	1	0.440696251318886	0.69	0.038	Biological Process	GO:0046825	regulation of protein export from nucleus	0.215220136839442	0.440696251318886	0	0	1	26
GO:0050686 negative regulation of mRNA processing	1	0.440696251318886	0.69	0.038	Biological Process	GO:0050686	negative regulation of mRNA processing	0.215220136839442	0.440696251318886	0	0	1	26
GO:0050691 regulation of defense response to virus by host	1	0.440696251318886	0.69	0.038	Biological Process	GO:0050691	regulation of defense response to virus by host	0.215220136839442	0.440696251318886	0	0	1	26
GO:0051489 regulation of filopodium assembly	1	0.440696251318886	0.69	0.038	Biological Process	GO:0051489	regulation of filopodium assembly	0.215220136839442	0.440696251318886	0	0	1	26
GO:0060285 cilium-dependent cell motility	1	0.440696251318886	0.69	0.038	Biological Process	GO:0060285	cilium-dependent cell motility	0.215220136839442	0.440696251318886	0	0	1	26
GO:0060338 regulation of type I interferon-mediated signaling pathway	1	0.440696251318886	0.69	0.038	Biological Process	GO:0060338	regulation of type I interferon-mediated signaling pathway	0.215220136839442	0.440696251318886	0	0	1	26
GO:0060795 cell fate commitment involved in formation of primary germ layer	1	0.440696251318886	0.69	0.038	Biological Process	GO:0060795	cell fate commitment involved in formation of primary germ layer	0.215220136839442	0.440696251318886	0	0	1	26
GO:0061036 positive regulation of cartilage development	1	0.440696251318886	0.69	0.038	Biological Process	GO:0061036	positive regulation of cartilage development	0.215220136839442	0.440696251318886	0	0	1	26
GO:0071398 cellular response to fatty acid	1	0.440696251318886	0.69	0.038	Biological Process	GO:0071398	cellular response to fatty acid	0.215220136839442	0.440696251318886	0	0	1	26
GO:1902475 L-alpha-amino acid transmembrane transport	1	0.440696251318886	0.69	0.038	Biological Process	GO:1902475	L-alpha-amino acid transmembrane transport	0.215220136839442	0.440696251318886	0	0	1	26
GO:1902686 mitochondrial outer membrane permeabilization involved in programmed cell death	1	0.440696251318886	0.69	0.038	Biological Process	GO:1902686	mitochondrial outer membrane permeabilization involved in programmed cell death	0.215220136839442	0.440696251318886	0	0	1	26
GO:0006955 immune response	12	0.44182405115682	8.276	0.012	Biological Process	GO:0006955	immune response	0.216183643842365	0.44182405115682	0	0	12	999
GO:0006282 regulation of DNA repair	2	0.44182405115682	1.379	0.021	Biological Process	GO:0006282	regulation of DNA repair	0.216705661198567	0.44182405115682	0	0	2	94
GO:0032946 positive regulation of mononuclear cell proliferation	2	0.44182405115682	1.379	0.021	Biological Process	GO:0032946	positive regulation of mononuclear cell proliferation	0.216705661198567	0.44182405115682	0	0	2	94
GO:0042476 odontogenesis	2	0.44182405115682	1.379	0.021	Biological Process	GO:0042476	odontogenesis	0.216705661198567	0.44182405115682	0	0	2	94
GO:0045834 positive regulation of lipid metabolic process	2	0.44182405115682	1.379	0.021	Biological Process	GO:0045834	positive regulation of lipid metabolic process	0.216705661198567	0.44182405115682	0	0	2	94
GO:0046474 glycerophospholipid biosynthetic process	2	0.44182405115682	1.379	0.021	Biological Process	GO:0046474	glycerophospholipid biosynthetic process	0.216705661198567	0.44182405115682	0	0	2	94
GO:0051240 positive regulation of multicellular organismal process	14	0.441890791406722	9.655	0.012	Biological Process	GO:0051240	positive regulation of multicellular organismal process	0.216894210732777	0.441890791406722	0	0	14	1194
GO:0060562 epithelial tube morphogenesis	4	0.443590668489789	2.759	0.016	Biological Process	GO:0060562	epithelial tube morphogenesis	0.217884979268786	0.443590668489789	0	0	4	258
GO:0043408 regulation of MAPK cascade	7	0.443903728013387	4.828	0.013	Biological Process	GO:0043408	regulation of MAPK cascade	0.219087805349756	0.443903728013387	0	0	7	528
GO:0031331 positive regulation of cellular catabolic process	4	0.443903728013387	2.759	0.015	Biological Process	GO:0031331	positive regulation of cellular catabolic process	0.219837988225265	0.443903728013387	0	0	4	259
GO:0045787 positive regulation of cell cycle	4	0.443903728013387	2.759	0.015	Biological Process	GO:0045787	positive regulation of cell cycle	0.219837988225265	0.443903728013387	0	0	4	259
GO:0006997 nucleus organization	2	0.443903728013387	1.379	0.021	Biological Process	GO:0006997	nucleus organization	0.220111662605258	0.443903728013387	0	0	2	95
GO:0009611 response to wounding	7	0.443903728013387	4.828	0.013	Biological Process	GO:0009611	response to wounding	0.220431086767458	0.443903728013387	0	0	7	529
GO:0048513 animal organ development	26	0.443903728013387	17.931	0.011	Biological Process	GO:0048513	animal organ development	0.221112911069215	0.443903728013387	0	0	26	2398
GO:1902582 single-organism intracellular transport	15	0.443903728013387	10.345	0.012	Biological Process	GO:1902582	single-organism intracellular transport	0.221287385170535	0.443903728013387	0	0	15	1297
GO:0002064 epithelial cell development	3	0.443903728013387	2.069	0.017	Biological Process	GO:0002064	epithelial cell development	0.221397635697775	0.443903728013387	0	0	3	175
GO:0046034 ATP metabolic process	3	0.443903728013387	2.069	0.017	Biological Process	GO:0046034	ATP metabolic process	0.221397635697775	0.443903728013387	0	0	3	175
GO:0071495 cellular response to endogenous stimulus	11	0.443903728013387	7.586	0.012	Biological Process	GO:0071495	cellular response to endogenous stimulus	0.221523199950565	0.443903728013387	0	0	11	908
GO:0001953 negative regulation of cell-matrix adhesion	1	0.443903728013387	0.69	0.037	Biological Process	GO:0001953	negative regulation of cell-matrix adhesion	0.222507557919062	0.443903728013387	0	0	1	27
GO:0003009 skeletal muscle contraction	1	0.443903728013387	0.69	0.037	Biological Process	GO:0003009	skeletal muscle contraction	0.222507557919062	0.443903728013387	0	0	1	27
GO:0007007 inner mitochondrial membrane organization	1	0.443903728013387	0.69	0.037	Biological Process	GO:0007007	inner mitochondrial membrane organization	0.222507557919062	0.443903728013387	0	0	1	27
GO:0032196 transposition	1	0.443903728013387	0.69	0.037	Biological Process	GO:0032196	transposition	0.222507557919062	0.443903728013387	0	0	1	27
GO:0032786 positive regulation of DNA-templated transcription, elongation	1	0.443903728013387	0.69	0.037	Biological Process	GO:0032786	positive regulation of DNA-templated transcription, elongation	0.222507557919062	0.443903728013387	0	0	1	27
GO:0034243 regulation of transcription elongation from RNA polymerase II promoter	1	0.443903728013387	0.69	0.037	Biological Process	GO:0034243	regulation of transcription elongation from RNA polymerase II promoter	0.222507557919062	0.443903728013387	0	0	1	27
GO:0044818 mitotic G2/M transition checkpoint	1	0.443903728013387	0.69	0.037	Biological Process	GO:0044818	mitotic G2/M transition checkpoint	0.222507557919062	0.443903728013387	0	0	1	27
GO:0045428 regulation of nitric oxide biosynthetic process	1	0.443903728013387	0.69	0.037	Biological Process	GO:0045428	regulation of nitric oxide biosynthetic process	0.222507557919062	0.443903728013387	0	0	1	27
GO:0045776 negative regulation of blood pressure	1	0.443903728013387	0.69	0.037	Biological Process	GO:0045776	negative regulation of blood pressure	0.222507557919062	0.443903728013387	0	0	1	27
GO:0046456 icosanoid biosynthetic process	1	0.443903728013387	0.69	0.037	Biological Process	GO:0046456	icosanoid biosynthetic process	0.222507557919062	0.443903728013387	0	0	1	27
GO:0048741 skeletal muscle fiber development	1	0.443903728013387	0.69	0.037	Biological Process	GO:0048741	skeletal muscle fiber development	0.222507557919062	0.443903728013387	0	0	1	27
GO:0048873 homeostasis of number of cells within a tissue	1	0.443903728013387	0.69	0.037	Biological Process	GO:0048873	homeostasis of number of cells within a tissue	0.222507557919062	0.443903728013387	0	0	1	27
GO:0071827 plasma lipoprotein particle organization	1	0.443903728013387	0.69	0.037	Biological Process	GO:0071827	plasma lipoprotein particle organization	0.222507557919062	0.443903728013387	0	0	1	27
GO:0090659 walking behavior	1	0.443903728013387	0.69	0.037	Biological Process	GO:0090659	walking behavior	0.222507557919062	0.443903728013387	0	0	1	27
GO:0097009 energy homeostasis	1	0.443903728013387	0.69	0.037	Biological Process	GO:0097009	energy homeostasis	0.222507557919062	0.443903728013387	0	0	1	27
GO:1900271 regulation of long-term synaptic potentiation	1	0.443903728013387	0.69	0.037	Biological Process	GO:1900271	regulation of long-term synaptic potentiation	0.222507557919062	0.443903728013387	0	0	1	27
GO:1901570 fatty acid derivative biosynthetic process	1	0.443903728013387	0.69	0.037	Biological Process	GO:1901570	fatty acid derivative biosynthetic process	0.222507557919062	0.443903728013387	0	0	1	27
GO:2000107 negative regulation of leukocyte apoptotic process	1	0.443903728013387	0.69	0.037	Biological Process	GO:2000107	negative regulation of leukocyte apoptotic process	0.222507557919062	0.443903728013387	0	0	1	27
GO:0031399 regulation of protein modification process	17	0.443903728013387	11.724	0.011	Biological Process	GO:0031399	regulation of protein modification process	0.22257796235368	0.443903728013387	0	0	17	1496
GO:0051493 regulation of cytoskeleton organization	6	0.444465250636653	4.138	0.014	Biological Process	GO:0051493	regulation of cytoskeleton organization	0.22301623824258	0.444465250636653	0	0	6	439
GO:0001837 epithelial to mesenchymal transition	2	0.444536505918376	1.379	0.021	Biological Process	GO:0001837	epithelial to mesenchymal transition	0.223522234640199	0.444536505918376	0	0	2	96
GO:0006937 regulation of muscle contraction	2	0.444536505918376	1.379	0.021	Biological Process	GO:0006937	regulation of muscle contraction	0.223522234640199	0.444536505918376	0	0	2	96
GO:0007612 learning	2	0.444536505918376	1.379	0.021	Biological Process	GO:0007612	learning	0.223522234640199	0.444536505918376	0	0	2	96
GO:0045216 cell-cell junction organization	3	0.444833447955423	2.069	0.017	Biological Process	GO:0045216	cell-cell junction organization	0.223828395709587	0.444833447955423	0	0	3	176
GO:0007049 cell cycle	14	0.444955757976994	9.655	0.012	Biological Process	GO:0007049	cell cycle	0.224046834411547	0.444955757976994	0	0	14	1202
GO:0070063 RNA polymerase binding	1	0.446334226186788	0.704	0.024	Molecular Function	GO:0070063	RNA polymerase binding	0.318563499928288	0.446334226186788	0	0	1	42
GO:0051098 regulation of binding	4	0.447857648229149	2.759	0.015	Biological Process	GO:0051098	regulation of binding	0.225725351277677	0.447857648229149	0	0	4	262
GO:1901575 organic substance catabolic process	17	0.447857648229149	11.724	0.011	Biological Process	GO:1901575	organic substance catabolic process	0.22582384942443	0.447857648229149	0	0	17	1500
GO:0022843 voltage-gated cation channel activity	2	0.448234857236697	1.408	0.016	Molecular Function	GO:0022843	voltage-gated cation channel activity	0.320787035159725	0.448234857236697	0	0	2	127
GO:0006633 fatty acid biosynthetic process	2	0.448696940786001	1.379	0.021	Biological Process	GO:0006633	fatty acid biosynthetic process	0.226937002987638	0.448696940786001	0	0	2	97
GO:0009612 response to mechanical stimulus	2	0.448696940786001	1.379	0.021	Biological Process	GO:0009612	response to mechanical stimulus	0.226937002987638	0.448696940786001	0	0	2	97
GO:0045444 fat cell differentiation	3	0.448696940786001	2.069	0.017	Biological Process	GO:0045444	fat cell differentiation	0.22870585935785	0.448696940786001	0	0	3	178
GO:0009892 negative regulation of metabolic process	24	0.448696940786001	16.552	0.011	Biological Process	GO:0009892	negative regulation of metabolic process	0.229075840554222	0.448696940786001	0	0	24	2207
GO:0032102 negative regulation of response to external stimulus	4	0.448696940786001	2.759	0.015	Biological Process	GO:0032102	negative regulation of response to external stimulus	0.229673094737847	0.448696940786001	0	0	4	264
GO:0001569 patterning of blood vessels	1	0.448696940786001	0.69	0.036	Biological Process	GO:0001569	patterning of blood vessels	0.22972777081145	0.448696940786001	0	0	1	28
GO:0006084 acetyl-CoA metabolic process	1	0.448696940786001	0.69	0.036	Biological Process	GO:0006084	acetyl-CoA metabolic process	0.22972777081145	0.448696940786001	0	0	1	28
GO:0010524 positive regulation of calcium ion transport into cytosol	1	0.448696940786001	0.69	0.036	Biological Process	GO:0010524	positive regulation of calcium ion transport into cytosol	0.22972777081145	0.448696940786001	0	0	1	28
GO:0010591 regulation of lamellipodium assembly	1	0.448696940786001	0.69	0.036	Biological Process	GO:0010591	regulation of lamellipodium assembly	0.22972777081145	0.448696940786001	0	0	1	28
GO:0032355 response to estradiol	1	0.448696940786001	0.69	0.036	Biological Process	GO:0032355	response to estradiol	0.22972777081145	0.448696940786001	0	0	1	28
GO:0033146 regulation of intracellular estrogen receptor signaling pathway	1	0.448696940786001	0.69	0.036	Biological Process	GO:0033146	regulation of intracellular estrogen receptor signaling pathway	0.22972777081145	0.448696940786001	0	0	1	28
GO:0035794 positive regulation of mitochondrial membrane permeability	1	0.448696940786001	0.69	0.036	Biological Process	GO:0035794	positive regulation of mitochondrial membrane permeability	0.22972777081145	0.448696940786001	0	0	1	28
GO:0048168 regulation of neuronal synaptic plasticity	1	0.448696940786001	0.69	0.036	Biological Process	GO:0048168	regulation of neuronal synaptic plasticity	0.22972777081145	0.448696940786001	0	0	1	28
GO:0050716 positive regulation of interleukin-1 secretion	1	0.448696940786001	0.69	0.036	Biological Process	GO:0050716	positive regulation of interleukin-1 secretion	0.22972777081145	0.448696940786001	0	0	1	28
GO:0051220 cytoplasmic sequestering of protein	1	0.448696940786001	0.69	0.036	Biological Process	GO:0051220	cytoplasmic sequestering of protein	0.22972777081145	0.448696940786001	0	0	1	28
GO:0072595 maintenance of protein localization in organelle	1	0.448696940786001	0.69	0.036	Biological Process	GO:0072595	maintenance of protein localization in organelle	0.22972777081145	0.448696940786001	0	0	1	28
GO:0090199 regulation of release of cytochrome c from mitochondria	1	0.448696940786001	0.69	0.036	Biological Process	GO:0090199	regulation of release of cytochrome c from mitochondria	0.22972777081145	0.448696940786001	0	0	1	28
GO:1900087 positive regulation of G1/S transition of mitotic cell cycle	1	0.448696940786001	0.69	0.036	Biological Process	GO:1900087	positive regulation of G1/S transition of mitotic cell cycle	0.22972777081145	0.448696940786001	0	0	1	28
GO:1902991 regulation of amyloid precursor protein catabolic process	1	0.448696940786001	0.69	0.036	Biological Process	GO:1902991	regulation of amyloid precursor protein catabolic process	0.22972777081145	0.448696940786001	0	0	1	28
GO:2000008 regulation of protein localization to cell surface	1	0.448696940786001	0.69	0.036	Biological Process	GO:2000008	regulation of protein localization to cell surface	0.22972777081145	0.448696940786001	0	0	1	28
GO:2000249 regulation of actin cytoskeleton reorganization	1	0.448696940786001	0.69	0.036	Biological Process	GO:2000249	regulation of actin cytoskeleton reorganization	0.22972777081145	0.448696940786001	0	0	1	28
GO:2000649 regulation of sodium ion transmembrane transporter activity	1	0.448696940786001	0.69	0.036	Biological Process	GO:2000649	regulation of sodium ion transmembrane transporter activity	0.22972777081145	0.448696940786001	0	0	1	28
GO:0090066 regulation of anatomical structure size	5	0.449304319804109	3.448	0.014	Biological Process	GO:0090066	regulation of anatomical structure size	0.23024860261307	0.449304319804109	0	0	5	353
GO:0034728 nucleosome organization	2	0.449304319804109	1.379	0.02	Biological Process	GO:0034728	nucleosome organization	0.230355599786733	0.449304319804109	0	0	2	98
GO:0008028 monocarboxylic acid transmembrane transporter activity	1	0.452572487024175	0.704	0.023	Molecular Function	GO:0008028	monocarboxylic acid transmembrane transporter activity	0.324766716994138	0.452572487024175	0	0	1	43
GO:0042325 regulation of phosphorylation	14	0.452619017250033	9.655	0.012	Biological Process	GO:0042325	regulation of phosphorylation	0.232214622742877	0.452619017250033	0	0	14	1211
GO:0006979 response to oxidative stress	4	0.453483894538266	2.759	0.015	Biological Process	GO:0006979	response to oxidative stress	0.233638380693617	0.453483894538266	0	0	4	266
GO:0031589 cell-substrate adhesion	4	0.453483894538266	2.759	0.015	Biological Process	GO:0031589	cell-substrate adhesion	0.233638380693617	0.453483894538266	0	0	4	266
GO:0042060 wound healing	4	0.453483894538266	2.759	0.015	Biological Process	GO:0042060	wound healing	0.233638380693617	0.453483894538266	0	0	4	266
GO:0001704 formation of primary germ layer	2	0.453483894538266	1.379	0.02	Biological Process	GO:0001704	formation of primary germ layer	0.233777663545467	0.453483894538266	0	0	2	99
GO:0032675 regulation of interleukin-6 production	2	0.453483894538266	1.379	0.02	Biological Process	GO:0032675	regulation of interleukin-6 production	0.233777663545467	0.453483894538266	0	0	2	99
[truncated: 1,755 more rows]

## Sheet: DELncRNAs KEGG
id	num	qvalue	per	ratio	class	ID	Descrption	Pvalue	Qvalue	Up	Down	fg_num	bg_num
Vitamin B6 metabolism	3	0.0235153	3.896	0.25	Metabolism	ko00750	Vitamin B6 metabolism	0.000130641	0.0235153	0	0	3	12
Glyoxylate and dicarboxylate metabolism	3	0.175629	3.896	0.103	Metabolism	ko00630	Glyoxylate and dicarboxylate metabolism	0.00195144	0.175629	0	0	3	29
Retinol metabolism	4	0.239885	5.195	0.053	Metabolism	ko00830	Retinol metabolism	0.00399808	0.239885	0	0	4	75
Tyrosine metabolism	3	0.246314	3.896	0.068	Metabolism	ko00350	Tyrosine metabolism	0.00644442	0.246314	0	0	3	44
Tryptophan metabolism	3	0.246314	3.896	0.062	Metabolism	ko00380	Tryptophan metabolism	0.00821048	0.246314	0	0	3	48
Nicotinate and nicotinamide metabolism	3	0.246314	3.896	0.062	Metabolism	ko00760	Nicotinate and nicotinamide metabolism	0.00821048	0.246314	0	0	3	48
2-Oxocarboxylic acid metabolism	2	0.250501	2.597	0.111	Metabolism	ko01210	2-Oxocarboxylic acid metabolism	0.0103925	0.250501	0	0	2	18
Valine, leucine and isoleucine degradation	3	0.250501	3.896	0.056	Metabolism	ko00280	Valine, leucine and isoleucine degradation	0.0113465	0.250501	0	0	3	54
Drug metabolism - cytochrome P450	3	0.250501	3.896	0.054	Metabolism	ko00982	Drug metabolism - cytochrome P450	0.0125251	0.250501	0	0	3	56
Metabolic pathways	21	0.293263	27.273	0.014	Metabolism	ko01100	Metabolic pathways	0.0168626	0.293263	0	0	21	1519
Glycerolipid metabolism	3	0.293263	3.896	0.047	Metabolism	ko00561	Glycerolipid metabolism	0.0179216	0.293263	0	0	3	64
Citrate cycle (TCA cycle)	2	0.414533	2.597	0.067	Metabolism	ko00020	Citrate cycle (TCA cycle)	0.0276355	0.414533	0	0	2	30
Viral protein interaction with cytokine and cytokine receptor	3	0.630364	3.896	0.033	Environmental Information Processing	ko04061	Viral protein interaction with cytokine and cytokine receptor	0.0455263	0.630364	0	0	3	92
Hepatocellular carcinoma	4	0.715332	5.195	0.024	Human Diseases	ko05225	Hepatocellular carcinoma	0.0558452	0.715332	0	0	4	166
JAK-STAT signaling pathway	4	0.715332	5.195	0.023	Environmental Information Processing	ko04630	JAK-STAT signaling pathway	0.0663605	0.715332	0	0	4	176
Apoptosis - fly	2	0.715332	2.597	0.04	Cellular Processes	ko04214	Apoptosis - fly	0.0696969	0.715332	0	0	2	50
Synthesis and degradation of ketone bodies	1	0.715332	1.299	0.111	Metabolism	ko00072	Synthesis and degradation of ketone bodies	0.0754699	0.715332	0	0	1	9
Sulfur relay system	1	0.715332	1.299	0.111	Genetic Information Processing	ko04122	Sulfur relay system	0.0754699	0.715332	0	0	1	9
NOD-like receptor signaling pathway	4	0.715332	5.195	0.022	Organismal Systems	ko04621	NOD-like receptor signaling pathway	0.0778392	0.715332	0	0	4	186
Carbon metabolism	3	0.715332	3.896	0.026	Metabolism	ko01200	Carbon metabolism	0.0794813	0.715332	0	0	3	116
Regulation of lipolysis in adipocytes	2	0.783163	2.597	0.033	Organismal Systems	ko04923	Regulation of lipolysis in adipocytes	0.0953558	0.783163	0	0	2	60
Basal cell carcinoma	2	0.783163	2.597	0.032	Human Diseases	ko05217	Basal cell carcinoma	0.100773	0.783163	0	0	2	62
Apelin signaling pathway	3	0.783163	3.896	0.021	Environmental Information Processing	ko04371	Apelin signaling pathway	0.12159	0.783163	0	0	3	140
Thiamine metabolism	1	0.783163	1.299	0.062	Metabolism	ko00730	Thiamine metabolism	0.130256	0.783163	0	0	1	16
Nitrogen metabolism	1	0.783163	1.299	0.062	Metabolism	ko00910	Nitrogen metabolism	0.130256	0.783163	0	0	1	16
Arachidonic acid metabolism	2	0.783163	2.597	0.026	Metabolism	ko00590	Arachidonic acid metabolism	0.140813	0.783163	0	0	2	76
Biosynthesis of amino acids	2	0.783163	2.597	0.026	Metabolism	ko01230	Biosynthesis of amino acids	0.146787	0.783163	0	0	2	78
Gastric cancer	3	0.783163	3.896	0.02	Human Diseases	ko05226	Gastric cancer	0.147201	0.783163	0	0	3	153
PPAR signaling pathway	2	0.783163	2.597	0.025	Organismal Systems	ko03320	PPAR signaling pathway	0.152813	0.783163	0	0	2	80
Human T-cell leukemia virus 1 infection	5	0.783163	6.494	0.015	Human Diseases	ko05166	Human T-cell leukemia virus 1 infection	0.158019	0.783163	0	0	5	330
mTOR signaling pathway	3	0.783163	3.896	0.019	Environmental Information Processing	ko04150	mTOR signaling pathway	0.16167	0.783163	0	0	3	160
ABC transporters	2	0.783163	2.597	0.024	Environmental Information Processing	ko02010	ABC transporters	0.161942	0.783163	0	0	2	83
Proximal tubule bicarbonate reclamation	1	0.783163	1.299	0.048	Organismal Systems	ko04964	Proximal tubule bicarbonate reclamation	0.167415	0.783163	0	0	1	21
Pancreatic cancer	2	0.783163	2.597	0.023	Human Diseases	ko05212	Pancreatic cancer	0.174264	0.783163	0	0	2	87
Terpenoid backbone biosynthesis	1	0.783163	1.299	0.045	Metabolism	ko00900	Terpenoid backbone biosynthesis	0.174657	0.783163	0	0	1	22
Cellular senescence	3	0.783163	3.896	0.018	Cellular Processes	ko04218	Cellular senescence	0.176557	0.783163	0	0	3	167
Human papillomavirus infection	5	0.783163	6.494	0.014	Human Diseases	ko05165	Human papillomavirus infection	0.180957	0.783163	0	0	5	346
Pathways in cancer	7	0.783163	9.091	0.013	Human Diseases	ko05200	Pathways in cancer	0.184522	0.783163	0	0	7	538
Necroptosis	3	0.783163	3.896	0.018	Cellular Processes	ko04217	Necroptosis	0.185232	0.783163	0	0	3	171
Longevity regulating pathway	2	0.783163	2.597	0.022	Organismal Systems	ko04211	Longevity regulating pathway	0.186735	0.783163	0	0	2	91
ECM-receptor interaction	2	0.783163	2.597	0.022	Environmental Information Processing	ko04512	ECM-receptor interaction	0.189873	0.783163	0	0	2	92
Small cell lung cancer	2	0.783163	2.597	0.022	Human Diseases	ko05222	Small cell lung cancer	0.193018	0.783163	0	0	2	93
Glycosylphosphatidylinositol (GPI)-anchor biosynthesis	1	0.783163	1.299	0.04	Metabolism	ko00563	Glycosylphosphatidylinositol (GPI)-anchor biosynthesis	0.19601	0.783163	0	0	1	25
Collecting duct acid secretion	1	0.783163	1.299	0.04	Organismal Systems	ko04966	Collecting duct acid secretion	0.19601	0.783163	0	0	1	25
Influenza A	3	0.783163	3.896	0.017	Human Diseases	ko05164	Influenza A	0.196235	0.783163	0	0	3	176
Butanoate metabolism	1	0.783163	1.299	0.038	Metabolism	ko00650	Butanoate metabolism	0.203006	0.783163	0	0	1	26
IL-17 signaling pathway	2	0.783163	2.597	0.02	Organismal Systems	ko04657	IL-17 signaling pathway	0.208843	0.783163	0	0	2	98
Colorectal cancer	2	0.783163	2.597	0.02	Human Diseases	ko05210	Colorectal cancer	0.208843	0.783163	0	0	2	98
Vitamin digestion and absorption	1	0.783619	1.299	0.036	Organismal Systems	ko04977	Vitamin digestion and absorption	0.216818	0.783619	0	0	1	28
AGE-RAGE signaling pathway in diabetic complications	2	0.783619	2.597	0.019	Human Diseases	ko04933	AGE-RAGE signaling pathway in diabetic complications	0.228006	0.783619	0	0	2	104
Inflammatory mediator regulation of TRP channels	2	0.783619	2.597	0.019	Organismal Systems	ko04750	Inflammatory mediator regulation of TRP channels	0.231214	0.783619	0	0	2	105
Antifolate resistance	1	0.783619	1.299	0.032	Human Diseases	ko01523	Antifolate resistance	0.237095	0.783619	0	0	1	31
Autophagy - other	1	0.783619	1.299	0.032	Cellular Processes	ko04136	Autophagy - other	0.237095	0.783619	0	0	1	31
PI3K-Akt signaling pathway	5	0.783619	6.494	0.013	Environmental Information Processing	ko04151	PI3K-Akt signaling pathway	0.243152	0.783619	0	0	5	386
Cytokine-cytokine receptor interaction	4	0.783619	5.195	0.014	Environmental Information Processing	ko04060	Cytokine-cytokine receptor interaction	0.245563	0.783619	0	0	4	291
Ribosome	3	0.783619	3.896	0.015	Genetic Information Processing	ko03010	Ribosome	0.248662	0.783619	0	0	3	199
Apoptosis - multiple species	1	0.783619	1.299	0.03	Cellular Processes	ko04215	Apoptosis - multiple species	0.250324	0.783619	0	0	1	33
Propanoate metabolism	1	0.783619	1.299	0.029	Metabolism	ko00640	Propanoate metabolism	0.256853	0.783619	0	0	1	34
Prion disease	1	0.783619	1.299	0.029	Human Diseases	ko05020	Prion disease	0.256853	0.783619	0	0	1	34
Proteoglycans in cancer	3	0.822751	3.896	0.014	Human Diseases	ko05205	Proteoglycans in cancer	0.27686	0.822751	0	0	3	211
Thyroid cancer	1	0.822751	1.299	0.026	Human Diseases	ko05216	Thyroid cancer	0.282413	0.822751	0	0	1	38
Pyruvate metabolism	1	0.822751	1.299	0.026	Metabolism	ko00620	Pyruvate metabolism	0.288667	0.822751	0	0	1	39
Homologous recombination	1	0.822751	1.299	0.024	Genetic Information Processing	ko03440	Homologous recombination	0.301012	0.822751	0	0	1	41
Lysosome	2	0.822751	2.597	0.016	Cellular Processes	ko04142	Lysosome	0.308526	0.822751	0	0	2	129
Proteasome	1	0.822751	1.299	0.023	Genetic Information Processing	ko03050	Proteasome	0.313146	0.822751	0	0	1	43
Other types of O-glycan biosynthesis	1	0.822751	1.299	0.022	Metabolism	ko00514	Other types of O-glycan biosynthesis	0.330959	0.822751	0	0	1	46
Amino sugar and nucleotide sugar metabolism	1	0.822751	1.299	0.022	Metabolism	ko00520	Amino sugar and nucleotide sugar metabolism	0.330959	0.822751	0	0	1	46
Salmonella infection	3	0.822751	3.896	0.013	Human Diseases	ko05132	Salmonella infection	0.345994	0.822751	0	0	3	240
Fluid shear stress and atherosclerosis	2	0.822751	2.597	0.014	Human Diseases	ko05418	Fluid shear stress and atherosclerosis	0.346803	0.822751	0	0	2	141
Ubiquitin mediated proteolysis	2	0.822751	2.597	0.014	Genetic Information Processing	ko04120	Ubiquitin mediated proteolysis	0.353124	0.822751	0	0	2	143
Purine metabolism	2	0.822751	2.597	0.014	Metabolism	ko00230	Purine metabolism	0.362566	0.822751	0	0	2	146
Cysteine and methionine metabolism	1	0.822751	1.299	0.019	Metabolism	ko00270	Cysteine and methionine metabolism	0.365227	0.822751	0	0	1	52
Vibrio cholerae infection	1	0.822751	1.299	0.019	Human Diseases	ko05110	Vibrio cholerae infection	0.365227	0.822751	0	0	1	52
Autophagy - animal	2	0.822751	2.597	0.014	Cellular Processes	ko04140	Autophagy - animal	0.365702	0.822751	0	0	2	147
Breast cancer	2	0.822751	2.597	0.014	Human Diseases	ko05224	Breast cancer	0.368833	0.822751	0	0	2	148
Signaling pathways regulating pluripotency of stem cells	2	0.822751	2.597	0.013	Cellular Processes	ko04550	Signaling pathways regulating pluripotency of stem cells	0.371958	0.822751	0	0	2	149
Glutathione metabolism	1	0.822751	1.299	0.019	Metabolism	ko00480	Glutathione metabolism	0.37626	0.822751	0	0	1	54
Hippo signaling pathway	2	0.822751	2.597	0.013	Environmental Information Processing	ko04390	Hippo signaling pathway	0.393661	0.822751	0	0	2	156
Hepatitis C	2	0.822751	2.597	0.013	Human Diseases	ko05160	Hepatitis C	0.393661	0.822751	0	0	2	156
Wnt signaling pathway	2	0.822751	2.597	0.013	Environmental Information Processing	ko04310	Wnt signaling pathway	0.396735	0.822751	0	0	2	157
Amyotrophic lateral sclerosis	1	0.822751	1.299	0.017	Human Diseases	ko05014	Amyotrophic lateral sclerosis	0.397761	0.822751	0	0	1	58
Endometrial cancer	1	0.822751	1.299	0.016	Human Diseases	ko05213	Endometrial cancer	0.413406	0.822751	0	0	1	61
MicroRNAs in cancer	2	0.822751	2.597	0.012	Human Diseases	ko05206	MicroRNAs in cancer	0.418054	0.822751	0	0	2	164
Hippo signaling pathway - fly	1	0.822751	1.299	0.016	Environmental Information Processing	ko04391	Hippo signaling pathway - fly	0.418531	0.822751	0	0	1	62
Hepatitis B	2	0.822751	2.597	0.012	Human Diseases	ko05161	Hepatitis B	0.427079	0.822751	0	0	2	167
Cytosolic DNA-sensing pathway	1	0.822751	1.299	0.016	Organismal Systems	ko04623	Cytosolic DNA-sensing pathway	0.428649	0.822751	0	0	1	64
African trypanosomiasis	1	0.822751	1.299	0.016	Human Diseases	ko05143	African trypanosomiasis	0.428649	0.822751	0	0	1	64
Longevity regulating pathway - multiple species	1	0.822751	1.299	0.015	Organismal Systems	ko04213	Longevity regulating pathway - multiple species	0.433643	0.822751	0	0	1	65
Serotonergic synapse	2	0.822751	2.597	0.012	Organismal Systems	ko04726	Serotonergic synapse	0.439	0.822751	0	0	2	171
Metabolism of xenobiotics by cytochrome P450	1	0.822751	1.299	0.015	Metabolism	ko00980	Metabolism of xenobiotics by cytochrome P450	0.443501	0.822751	0	0	1	67
Protein processing in endoplasmic reticulum	2	0.822751	2.597	0.011	Genetic Information Processing	ko04141	Protein processing in endoplasmic reticulum	0.447854	0.822751	0	0	2	174
[truncated: 89 more rows]

## Sheet: DEmiRNAs GO
id	num	qvalue	per	ratio	class	ID	Descrption	Pvalue	Qvalue	Up	Down	fg_num	bg_num
[truncated: 15,359 more rows]

[truncated: 3 more sheets: DEmiRNAs KEGG, DEcircRNAs GO, DEcircRNAs KEGG]
